# Supplementary material for: Necroptosis-related lncRNA signatures determine prognosis in breast cancer patients
Source: Sci Rep. 2022 Jul 4;12:11268. doi: 10.1038/s41598-022-15209-3 (PMC9253018; doi:10.1038/s41598-022-15209-3)
Supplement: Supplementary file 2 — Supplementary Information 2. [file 41598_2022_15209_MOESM2_ESM.xlsx]

## Sheet: S1
Table S1: Summary of 67 recognized necroptosis-related genes
Gene	Type
FADD	Necroptosis
FAS	Necroptosis
FASLG	Necroptosis
MLKL	Necroptosis
RIPK1	Necroptosis
RIPK3	Necroptosis
TLR3	Necroptosis
TNF	Necroptosis
TSC1	Necroptosis
TRIM11	Necroptosis
CASP8	Necroptosis
ZBP1	Necroptosis
MAPK8	Necroptosis
IPMK	Necroptosis
ITPK1	Necroptosis
SIRT3	Necroptosis
MYC	Necroptosis
TNFRSF1A	Necroptosis
TNFSF10	Necroptosis
TNFRSF1B	Necroptosis
TRAF2	Necroptosis
PANX1	Necroptosis
OTULIN	Necroptosis
CYLD	Necroptosis
USP22	Necroptosis
MAP3K7	Necroptosis
SQSTM1	Necroptosis
STAT3	Necroptosis
DIABLO	Necroptosis
DNMT1	Necroptosis
CFLAR	Necroptosis
BRAF	Necroptosis
AXL	Necroptosis
ID1	Necroptosis
CDKN2A	Necroptosis
HSPA4	Necroptosis
BCL2	Necroptosis
STUB1	Necroptosis
FLT3	Necroptosis
HAT1	Necroptosis
SIRT2	Necroptosis
SIRT1	Necroptosis
PLK1	Necroptosis
MPG	Necroptosis
BACH2	Necroptosis
GATA3	Necroptosis
MYCN	Necroptosis
ALK	Necroptosis
ATRX	Necroptosis
TERT	Necroptosis
SLC39A7	Necroptosis
SPATA2	Necroptosis
RNF31	Necroptosis
IDH1	Necroptosis
IDH2	Necroptosis
KLF9	Necroptosis
HDAC9	Necroptosis
HSP90AA1	Necroptosis
LEF1	Necroptosis
BNIP3	Necroptosis
CD40	Necroptosis
BCL2L11	Necroptosis
EGFR	Necroptosis
DDX58	Necroptosis
TARDBP	Necroptosis
APP	Necroptosis
TNFRSF21	Necroptosis

## Sheet: S2
Table S2: Spearman correlation analysis of identifying 360 necroptosis-related lncRNAs.
necroptosis-related genes	lncRNA	cor	pvalue	Regulation
TRAF2	AC011481.1	0.523863	7.83334e-79	postive
PLK1	AC011481.1	0.538804	3.86639e-84	postive
ATRX	AC011481.1	-0.569134	9.03176e-96	negative
GATA3	AC104825.1	0.532418	7.7301e-82	postive
FASLG	LINC02384	0.585185	1.96999e-102	postive
ZBP1	LINC02384	0.573759	1.18601e-97	postive
TNFRSF1B	LINC02384	0.525042	3.05326e-79	postive
CD40	LINC02384	0.55905	9.05174e-92	postive
BCL2	MIR3936HG	0.525555	2.02352e-79	postive
GATA3	MIR3936HG	0.606382	8.06165e-112	postive
SIRT3	TOLLIP-AS1	0.536834	2.00611e-83	postive
AXL	MIR100HG	0.540909	6.57784e-85	postive
TRAF2	MRPL20-AS1	0.546679	4.8006e-87	postive
STUB1	MRPL20-AS1	0.630692	1.69251e-123	postive
MPG	MRPL20-AS1	0.56806	2.4479e-95	postive
BCL2	AC093297.2	0.564112	9.23665e-94	postive
GATA3	AC093297.2	0.535621	5.49859e-83	postive
FASLG	LINC02195	0.651102	3.86474e-134	postive
MLKL	LINC02195	0.505133	1.52496e-72	postive
CD40	LINC02195	0.52048	1.14581e-77	postive
ATRX	AC087286.2	0.609438	3.11903e-113	postive
ATRX	AC008608.2	-0.543411	7.87894e-86	negative
FASLG	AC004847.1	0.709305	1.46855e-169	postive
ZBP1	AC004847.1	0.562083	5.86157e-93	postive
TNFRSF1B	AC004847.1	0.636694	1.52147e-126	postive
CD40	AC004847.1	0.593544	4.73848e-106	postive
CDKN2A	CDKN2A-DT	0.777948	1.23351e-224	postive
GATA3	CDKN2A-DT	-0.518359	6.06811e-77	negative
STUB1	AC090948.2	-0.502812	8.62206e-72	negative
MPG	AC090948.2	-0.503385	5.62748e-72	negative
TSC1	AC122129.1	0.504852	1.88197e-72	postive
ATRX	AC122129.1	0.554176	6.95084e-90	postive
ATRX	AC124312.2	0.532144	9.67487e-82	postive
FASLG	AC119428.2	0.519142	3.28516e-77	postive
TNFRSF1B	AC119428.2	0.565682	2.19387e-94	postive
CD40	AC119428.2	0.507328	2.92483e-73	postive
FASLG	USP30-AS1	0.723931	6.98164e-180	postive
MLKL	USP30-AS1	0.603564	1.56693e-110	postive
ZBP1	USP30-AS1	0.791012	2.12199e-237	postive
TNFRSF1B	USP30-AS1	0.638742	1.34081e-127	postive
CD40	USP30-AS1	0.626028	3.54345e-121	postive
MPG	AC244090.1	0.514803	9.66432e-76	postive
GATA3	DRAIC	0.506429	5.76069e-73	postive
TARDBP	PRR34	-0.501609	2.10478e-71	negative
FASLG	AF127936.1	0.523018	1.53532e-78	postive
ZBP1	AF127936.1	0.54277	1.35922e-85	postive
ZBP1	LINC00487	0.572166	5.3161e-97	postive
GATA3	AC103760.1	0.606021	1.18071e-111	postive
GATA3	AC008514.1	-0.610838	6.94296e-114	negative
GATA3	AC127526.2	0.513546	2.55142e-75	postive
GATA3	LINC02613	-0.509051	7.94057e-74	negative
GATA3	ROCR	-0.604155	8.43211e-111	negative
FASLG	LINC01215	0.514761	9.9854e-76	postive
TNFRSF1B	LINC01215	0.606643	6.11417e-112	postive
BACH2	LINC01215	0.533756	2.57037e-82	postive
CD40	LINC01215	0.538592	4.61936e-84	postive
GATA3	AL117335.1	-0.534828	1.06053e-82	negative
ATRX	MHENCR	-0.559943	4.05559e-92	negative
ATRX	AC010761.4	0.514683	1.06041e-75	postive
SIRT3	AC006942.1	0.504758	2.01902e-72	postive
STUB1	AC006942.1	0.542421	1.82887e-85	postive
MPG	AC006942.1	0.55126	9.01095e-89	postive
PLK1	AL157387.1	-0.558579	1.38163e-91	negative
GATA3	AL157387.1	0.57916	6.89372e-100	postive
TRIM11	AL589765.4	0.516314	2.99166e-76	postive
BCL2	AL133355.1	0.518215	6.78965e-77	postive
GATA3	AL133355.1	0.538543	4.81126e-84	postive
FASLG	LINC00426	0.740278	3.06621e-192	postive
ZBP1	LINC00426	0.600123	5.6488e-109	postive
TNFRSF1B	LINC00426	0.699675	4.16858e-163	postive
CD40	LINC00426	0.640318	2.0426e-128	postive
BCL2	LINC00504	0.614401	1.468e-115	postive
GATA3	LINC00504	0.753814	3.34375e-203	postive
EGFR	LINC00504	-0.504721	2.07466e-72	negative
GATA3	HDAC2-AS2	-0.506152	7.09604e-73	negative
ATRX	AP001505.1	-0.555337	2.48608e-90	negative
CDKN2A	MELTF-AS1	0.522515	2.29073e-78	postive
GATA3	AC120498.4	0.611638	2.93353e-114	postive
EGFR	AC120498.4	-0.518697	4.65683e-77	negative
FASLG	AC022182.2	0.51655	2.4902e-76	postive
TNFRSF1B	AC022182.2	0.546214	7.16348e-87	postive
CD40	AC022182.2	0.524483	4.77713e-79	postive
GATA3	LINC01436	-0.560685	2.07799e-92	negative
FASLG	LINC02273	0.611403	3.7797e-114	postive
ZBP1	LINC02273	0.509385	6.16005e-74	postive
TNFRSF1B	LINC02273	0.655426	1.68174e-136	postive
CD40	LINC02273	0.566511	1.02352e-94	postive
STUB1	AL139246.5	0.565875	1.83629e-94	postive
MPG	AL139246.5	0.558503	1.47839e-91	postive
TNFRSF1B	AC107959.1	0.551535	7.08251e-89	postive
CD40	AC107959.1	0.528351	2.12681e-80	postive
ATRX	AC010331.1	-0.517953	8.33407e-77	negative
GATA3	AC019171.1	-0.520715	9.52223e-78	negative
FASLG	AC006033.2	0.633495	6.51868e-125	postive
TNFRSF1B	AC006033.2	0.547088	3.3732e-87	postive
CD40	AC006033.2	0.516446	2.70076e-76	postive
BCL2	AC096733.2	0.581668	6.10864e-101	postive
GATA3	AC096733.2	0.665991	1.94683e-142	postive
GATA3	AP001783.1	-0.581362	8.22321e-101	negative
FASLG	MIR3142HG	0.511161	1.59158e-74	postive
TNF	MIR3142HG	0.515834	4.34462e-76	postive
GATA3	MIR3142HG	-0.515469	5.76978e-76	negative
PLK1	TMPO-AS1	0.614945	8.11776e-116	postive
ATRX	AC108673.3	-0.564255	8.10652e-94	negative
ATRX	XIST	0.561445	1.045e-92	postive
GATA3	AP001542.3	-0.559026	9.24785e-92	negative
TRIM11	AL670729.1	0.550543	1.68643e-88	postive
SIRT3	GATA3-AS1	0.524602	4.34349e-79	postive
GATA3	GATA3-AS1	0.710314	2.98943e-170	postive
EGFR	GATA3-AS1	-0.55082	1.32328e-88	negative
CDKN2A	AL049629.1	0.504841	1.8975e-72	postive
AXL	MSC-AS1	0.621203	8.11531e-119	postive
GATA3	LINC01087	0.520961	7.84245e-78	postive
ATRX	AC005034.5	0.517596	1.10153e-76	postive
ATRX	AC053513.1	0.535334	6.97366e-83	postive
TNFRSF1B	LINC01781	0.524602	4.34281e-79	postive
STUB1	SPINT1-AS1	0.51172	1.03754e-74	postive
MPG	SPINT1-AS1	0.507675	2.25143e-73	postive
BCL2	KDM7A-DT	-0.523888	7.67771e-79	negative
ATRX	AL117332.1	-0.529287	9.95784e-81	negative
FASLG	PCED1B-AS1	0.676756	9.63949e-149	postive
MLKL	PCED1B-AS1	0.501583	2.14653e-71	postive
ZBP1	PCED1B-AS1	0.563237	2.05339e-93	postive
TNFRSF1B	PCED1B-AS1	0.740473	2.15322e-192	postive
CD40	PCED1B-AS1	0.678943	4.67467e-150	postive
GATA3	SLC16A1-AS1	-0.585745	1.13623e-102	negative
GATA3	LINC01143	-0.525581	1.98191e-79	negative
SIRT3	AC100810.1	0.506831	4.25458e-73	postive
SIRT3	EIF3J-DT	0.50282	8.57125e-72	postive
TRAF2	AC069281.2	0.533097	4.42191e-82	postive
STUB1	AC069281.2	0.527143	5.64645e-80	postive
MPG	AC069281.2	0.520384	1.23612e-77	postive
ATRX	AC069281.2	-0.58563	1.27171e-102	negative
AXL	AC009093.1	0.54538	1.46544e-86	postive
FASLG	XXYLT1-AS2	0.533914	2.25703e-82	postive
PLK1	AP000251.1	0.511999	8.37805e-75	postive
STUB1	LINC01023	0.556269	1.08674e-90	postive
MPG	LINC01023	0.583563	9.6556e-102	postive
ATRX	LINC01023	-0.508107	1.62315e-73	negative
TSC1	AC108449.2	0.500832	3.73863e-71	postive
ATRX	AC108449.2	0.729733	3.64452e-184	postive
BRAF	NORAD	0.503596	4.80844e-72	postive
SIRT1	NORAD	0.552193	3.97923e-89	postive
ATRX	NORAD	0.646693	9.01316e-132	postive
TRAF2	ARRDC1-AS1	0.661029	1.27989e-139	postive
ATRX	ARRDC1-AS1	-0.559101	8.65018e-92	negative
MLKL	U62317.1	0.570609	2.28664e-96	postive
ZBP1	U62317.1	0.594117	2.65368e-106	postive
SIRT3	AC104667.2	0.537624	1.03757e-83	postive
EGFR	AC104667.2	-0.500623	4.36367e-71	negative
SIRT3	AC008763.1	0.507231	3.14803e-73	postive
GATA3	AC008763.1	0.552112	4.27459e-89	postive
TNFRSF21	AC008763.1	-0.514619	1.11433e-75	negative
IDH2	IDH2-DT	0.595044	1.03471e-106	postive
FASLG	AC004687.1	0.522766	1.8756e-78	postive
ZBP1	AC004687.1	0.542114	2.37264e-85	postive
TNFRSF1B	AC004687.1	0.597193	1.1541e-107	postive
CD40	AC004687.1	0.556276	1.08021e-90	postive
GATA3	LINC02487	-0.542378	1.89638e-85	negative
STUB1	SCARNA9	-0.509415	6.02272e-74	negative
FASLG	TRBV11-2	0.72852	2.92531e-183	postive
ZBP1	TRBV11-2	0.534751	1.13042e-82	postive
TNFRSF1B	TRBV11-2	0.689627	1.20873e-156	postive
CD40	TRBV11-2	0.612305	1.4271e-114	postive
ATRX	FTX	0.515559	5.37885e-76	postive
ATRX	AC012510.1	-0.566258	1.29111e-94	negative
TRAF2	SNHG7	0.520564	1.0725e-77	postive
STUB1	AL049637.1	-0.507684	2.23633e-73	negative
SIRT3	Z84492.1	0.54872	8.23113e-88	postive
GATA3	ST3GAL6-AS1	-0.616606	1.31648e-116	negative
PLK1	AC002064.2	-0.509277	6.68823e-74	negative
USP22	AC024075.1	0.500245	5.76548e-71	postive
ATRX	AC024075.1	0.599632	9.38198e-109	postive
FASLG	AL590764.1	0.689793	9.50624e-157	postive
MLKL	AL590764.1	0.538037	7.35074e-84	postive
ZBP1	AL590764.1	0.564968	4.22442e-94	postive
TNFRSF1B	AL590764.1	0.70458	2.32107e-166	postive
CD40	AL590764.1	0.674081	3.76345e-147	postive
GATA3	AL844908.1	-0.528574	1.77522e-80	negative
TRIM11	AC009065.4	0.514441	1.27882e-75	postive
STUB1	AC009065.4	0.558531	1.44172e-91	postive
MPG	AC009065.4	0.595017	1.0635e-106	postive
ATRX	AC009065.4	-0.557346	4.16324e-91	negative
GATA3	AL136366.1	-0.527012	6.2752e-80	negative
GATA3	PRKCQ-AS1	-0.524333	5.38573e-79	negative
STUB1	AL355001.2	0.522542	2.24231e-78	postive
MPG	AL355001.2	0.576883	6.10929e-99	postive
TRAF2	AL161452.1	0.537112	1.59057e-83	postive
GATA3	KIRREL3-AS1	-0.611221	4.59979e-114	negative
STUB1	Z99289.1	-0.50114	2.97808e-71	negative
ATRX	AC005154.4	0.505399	1.24857e-72	postive
CFLAR	AC092667.1	-0.514455	1.2652e-75	negative
GATA3	AC092667.1	0.553927	8.66038e-90	postive
ID1	AL590226.1	0.504154	3.16984e-72	postive
AXL	TBX5-AS1	0.699401	6.3036e-163	postive
ATRX	STARD4-AS1	0.552535	2.94811e-89	postive
STUB1	AL118558.3	0.525534	2.05791e-79	postive
MPG	AL118558.3	0.549773	3.29739e-88	postive
CD40	LINC00944	0.507014	3.70733e-73	postive
STUB1	AC016888.1	0.500493	4.80448e-71	postive
CDKN2A	LINC01956	0.510791	2.11034e-74	postive
GATA3	LINC01956	-0.692727	1.30906e-158	negative
STUB1	AL359922.2	-0.572238	4.96896e-97	negative
MPG	AL359922.2	-0.556606	8.05053e-91	negative
MPG	LINC01770	0.507383	2.80686e-73	postive
MLKL	NRIR	0.508863	9.15569e-74	postive
ZBP1	NRIR	0.708318	6.93101e-169	postive
DDX58	NRIR	0.645465	4.04889e-131	postive
TNFRSF1B	AC018755.4	0.549614	3.78793e-88	postive
ATRX	ALG13-AS1	0.508137	1.58703e-73	postive
OTULIN	SOS1-IT1	0.526631	8.52488e-80	postive
MPG	SOS1-IT1	-0.518696	4.66092e-77	negative
DDX58	AC124319.1	0.559915	4.16065e-92	postive
FASLG	IFNG-AS1	0.565817	1.9374e-94	postive
ATRX	AL157871.5	0.50753	2.51263e-73	postive
GATA3	BTG3-AS1	-0.545601	1.21248e-86	negative
BCL2	AC092718.4	-0.516116	3.49061e-76	negative
PLK1	AC092718.4	0.69312	7.34492e-159	postive
GATA3	GATA6-AS1	-0.513404	2.84557e-75	negative
KLF9	AC129492.1	0.551041	1.09141e-88	postive
GATA3	AC068888.1	0.505058	1.61261e-72	postive
EGFR	AC068888.1	-0.505546	1.11874e-72	negative
ATRX	AC073046.1	0.543246	9.07175e-86	postive
FASLG	AL591468.1	0.743072	1.90806e-194	postive
MLKL	AL591468.1	0.541904	2.83448e-85	postive
ZBP1	AL591468.1	0.607932	1.55536e-112	postive
TNFRSF1B	AL591468.1	0.501232	2.78213e-71	postive
CD40	AL591468.1	0.52034	1.27943e-77	postive
ATRX	AC073896.4	-0.511071	1.70444e-74	negative
TSC1	MIR29B2CHG	0.521909	3.70251e-78	postive
STUB1	AC007878.1	-0.542007	2.59802e-85	negative
MPG	AC007878.1	-0.501012	3.27354e-71	negative
SIRT1	EBLN3P	0.520347	1.27257e-77	postive
ATRX	EBLN3P	0.591553	3.52553e-105	postive
DNMT1	LINC01775	0.506066	7.57013e-73	postive
MLKL	SMIM25	0.515839	4.3304e-76	postive
BCL2	SMIM25	-0.512679	4.96973e-75	negative
PLK1	SMIM25	0.506172	6.98738e-73	postive
GATA3	SMIM25	-0.507093	3.49206e-73	negative
GATA3	SOX9-AS1	-0.643967	2.50919e-130	negative
ATRX	AC147067.1	-0.516634	2.33238e-76	negative
ATRX	AC002398.1	-0.529136	1.12598e-80	negative
GATA3	AC010326.3	0.546278	6.78016e-87	postive
PLK1	AC027228.2	0.543849	5.42503e-86	postive
SIRT3	AC136475.2	0.506908	4.01615e-73	postive
FASLG	LINC01871	0.737364	5.71202e-190	postive
MLKL	LINC01871	0.548099	1.40901e-87	postive
ZBP1	LINC01871	0.553482	1.28124e-89	postive
TNFRSF1B	LINC01871	0.651234	3.27734e-134	postive
CD40	LINC01871	0.66506	6.64221e-142	postive
PLK1	TYMSOS	0.538434	5.27144e-84	postive
GATA3	PLS3-AS1	-0.530095	5.16084e-81	negative
STUB1	AL035448.1	-0.518304	6.33424e-77	negative
MPG	AL035448.1	-0.518745	4.48222e-77	negative
GATA3	AC121338.2	0.591805	2.73644e-105	postive
FASLG	LINC02362	0.569794	4.88827e-96	postive
ZBP1	LINC02362	0.602645	4.1025e-110	postive
TNFRSF1B	LINC02422	0.504299	2.84629e-72	postive
TNFRSF1B	AC010247.1	0.528304	2.21031e-80	postive
CD40	AC010247.1	0.505895	8.60564e-73	postive
BRAF	AC010834.3	0.540665	8.07982e-85	postive
ATRX	AC010834.3	0.582713	2.21216e-101	postive
FASLG	LINC00861	0.618916	1.0311e-117	postive
ZBP1	LINC00861	0.501245	2.75484e-71	postive
TNFRSF1B	LINC00861	0.647665	2.73101e-132	postive
CD40	LINC00861	0.550157	2.35985e-88	postive
TSC1	AC253536.3	0.522559	2.2111e-78	postive
ATRX	AC253536.3	0.595212	8.7218e-107	postive
GATA3	AC104117.3	-0.511339	1.38885e-74	negative
FASLG	AC007728.2	0.678814	5.59857e-150	postive
MLKL	AC007728.2	0.518073	7.59245e-77	postive
ZBP1	AC007728.2	0.626193	2.93844e-121	postive
TNFRSF1B	AC007728.2	0.605616	1.81145e-111	postive
CYLD	AC007728.2	0.575049	3.50064e-98	postive
CD40	AC007728.2	0.566642	9.06597e-95	postive
DDX58	AC009950.1	0.62916	9.89159e-123	postive
STUB1	PSMD6-AS2	-0.514505	1.21714e-75	negative
MPG	PSMD6-AS2	-0.505742	9.65829e-73	negative
SIRT3	AL390294.1	0.517566	1.12818e-76	postive
GATA3	AL390294.1	0.644363	1.55019e-130	postive
EGFR	AL390294.1	-0.503078	7.07514e-72	negative
TNFRSF1B	AL133371.2	0.556583	8.22259e-91	postive
ATRX	AL049869.3	0.567588	3.78759e-95	postive
BRAF	AC005070.3	0.508259	1.44723e-73	postive
MPG	Z97653.1	0.526964	6.52062e-80	postive
CDKN2A	FOXCUT	0.556975	5.79522e-91	postive
GATA3	FOXCUT	-0.705086	1.0626e-166	negative
CDKN2A	AL590617.2	0.520297	1.32391e-77	postive
BCL2	AL590617.2	-0.518827	4.20392e-77	negative
GATA3	AL590617.2	-0.585335	1.70078e-102	negative
TSC1	AL132989.1	0.526409	1.01953e-79	postive
GATA3	CASC8	-0.567354	4.69956e-95	negative
FASLG	LINC01684	0.556759	7.02877e-91	postive
TNFRSF1B	LINC01684	0.510803	2.09154e-74	postive
TRAF2	AC018752.1	-0.515444	5.88081e-76	negative
BRAF	AC018752.1	0.512961	4.00053e-75	postive
ATRX	AC018752.1	0.705633	4.55895e-167	postive
STUB1	AC022150.4	-0.539223	2.72014e-84	negative
MPG	AC022150.4	-0.614131	1.97054e-115	negative
ATRX	AC022150.4	0.653698	1.4932e-135	postive
GATA3	NRAV	0.577836	2.45588e-99	postive
SIRT3	AC008915.2	0.544235	3.90362e-86	postive
STUB1	AC008915.2	0.626509	2.05044e-121	postive
MPG	AC008915.2	0.656173	6.51681e-137	postive
BRAF	NADK2-AS1	0.54011	1.28977e-84	postive
ATRX	NADK2-AS1	0.569825	4.75222e-96	postive
SIRT1	OIP5-AS1	0.506569	5.18588e-73	postive
ATRX	OIP5-AS1	0.591351	4.31761e-105	postive
FASLG	MIR155HG	0.691978	3.92728e-158	postive
MLKL	MIR155HG	0.571829	7.29341e-97	postive
ZBP1	MIR155HG	0.60442	6.38726e-111	postive
TNFRSF1B	MIR155HG	0.629296	8.45789e-123	postive
CD40	MIR155HG	0.651488	2.38534e-134	postive
AXL	AC000403.1	0.589395	3.05567e-104	postive
GATA3	LINC00393	-0.516825	2.01065e-76	negative
CDKN2A	CDKN2B-AS1	0.65121	3.37399e-134	postive
BCL2	AC008669.1	0.505673	1.01702e-72	postive
ATRX	AC109322.1	-0.506722	4.61912e-73	negative
ATRX	AC025917.1	0.516807	2.03916e-76	postive
GATA3	AC100812.1	-0.525749	1.7331e-79	negative
TNFRSF1B	AC011899.2	0.531898	1.18391e-81	postive
FASLG	AC015911.3	0.746341	4.59924e-197	postive
MLKL	AC015911.3	0.518857	4.10543e-77	postive
ZBP1	AC015911.3	0.601429	1.45619e-109	postive
TNFRSF1B	AC015911.3	0.665017	7.02203e-142	postive
CFLAR	AC015911.3	0.526468	9.72051e-80	postive
CD40	AC015911.3	0.578333	1.52584e-99	postive
FAS	TRG-AS1	0.506848	4.20204e-73	postive
FASLG	TRG-AS1	0.825376	7.38035e-276	postive
MLKL	TRG-AS1	0.548607	9.077e-88	postive
ZBP1	TRG-AS1	0.634348	2.40484e-125	postive
TNFRSF1B	TRG-AS1	0.780312	7.02889e-227	postive
CD40	TRG-AS1	0.709785	6.89192e-170	postive
ZBP1	AC012236.1	0.569942	4.25788e-96	postive
STUB1	AL049840.5	-0.502099	1.46351e-71	negative
BRAF	Z68871.1	0.513955	1.86054e-75	postive
ATRX	Z68871.1	0.76202	3.34392e-210	postive
ATRX	AL121832.2	-0.531069	2.33193e-81	negative
GATA3	AL445250.1	-0.50523	1.41763e-72	negative
TNFRSF1B	AC104971.3	0.523034	1.51581e-78	postive
GATA3	LINC01117	0.536007	3.99024e-83	postive
CDKN2A	AC027031.2	0.500377	5.23313e-71	postive
GATA3	AC027031.2	-0.636521	1.86798e-126	negative
STUB1	HCG18	-0.531463	1.68927e-81	negative
MPG	HCG18	-0.525395	2.30203e-79	negative
BCL2	AC007780.1	0.514656	1.0831e-75	postive
GATA3	AC007780.1	0.533503	3.16685e-82	postive
ATRX	AC006213.1	0.637236	8.01881e-127	postive
ATRX	SNHG15	-0.540599	8.54483e-85	negative
MPG	TP53TG1	0.501833	1.7833e-71	postive
FASLG	AC139530.1	0.55978	4.69739e-92	postive
TNFRSF1B	AC139530.1	0.643292	5.68543e-130	postive
CD40	AC139530.1	0.605045	3.30697e-111	postive
GATA3	AC007098.1	-0.528017	2.78766e-80	negative
TNFRSF1B	LINC02285	0.583673	8.66959e-102	postive
BCL2	AC106738.2	0.503987	3.59155e-72	postive
GATA3	AC106738.2	0.612244	1.52583e-114	postive
GATA3	LINC01116	0.509613	5.17983e-74	postive
ATRX	AL353804.1	0.533571	2.99364e-82	postive
GATA3	AC124067.4	0.506152	7.09415e-73	postive
GATA3	TTC39A-AS1	0.570029	3.92729e-96	postive
TNFRSF1B	AC010247.2	0.637791	4.15442e-127	postive
CD40	AC010247.2	0.580041	2.94851e-100	postive
FASLG	LINC02446	0.834348	2.60043e-287	postive
MLKL	LINC02446	0.536089	3.72941e-83	postive
ZBP1	LINC02446	0.642147	2.26839e-129	postive
TNFRSF1B	LINC02446	0.623065	1.0084e-119	postive
CD40	LINC02446	0.610774	7.44104e-114	postive
GATA3	LINC01354	-0.533149	4.23857e-82	negative
STUB1	AC068790.2	-0.522416	2.47827e-78	negative
MPG	AC068790.2	-0.518872	4.05752e-77	negative
TSC1	AC008770.3	0.50865	1.07655e-73	postive
ATRX	AC008770.3	0.512673	4.99558e-75	postive
SIRT3	SRRM2-AS1	0.513592	2.46112e-75	postive
FASLG	AC012645.3	0.500088	6.47637e-71	postive
ZBP1	AC012645.3	0.550572	1.643e-88	postive
TNFRSF1B	AC012645.3	0.627407	7.37027e-122	postive
CD40	AC012645.3	0.581228	9.36153e-101	postive
GATA3	LINC00092	-0.500273	5.6483e-71	negative
GATA3	GEMIN7-AS1	0.532884	5.27026e-82	postive
GATA3	AC010487.1	0.511201	1.543e-74	postive
TNFRSF1B	AC145098.1	0.512294	6.67932e-75	postive
FASLG	LINC01857	0.663376	6.03949e-141	postive
ZBP1	LINC01857	0.518714	4.59485e-77	postive
TNFRSF1B	LINC01857	0.669465	1.91953e-144	postive
CD40	LINC01857	0.63388	4.15757e-125	postive
MYCN	GACAT3	0.563201	2.12138e-93	postive
GATA3	IL10RB-DT	-0.50169	1.98281e-71	negative
BCL2	LINC00511	-0.542473	1.74994e-85	negative
GATA3	LINC00511	-0.696081	9.17029e-161	negative
ZBP1	U62317.4	0.575906	1.54972e-98	postive
TNFRSF1B	AC108134.3	0.677091	6.07636e-149	postive
CD40	AC108134.3	0.586766	4.15058e-103	postive
CDKN2A	AC012073.1	0.51668	2.25048e-76	postive
PLK1	AC012073.1	0.694258	1.37109e-159	postive
GATA3	AC012073.1	-0.557308	4.30699e-91	negative
FASLG	AC006369.1	0.644643	1.10332e-130	postive
ZBP1	AC006369.1	0.505506	1.15272e-72	postive
TNFRSF1B	AC006369.1	0.651058	4.07917e-134	postive
CD40	AC006369.1	0.592337	1.602e-105	postive
FASLG	PSMB8-AS1	0.607547	2.34316e-112	postive
MLKL	PSMB8-AS1	0.650514	8.03172e-134	postive
ZBP1	PSMB8-AS1	0.68865	4.97199e-156	postive
TNFRSF1B	PSMB8-AS1	0.669617	1.56644e-144	postive
CD40	PSMB8-AS1	0.623373	7.12984e-120	postive
FASLG	LINC02328	0.509742	4.69665e-74	postive
TNFRSF1B	LINC02328	0.620266	2.30608e-118	postive
CD40	LINC02328	0.553552	1.20461e-89	postive
ATRX	AC016590.2	0.557087	5.24353e-91	postive
ATRX	LINC00630	0.640174	2.42912e-128	postive
FASLG	LINC00528	0.57373	1.21871e-97	postive
ZBP1	LINC00528	0.580725	1.52389e-100	postive
TNFRSF1B	LINC00528	0.665464	3.90011e-142	postive
CD40	LINC00528	0.635935	3.72974e-126	postive
GATA3	AL158206.1	0.585249	1.85074e-102	postive
AXL	AC005291.1	0.55004	2.61246e-88	postive
STUB1	AC138393.3	-0.53469	1.18863e-82	negative
ATRX	AC138393.3	0.532272	8.70874e-82	postive
ATRX	NPTN-IT1	0.61903	9.09619e-118	postive
GATA3	SEMA3B-AS1	0.521139	6.81246e-78	postive
FASLG	AC007991.2	0.505749	9.60213e-73	postive
GATA3	AL161908.1	0.545218	1.684e-86	postive
TNFRSF1B	AL157935.2	0.506977	3.81368e-73	postive
TRAF2	U62317.2	0.558863	1.07086e-91	postive
SIRT1	U62317.2	-0.521216	6.40794e-78	negative
ATRX	U62317.2	-0.622969	1.12342e-119	negative
GATA3	SLCO4A1-AS1	-0.523372	1.15844e-78	negative
GATA3	AL645924.1	0.523101	1.43751e-78	postive
SIRT3	AP003419.3	0.518794	4.31532e-77	postive
BCL2	FAM198B-AS1	0.51524	6.88793e-76	postive
GATA3	FAM198B-AS1	0.62473	1.54223e-120	postive
CDKN2A	AL449423.1	0.569007	1.0171e-95	postive
GATA3	LINC02188	-0.675495	5.45321e-148	negative
EGFR	LINC02188	0.517532	1.15799e-76	postive
SIRT3	AC026801.2	0.517535	1.15528e-76	postive
GATA3	AC026801.2	0.535258	7.4302e-83	postive
TRAF2	AL513320.1	0.527318	4.90028e-80	postive
ATRX	AL513320.1	-0.502101	1.46162e-71	negative
AXL	MYHAS	0.557731	2.95172e-91	postive
FASLG	HCP5	0.574212	7.72992e-98	postive
MLKL	HCP5	0.559965	3.97473e-92	postive
ZBP1	HCP5	0.619517	5.302e-118	postive
TNFRSF1B	HCP5	0.517534	1.15677e-76	postive
DDX58	HCP5	0.551593	6.73623e-89	postive
PLK1	AL023803.2	0.63966	4.49008e-128	postive
FAS	AL157394.1	0.783909	2.38355e-230	postive
GATA3	AC103923.1	-0.514182	1.56179e-75	negative
FASLG	FAM30A	0.507536	2.5008e-73	postive
ZBP1	FAM30A	0.582652	2.34742e-101	postive
TNFRSF1B	FAM30A	0.521311	5.94553e-78	postive
CD40	FAM30A	0.508158	1.56222e-73	postive
FASLG	AC099524.1	0.56078	1.90726e-92	postive
ZBP1	AC099524.1	0.598512	2.97779e-108	postive
TNFRSF1B	AC099524.1	0.561182	1.32538e-92	postive
CD40	AC099524.1	0.56384	1.18437e-93	postive
GATA3	AC090152.1	-0.541418	4.27836e-85	negative
GATA3	AC008268.1	0.60258	4.38781e-110	postive
STUB1	AC067852.2	0.573458	1.57639e-97	postive
MPG	AC067852.2	0.541275	4.8256e-85	postive
TSC1	AC135050.5	0.544962	2.09547e-86	postive
GATA3	AP001574.1	-0.501785	1.84811e-71	negative
ZBP1	LINC00582	0.558234	1.88135e-91	postive
AXL	LINC01614	0.593901	3.30291e-106	postive
TSC1	AC108010.1	0.508871	9.10362e-74	postive
BRAF	AC108010.1	0.538068	7.16015e-84	postive
ATRX	AC108010.1	0.629495	6.72927e-123	postive
STUB1	AL132989.2	-0.50735	2.87746e-73	negative
FASLG	LINC02084	0.613578	3.59492e-115	postive
ZBP1	LINC02084	0.5064	5.88812e-73	postive
TNFRSF1B	LINC02084	0.639574	4.97259e-128	postive
CD40	LINC02084	0.602031	7.77818e-110	postive
GATA3	AC121757.1	-0.531102	2.26969e-81	negative
FASLG	AC009133.3	0.579099	7.30769e-100	postive
ZBP1	AC009133.3	0.501032	3.22518e-71	postive
TNFRSF1B	AC009133.3	0.591831	2.66718e-105	postive
CD40	AC009133.3	0.531193	2.10747e-81	postive
FASLG	MIAT	0.504957	1.73871e-72	postive
AXL	AP000695.1	0.632041	3.54399e-124	postive
AXL	AC027288.3	0.555014	3.31198e-90	postive
ATRX	RAB11B-AS1	-0.540528	9.07489e-85	negative
GATA3	AC008663.1	0.515766	4.58154e-76	postive
TSC1	AC138956.2	0.51263	5.16212e-75	postive
ATRX	AC138956.2	0.508586	1.12999e-73	postive
AXL	MAGI2-AS3	0.659344	1.1279e-138	postive
BACH2	MAGI2-AS3	0.50263	9.86894e-72	postive
KLF9	MAGI2-AS3	0.541527	3.89935e-85	postive
GATA3	VIM-AS1	-0.574364	6.69807e-98	negative
AXL	AC005291.2	0.653928	1.11732e-135	postive
ATRX	YTHDF3-AS1	-0.505534	1.12897e-72	negative
FASLG	LINC01281	0.610171	1.42159e-113	postive
ZBP1	LINC01281	0.538135	6.76858e-84	postive
TNFRSF1B	LINC01281	0.56555	2.4772e-94	postive
CD40	LINC01281	0.555396	2.36122e-90	postive
STUB1	AC020663.2	0.519279	2.94859e-77	postive
MPG	AC020663.2	0.508809	9.53825e-74	postive
BRAF	AC004492.1	0.543699	6.16582e-86	postive
ATRX	AC004492.1	0.504093	3.31831e-72	postive
DNMT1	AC091057.1	0.514624	1.10988e-75	postive
PLK1	AC091057.1	0.684951	1.00091e-153	postive
TNFRSF1B	AC067945.3	0.51021	3.28828e-74	postive
TRAF2	AC010973.2	0.503782	4.18632e-72	postive
ATRX	AC010973.2	-0.534645	1.23393e-82	negative
TNFRSF1B	AC004865.2	0.613812	2.78704e-115	postive
CD40	AC004865.2	0.579298	6.03782e-100	postive
BCL2	MRPS30-DT	0.566937	6.90677e-95	postive
GATA3	MRPS30-DT	0.510823	2.06008e-74	postive
SIRT1	FGD5-AS1	0.51351	2.62176e-75	postive
ATRX	FGD5-AS1	0.530961	2.54792e-81	postive
TNFRSF1B	AC093278.2	0.560428	2.61907e-92	postive
GATA3	AC037198.2	0.573358	1.73208e-97	postive
SIRT3	LINC01137	0.510291	3.09214e-74	postive
STUB1	LINC01137	0.500851	3.68623e-71	postive
MPG	LINC01137	0.560614	2.21486e-92	postive
FASLG	AC008105.3	0.507748	2.12996e-73	postive
ZBP1	AC008105.3	0.549155	5.64399e-88	postive
TNFRSF1B	AC008105.3	0.649054	4.92042e-133	postive
CD40	AC008105.3	0.573436	1.6097e-97	postive
AXL	LINC02544	0.579131	7.0912e-100	postive
GATA3	LINC02568	0.584417	4.18402e-102	postive
FASLG	AC243960.1	0.681171	2.0884e-151	postive
ZBP1	AC243960.1	0.599614	9.55914e-109	postive
TNFRSF1B	AC243960.1	0.730052	2.1036e-184	postive
CD40	AC243960.1	0.666967	5.34883e-143	postive
TNFRSF1B	SENCR	0.598519	2.95767e-108	postive
SIRT3	LINC00663	0.537812	8.8701e-84	postive
GATA3	LINC00663	0.501957	1.62668e-71	postive
SIRT3	AC023509.3	0.511098	1.66905e-74	postive
SIRT3	AC108134.4	0.569838	4.69381e-96	postive
MPG	AC108134.4	0.500866	3.64618e-71	postive
GATA3	AC108134.4	0.531484	1.66092e-81	postive
EGFR	AC108134.4	-0.509165	7.27953e-74	negative
FASLG	AL023653.1	0.591138	5.34841e-105	postive
TNFRSF1B	AL023653.1	0.593531	4.79874e-106	postive
CD40	AL023653.1	0.555842	1.58827e-90	postive
GATA3	LINC00857	-0.503608	4.76459e-72	negative
FASLG	LINC01358	0.514048	1.73263e-75	postive
ATRX	AC234775.3	0.587681	1.6789e-103	postive
MPG	AC074212.1	0.503267	6.14407e-72	postive
ATRX	AC015971.1	0.535382	6.70601e-83	postive
GATA3	AC018445.1	-0.501089	3.09298e-71	negative
GATA3	CPNE8-AS1	-0.519329	2.83507e-77	negative
ATRX	RAP2C-AS1	0.553672	1.08369e-89	postive
AXL	LINC00702	0.561605	9.03778e-93	postive
STUB1	AC133552.5	0.523022	1.53095e-78	postive
MPG	AC133552.5	0.559695	5.07056e-92	postive
BCL2	RERG-IT1	0.561896	6.94404e-93	postive
GATA3	RERG-IT1	0.53516	8.05725e-83	postive
TSC1	AL450263.1	0.548092	1.41709e-87	postive
GATA3	LINC01679	-0.574045	9.0509e-98	negative
TNFRSF1B	HLA-DQB1-AS1	0.599584	9.85944e-109	postive
GATA3	PICSAR	-0.600354	4.44711e-109	negative
MPG	AC027514.2	-0.510867	1.99205e-74	negative
ATRX	AC027514.2	0.520565	1.07147e-77	postive
PLK1	DDX11-AS1	0.524708	3.99048e-79	postive
GATA3	AC007255.1	0.649144	4.39976e-133	postive
AXL	AP001189.3	0.593041	7.87448e-106	postive
GATA3	AC020907.1	-0.671303	1.62571e-145	negative
FASLG	ITGB2-AS1	0.51476	9.99071e-76	postive
ZBP1	ITGB2-AS1	0.530012	5.52053e-81	postive
TNFRSF1B	ITGB2-AS1	0.68509	8.21034e-154	postive
CD40	ITGB2-AS1	0.62872	1.63977e-122	postive
GATA3	AC015712.4	-0.517203	1.49792e-76	negative
FASLG	LINC00996	0.654992	2.91229e-136	postive
ZBP1	LINC00996	0.602308	5.82902e-110	postive
TNFRSF1B	LINC00996	0.704069	5.10294e-166	postive
CD40	LINC00996	0.625538	6.18004e-121	postive
GATA3	AL356417.2	-0.552097	4.3301e-89	negative
GATA3	AL035661.1	0.647019	6.04174e-132	postive
SIRT3	AC034236.2	0.515094	7.71562e-76	postive
FASLG	AC083862.2	0.547269	2.88613e-87	postive
MLKL	AC083862.2	0.524483	4.77501e-79	postive
ZBP1	AC083862.2	0.583447	1.08069e-101	postive
TNFRSF1B	AC083862.2	0.530051	5.35106e-81	postive
FASLG	AC022126.1	0.651227	3.30575e-134	postive
TNFRSF1B	AC090559.1	0.530187	4.78752e-81	postive
AXL	AC090559.1	0.551165	9.78956e-89	postive
ATRX	LINC01311	-0.555306	2.55555e-90	negative
GATA3	SNHG26	-0.574448	6.18739e-98	negative
EGFR	SNHG26	0.545349	1.50472e-86	postive
FASLG	OSTN-AS1	0.504695	2.11637e-72	postive
FASLG	LINC00892	0.615068	7.09493e-116	postive
TNFRSF1B	LINC00892	0.60664	6.1337e-112	postive
CD40	LINC00892	0.586647	4.66935e-103	postive
GATA3	LINC01315	-0.591077	5.68682e-105	negative
ATRX	KMT2E-AS1	-0.550263	2.15276e-88	negative
FASLG	AL365361.1	0.731872	9.00686e-186	postive
ZBP1	AL365361.1	0.569169	8.74748e-96	postive
TNFRSF1B	AL365361.1	0.652099	1.11155e-134	postive
CD40	AL365361.1	0.593438	5.27616e-106	postive
STUB1	AC018682.1	-0.518846	4.142e-77	negative
TSC1	AC015849.3	0.538296	5.91793e-84	postive
SIRT3	HEIH	0.53167	1.42631e-81	postive
AXL	LINC01638	0.530434	3.916e-81	postive
FASLG	CARD8-AS1	0.595528	6.32504e-107	postive
MLKL	CARD8-AS1	0.519427	2.62444e-77	postive
TNFRSF1B	CARD8-AS1	0.627769	4.86962e-122	postive
CD40	CARD8-AS1	0.612549	1.0965e-114	postive
TNFRSF1B	AC007384.1	0.553861	9.17468e-90	postive
CD40	AC007384.1	0.522238	2.85364e-78	postive
FADD	AP000487.1	0.603229	2.22678e-110	postive
GATA3	AC245884.9	-0.566678	8.7734e-95	negative
ATRX	AP003392.1	0.512038	8.12999e-75	postive
TRAF2	AL021707.6	0.539737	1.7662e-84	postive
SIRT1	AL021707.6	-0.508089	1.64636e-73	negative
ATRX	AL021707.6	-0.561149	1.36607e-92	negative
FASLG	AC022706.1	0.505315	1.32987e-72	postive
TNFRSF1B	AC022706.1	0.618507	1.62131e-117	postive
CD40	AC022706.1	0.580071	2.86424e-100	postive
FASLG	LINC02576	0.507659	2.2788e-73	postive
ZBP1	LINC02576	0.566996	6.54076e-95	postive
FASLG	LINC01943	0.571917	6.71938e-97	postive
MLKL	LINC01943	0.51639	2.82126e-76	postive
TNFRSF1B	LINC01943	0.506122	7.25954e-73	postive
CD40	LINC01943	0.550736	1.42415e-88	postive
FASLG	AC004585.1	0.683402	9.0177e-153	postive
ZBP1	AC004585.1	0.550048	2.59564e-88	postive
TNFRSF1B	AC004585.1	0.6631	8.66874e-141	postive
CD40	AC004585.1	0.644985	7.27031e-131	postive
GATA3	AC104393.1	-0.579202	6.62024e-100	negative
GATA3	AC008771.1	0.653499	1.91786e-135	postive
TNFRSF21	AC008771.1	-0.50512	1.53967e-72	negative
GATA3	LINC00839	-0.502488	1.09693e-71	negative
GATA3	SGMS1-AS1	0.514316	1.40777e-75	postive
TSC1	AL445931.1	0.560519	2.41275e-92	postive
FASLG	AC026369.3	0.597319	1.01443e-107	postive
GATA3	AC009041.2	-0.51789	8.75756e-77	negative
TNFRSF1B	RRN3P2	0.500852	3.6847e-71	postive
CD40	RRN3P2	0.509622	5.14524e-74	postive
TNFRSF1B	AL109741.1	0.540119	1.28097e-84	postive
TSC1	AL354733.3	0.540589	8.6178e-85	postive
ZBP1	AL139020.1	0.516701	2.21409e-76	postive
TNFRSF1B	AL139020.1	0.586019	8.67819e-103	postive
CD40	AL139020.1	0.530615	3.37824e-81	postive
FASLG	LINC02416	0.720392	2.5262e-177	postive
MLKL	LINC02416	0.505336	1.30974e-72	postive
ZBP1	LINC02416	0.587735	1.59131e-103	postive
TNFRSF1B	LINC02416	0.528146	2.5119e-80	postive
CD40	LINC02416	0.545843	9.84943e-87	postive
DDX58	AL445490.1	0.716987	6.71499e-175	postive
FMR1	ST7-OT4	0.625285	2.84714e-63	postive
RBM15	LINC02569	0.466874	2.97955e-32	postive
FMR1	LINC02569	0.486016	3.47548e-35	postive
RBM15	ECE1-AS1	0.634233	1.38148e-65	postive
RBM15	EIPR1-IT1	0.670662	7.54517e-76	postive
YTHDC2	EIPR1-IT1	0.417034	1.9665e-25	postive
METTL14	AC087277.2	0.479027	4.29962e-34	postive
RBM15	AC087277.2	0.686066	1.21147e-80	postive
YTHDC2	AC087277.2	0.521022	4.70611e-41	postive
YTHDF3	AC087277.2	0.526655	4.60429e-42	postive
FMR1	AC087277.2	0.514418	6.79856e-40	postive
WTAP	LINC01943	0.423117	3.31696e-26	postive
RBM15	LINC01943	0.443591	6.31881e-29	postive
IGFBP3	ZNF582-AS1	0.446992	2.14074e-29	postive
METTL14	AL355073.2	0.465018	5.60863e-32	postive
RBM15	AL355073.2	0.411121	1.07156e-24	postive
YTHDC2	AL355073.2	0.417376	1.78074e-25	postive
YTHDF3	AL355073.2	0.490748	6.12066e-36	postive
FMR1	AL355073.2	0.5588	3.33455e-48	postive
RBM15	TERC	0.605737	1.80304e-58	postive
METTL14	AC108727.1	0.465393	4.93743e-32	postive
RBM15	AC108727.1	0.526008	6.02621e-42	postive
YTHDC2	AC108727.1	0.458377	5.22261e-31	postive
FMR1	AC108727.1	0.526369	5.18527e-42	postive
RBM15	AC020915.3	0.604669	3.2274e-58	postive
METTL14	AC244093.4	0.522424	2.64955e-41	postive
RBM15	AC244093.4	0.656076	1.43915e-71	postive
YTHDC2	AC244093.4	0.545294	1.52718e-45	postive
YTHDF3	AC244093.4	0.486292	3.14255e-35	postive
FMR1	AC244093.4	0.582122	4.26596e-53	postive
RBM15	AL137782.1	0.65897	2.12819e-72	postive
YTHDC2	AL137782.1	0.416342	2.40247e-25	postive
FMR1	AL137782.1	0.409599	1.64873e-24	postive
FMR1	PPP1R35-AS1	0.427004	1.04361e-26	postive
RBM15	AL121987.2	0.637094	2.42321e-66	postive
YTHDC2	AL121987.2	0.465981	4.04198e-32	postive
FMR1	AL121987.2	0.435775	7.26217e-28	postive
RBM15	AC019254.1	0.4368	5.29071e-28	postive
METTL14	AC007000.4	0.505976	1.89889e-38	postive
RBM15	AC007000.4	0.699635	4.0352e-85	postive
YTHDC2	AC007000.4	0.55592	1.26048e-47	postive
YTHDF3	AC007000.4	0.45554	1.33527e-30	postive
FMR1	AC007000.4	0.547128	6.7557e-46	postive
RBM15	AC022400.1	0.468451	1.73547e-32	postive
RBM15	AC005479.1	0.493202	2.4606e-36	postive
RBM15	FLNB-AS1	0.679989	1.02326e-78	postive
YTHDC2	FLNB-AS1	0.510203	3.62592e-39	postive
RBM15	AP000593.3	0.452589	3.51016e-30	postive
RBM15	AC104819.3	0.4328	1.8088e-27	postive
METTL14	AC025569.1	0.503245	5.46526e-38	postive
WTAP	AC025569.1	0.432096	2.24191e-27	postive
RBM15	AC025569.1	0.59723	1.75211e-56	postive
YTHDC2	AC025569.1	0.507962	8.74684e-39	postive
YTHDF3	AC025569.1	0.512489	1.46695e-39	postive
FMR1	AC025569.1	0.520276	6.38093e-41	postive
METTL14	AL158071.1	0.502335	7.75648e-38	postive
RBM15	AL158071.1	0.660946	5.699e-73	postive
YTHDC2	AL158071.1	0.515718	4.03732e-40	postive
YTHDF3	AL158071.1	0.533475	2.60112e-43	postive
FMR1	AL158071.1	0.587079	3.45605e-54	postive
METTL14	AC022150.4	0.446338	2.63903e-29	postive
RBM15	AC022150.4	0.663566	9.78102e-74	postive
YTHDC2	AC022150.4	0.553504	3.80888e-47	postive
YTHDF3	AC022150.4	0.425567	1.60309e-26	postive
FMR1	AC022150.4	0.500781	1.40723e-37	postive
RBM15	AC004837.2	0.548168	4.24311e-46	postive
FMR1	AC004837.2	0.492349	3.38068e-36	postive
RBM15	AL135902.2	0.549065	2.83855e-46	postive
YTHDC2	AL135902.2	0.472161	4.81275e-33	postive
YTHDF3	AL135902.2	0.456168	1.08559e-30	postive
FMR1	AL135902.2	0.509762	4.31391e-39	postive
METTL14	AL354993.1	0.454868	1.66504e-30	postive
RBM15	AL354993.1	0.567674	5.0935e-50	postive
YTHDC2	AL354993.1	0.417405	1.76587e-25	postive
YTHDF3	AL354993.1	0.481546	1.74792e-34	postive
FMR1	AL354993.1	0.536131	8.34328e-44	postive
METTL14	LINC01355	0.558285	4.23222e-48	postive
RBM15	LINC01355	0.656558	1.04801e-71	postive
YTHDC2	LINC01355	0.572061	6.14887e-51	postive
YTHDF3	LINC01355	0.511357	2.29812e-39	postive
FMR1	LINC01355	0.651767	2.38521e-70	postive
METTL14	AC087683.2	0.442957	7.72212e-29	postive
RBM15	AC087683.2	0.643092	5.9293e-68	postive
YTHDC2	AC087683.2	0.514014	7.98839e-40	postive
YTHDF3	AC087683.2	0.445022	4.01404e-29	postive
FMR1	AC087683.2	0.489781	8.7468e-36	postive
METTL14	AC092171.1	0.459831	3.21831e-31	postive
RBM15	AC092171.1	0.717493	2.05707e-91	postive
YTHDC2	AC092171.1	0.475337	1.58575e-33	postive
YTHDF3	AC092171.1	0.423584	2.88877e-26	postive
FMR1	AC092171.1	0.562137	7.02267e-49	postive
METTL14	AL080317.2	0.546179	1.03062e-45	postive
WTAP	AL080317.2	0.424258	2.36574e-26	postive
RBM15	AL080317.2	0.709588	1.43819e-88	postive
YTHDC2	AL080317.2	0.585905	6.29109e-54	postive
YTHDF3	AL080317.2	0.540051	1.52981e-44	postive
FMR1	AL080317.2	0.633605	2.0199e-65	postive
IGFBP3	ITGB1-DT	0.427495	9.00814e-27	postive
METTL14	PLS1-AS1	0.556344	1.03712e-47	postive
RBM15	PLS1-AS1	0.65354	7.55491e-71	postive
YTHDC2	PLS1-AS1	0.56075	1.34436e-48	postive
YTHDF3	PLS1-AS1	0.514478	6.63858e-40	postive
FMR1	PLS1-AS1	0.676437	1.30186e-77	postive
METTL14	AC073130.2	0.452185	4.00494e-30	postive
RBM15	AC073130.2	0.644267	2.83739e-68	postive
YTHDC2	AC073130.2	0.505774	2.05412e-38	postive
FMR1	AC073130.2	0.532396	4.11512e-43	postive
RBM15	AL590369.1	0.502351	7.71127e-38	postive
METTL14	AC078795.1	0.54988	1.96724e-46	postive
WTAP	AC078795.1	0.432137	2.21431e-27	postive
RBM15	AC078795.1	0.737175	6.11639e-99	postive
YTHDC2	AC078795.1	0.601155	2.15751e-57	postive
YTHDF3	AC078795.1	0.494778	1.36525e-36	postive
FMR1	AC078795.1	0.597739	1.33711e-56	postive
METTL14	AC112512.1	0.515351	4.67899e-40	postive
RBM15	AC112512.1	0.698869	7.33636e-85	postive
YTHDC2	AC112512.1	0.547623	5.41521e-46	postive
YTHDF3	AC112512.1	0.456388	1.00929e-30	postive
FMR1	AC112512.1	0.601306	1.98961e-57	postive
RBM15	AC145207.8	0.518694	1.21469e-40	postive
METTL14	AC007314.1	0.445766	3.16717e-29	postive
WTAP	AC007314.1	0.418659	1.22683e-25	postive
RBM15	AC007314.1	0.628167	5.2166e-64	postive
YTHDC2	AC007314.1	0.525241	8.28487e-42	postive
YTHDF3	AC007314.1	0.511527	2.14875e-39	postive
FMR1	AC007314.1	0.543478	3.40744e-45	postive
METTL14	AC087588.2	0.413046	6.19292e-25	postive
RBM15	AC087588.2	0.570195	1.51718e-50	postive
YTHDC2	AC087588.2	0.521028	4.69471e-41	postive
FMR1	AC087588.2	0.432561	1.94582e-27	postive
METTL14	C1orf195	0.435023	9.15356e-28	postive
RBM15	C1orf195	0.720823	1.21712e-92	postive
YTHDC2	C1orf195	0.509509	4.7667e-39	postive
FMR1	C1orf195	0.506756	1.40119e-38	postive
METTL14	RAP2C-AS1	0.55049	1.49457e-46	postive
RBM15	RAP2C-AS1	0.542656	4.89167e-45	postive
YTHDC2	RAP2C-AS1	0.521301	4.1985e-41	postive
YTHDF3	RAP2C-AS1	0.525414	7.71012e-42	postive
FMR1	RAP2C-AS1	0.740966	1.81424e-100	postive
FTO	RAP2C-AS1	0.47364	2.87395e-33	postive
METTL14	AL359715.2	0.42276	3.68604e-26	postive
WTAP	AL359715.2	0.426227	1.31648e-26	postive
RBM15	AL359715.2	0.511324	2.32894e-39	postive
YTHDC2	AL359715.2	0.455801	1.22508e-30	postive
FMR1	AL359715.2	0.497806	4.36495e-37	postive
METTL14	AL133260.2	0.499775	2.06587e-37	postive
RBM15	AL133260.2	0.642097	1.10338e-67	postive
YTHDC2	AL133260.2	0.542322	5.66512e-45	postive
YTHDF3	AL133260.2	0.485841	3.70411e-35	postive
FMR1	AL133260.2	0.597236	1.7458e-56	postive
IGFBP3	AC104794.3	0.444886	4.19036e-29	postive
METTL14	MAL2-AS1	0.401225	1.69806e-23	postive
RBM15	MAL2-AS1	0.634764	1.00157e-65	postive
YTHDC2	MAL2-AS1	0.501909	9.13579e-38	postive
YTHDF3	MAL2-AS1	0.44533	3.63913e-29	postive
FMR1	MAL2-AS1	0.473121	3.44456e-33	postive
RBM15	AL645568.1	0.503525	4.90657e-38	postive
RBM15	AC133540.1	0.426276	1.29747e-26	postive
METTL14	AC007823.1	0.608222	4.61582e-59	postive
WTAP	AC007823.1	0.401816	1.44338e-23	postive
RBM15	AC007823.1	0.587297	3.09033e-54	postive
YTHDC2	AC007823.1	0.574503	1.86972e-51	postive
YTHDF3	AC007823.1	0.547365	6.0774e-46	postive
FMR1	AC007823.1	0.598726	7.91328e-57	postive
YTHDF3	AL008723.2	0.402372	1.23868e-23	postive
FMR1	AL008723.2	0.405889	4.67154e-24	postive
RBM15	AC022960.1	0.651961	2.10338e-70	postive
YTHDC2	AC022960.1	0.427892	7.99523e-27	postive
FMR1	AC145285.2	0.458886	4.40974e-31	postive
METTL14	AL512303.1	0.431386	2.7823e-27	postive
RBM15	AL512303.1	0.477424	7.59364e-34	postive
YTHDC2	AL512303.1	0.414618	3.94757e-25	postive
FMR1	AL512303.1	0.477292	7.95636e-34	postive
RBM15	AL355075.4	0.452084	4.13859e-30	postive
RBM15	AC069257.2	0.449118	1.08175e-29	postive
RBM15	AC096536.1	0.674919	3.81811e-77	postive
YTHDC2	AC096536.1	0.44395	5.6407e-29	postive
METTL14	AC087854.1	0.542659	4.88653e-45	postive
WTAP	AC087854.1	0.400094	2.31483e-23	postive
RBM15	AC087854.1	0.66381	8.28891e-74	postive
YTHDC2	AC087854.1	0.564377	2.44478e-49	postive
YTHDF3	AC087854.1	0.537557	4.51274e-44	postive
FMR1	AC087854.1	0.587725	2.48258e-54	postive
IGFBP3	AC007541.1	0.485331	4.45824e-35	postive
METTL14	AL390961.2	0.498918	2.86277e-37	postive
RBM15	AL390961.2	0.799749	3.36302e-128	postive
YTHDC2	AL390961.2	0.563763	3.26671e-49	postive
YTHDF3	AL390961.2	0.4497	8.96472e-30	postive
FMR1	AL390961.2	0.554933	1.98282e-47	postive
METTL14	AC078962.2	0.457465	7.07022e-31	postive
RBM15	AC078962.2	0.674518	5.06715e-77	postive
YTHDC2	AC078962.2	0.543452	3.44662e-45	postive
YTHDF3	AC078962.2	0.4321	2.23935e-27	postive
FMR1	AC078962.2	0.566692	8.14338e-50	postive
RBM15	SLC7A11-AS1	0.459222	3.94246e-31	postive
METTL3	AC005519.1	0.455847	1.20684e-30	postive
METTL14	AC005519.1	0.404066	7.75479e-24	postive
RBM15	AC005519.1	0.610809	1.10235e-59	postive
YTHDC2	AC005519.1	0.434093	1.21804e-27	postive
FMR1	AC005519.1	0.40687	3.55079e-24	postive
METTL14	AC012313.5	0.515807	3.89512e-40	postive
RBM15	AC012313.5	0.661004	5.48194e-73	postive
YTHDC2	AC012313.5	0.501969	8.92763e-38	postive
YTHDF3	AC012313.5	0.457778	6.37307e-31	postive
FMR1	AC012313.5	0.510782	2.88567e-39	postive
FTO	AC012313.5	0.444689	4.46138e-29	postive
RBM15	AP005899.1	0.607003	9.01904e-59	postive
YTHDC2	AP005899.1	0.425486	1.64207e-26	postive
RBM15	AC004148.1	0.446521	2.48877e-29	postive
RBM15	AL031705.1	0.417421	1.75793e-25	postive
METTL14	AP000487.1	0.472182	4.77787e-33	postive
RBM15	AP000487.1	0.720602	1.47045e-92	postive
YTHDC2	AP000487.1	0.534783	1.48794e-43	postive
YTHDF3	AP000487.1	0.498186	3.77884e-37	postive
FMR1	AP000487.1	0.60827	4.49411e-59	postive
RBM15	AC011676.1	0.570125	1.56999e-50	postive
METTL14	AC009148.1	0.438346	3.27501e-28	postive
RBM15	AC009148.1	0.609904	1.82164e-59	postive
YTHDC2	AC009148.1	0.435598	7.66722e-28	postive
FMR1	AC009148.1	0.472338	4.52568e-33	postive
RBM15	AL031717.1	0.613383	2.61762e-60	postive
IGFBP3	LINC02550	0.49833	3.57855e-37	postive
RBM15	AL136304.1	0.423813	2.69978e-26	postive
METTL14	HMGN3-AS1	0.425637	1.56996e-26	postive
RBM15	HMGN3-AS1	0.406629	3.79945e-24	postive
FMR1	HMGN3-AS1	0.464135	7.5676e-32	postive
YTHDF2	AP001372.2	0.406122	4.37653e-24	postive
YTHDF3	AP001372.2	0.418047	1.46574e-25	postive
METTL14	AC018695.4	0.431505	2.68372e-27	postive
RBM15	AC018695.4	0.711737	2.47752e-89	postive
YTHDC2	AC018695.4	0.540059	1.52458e-44	postive
YTHDF3	AC018695.4	0.446558	2.45961e-29	postive
FMR1	AC018695.4	0.553703	3.47822e-47	postive
RBM15	AC006449.3	0.46334	9.90114e-32	postive
FMR1	AC006449.3	0.411801	8.83193e-25	postive
METTL14	AC073333.1	0.459676	3.38879e-31	postive
RBM15	AC073333.1	0.742498	4.29824e-101	postive
YTHDC2	AC073333.1	0.528423	2.19944e-42	postive
YTHDF3	AC073333.1	0.486752	2.65704e-35	postive
FMR1	AC073333.1	0.553911	3.1639e-47	postive
METTL14	AC137932.2	0.4116	9.35237e-25	postive
RBM15	AC137932.2	0.702106	5.79586e-86	postive
YTHDC2	AC137932.2	0.449462	9.67962e-30	postive
RBM15	AC020916.2	0.486322	3.10878e-35	postive
RBM15	AC027607.1	0.614752	1.21199e-60	postive
YTHDC2	AC027607.1	0.412789	6.66373e-25	postive
RBM15	AC020915.2	0.682498	1.65968e-79	postive
YTHDC2	AC020915.2	0.419924	8.48031e-26	postive
METTL14	EP300-AS1	0.491786	4.167e-36	postive
RBM15	EP300-AS1	0.575358	1.22946e-51	postive
YTHDC2	EP300-AS1	0.54268	4.84163e-45	postive
YTHDF3	EP300-AS1	0.402449	1.21244e-23	postive
FMR1	EP300-AS1	0.499081	2.69078e-37	postive
FMR1	AC116535.2	0.492611	3.06647e-36	postive
METTL14	AL356124.1	0.522149	2.96547e-41	postive
RBM15	AL356124.1	0.670749	7.10425e-76	postive
YTHDC2	AL356124.1	0.547568	5.54975e-46	postive
YTHDF3	AL356124.1	0.519149	1.00982e-40	postive
FMR1	AL356124.1	0.64322	5.47191e-68	postive
METTL14	AC073651.1	0.519074	1.04068e-40	postive
RBM15	AC073651.1	0.745594	2.27214e-102	postive
YTHDC2	AC073651.1	0.546233	1.00641e-45	postive
YTHDF3	AC073651.1	0.453385	2.70724e-30	postive
FMR1	AC073651.1	0.531803	5.29414e-43	postive
METTL14	AL356599.1	0.577472	4.33647e-52	postive
WTAP	AL356599.1	0.418093	1.44632e-25	postive
RBM15	AL356599.1	0.630576	1.24526e-64	postive
YTHDC2	AL356599.1	0.530811	8.05395e-43	postive
YTHDF3	AL356599.1	0.544919	1.80315e-45	postive
FMR1	AL356599.1	0.619818	6.78435e-62	postive
FTO	AL356599.1	0.429464	4.98055e-27	postive
METTL14	AC027097.1	0.554678	2.22803e-47	postive
WTAP	AC027097.1	0.454642	1.79366e-30	postive
RBM15	AC027097.1	0.617817	2.13194e-61	postive
YTHDC2	AC027097.1	0.553353	4.08114e-47	postive
YTHDF3	AC027097.1	0.567763	4.88257e-50	postive
FMR1	AC027097.1	0.651476	2.87735e-70	postive
METTL14	AC004594.1	0.512589	1.40957e-39	postive
RBM15	AC004594.1	0.723372	1.35949e-93	postive
YTHDC2	AC004594.1	0.58139	6.15996e-53	postive
YTHDF3	AC004594.1	0.499755	2.08187e-37	postive
FMR1	AC004594.1	0.604282	3.98395e-58	postive
RBM15	AC106037.3	0.545102	1.66284e-45	postive
FTO	AC093278.2	0.450069	7.95601e-30	postive
METTL14	AC005070.3	0.527412	3.35696e-42	postive
WTAP	AC005070.3	0.419236	1.03682e-25	postive
RBM15	AC005070.3	0.66278	1.66273e-73	postive
YTHDC2	AC005070.3	0.583258	2.40695e-53	postive
YTHDF3	AC005070.3	0.517922	1.66018e-40	postive
FMR1	AC005070.3	0.65462	3.73559e-71	postive
METTL14	AC087501.4	0.548586	3.51866e-46	postive
WTAP	AC087501.4	0.51559	4.25078e-40	postive
RBM15	AC087501.4	0.517715	1.80512e-40	postive
YTHDC2	AC087501.4	0.501694	9.92051e-38	postive
FMR1	AC087501.4	0.426648	1.16094e-26	postive
METTL14	AC245060.5	0.469352	1.273e-32	postive
YTHDC1	AC245060.5	0.401767	1.46303e-23	postive
YTHDC2	AC245060.5	0.486081	3.39345e-35	postive
FMR1	AC245060.5	0.50778	9.39295e-39	postive
RBM15	RAI1-AS1	0.634274	1.34731e-65	postive
METTL14	AL731563.4	0.515955	3.67012e-40	postive
RBM15	AL731563.4	0.6585	2.90695e-72	postive
YTHDC2	AL731563.4	0.504834	2.9573e-38	postive
YTHDF3	AL731563.4	0.511056	2.58866e-39	postive
FMR1	AL731563.4	0.605231	2.37664e-58	postive
METTL14	AC093752.2	0.518954	1.09263e-40	postive
RBM15	AC093752.2	0.726255	1.10637e-94	postive
YTHDC2	AC093752.2	0.554094	2.91075e-47	postive
YTHDF3	AC093752.2	0.522407	2.66845e-41	postive
FMR1	AC093752.2	0.548211	4.16305e-46	postive
METTL14	RERE-AS1	0.493246	2.4212e-36	postive
RBM15	RERE-AS1	0.685957	1.31293e-80	postive
YTHDC2	RERE-AS1	0.539705	1.77862e-44	postive
YTHDF3	RERE-AS1	0.417316	1.81213e-25	postive
FMR1	RERE-AS1	0.570474	1.32639e-50	postive
RBM15	AC020931.1	0.405705	4.91661e-24	postive
METTL14	N4BP2L2-IT2	0.493905	1.89273e-36	postive
RBM15	N4BP2L2-IT2	0.567542	5.42687e-50	postive
YTHDC2	N4BP2L2-IT2	0.493307	2.36674e-36	postive
YTHDF3	N4BP2L2-IT2	0.480408	2.62748e-34	postive
FMR1	N4BP2L2-IT2	0.602772	9.0267e-58	postive
METTL14	AC011477.2	0.536942	5.88556e-44	postive
RBM15	AC011477.2	0.428397	6.86989e-27	postive
YTHDC1	AC011477.2	0.513612	9.37995e-40	postive
YTHDC2	AC011477.2	0.469199	1.34204e-32	postive
YTHDF3	AC011477.2	0.428656	6.35511e-27	postive
FMR1	AC011477.2	0.520673	5.42655e-41	postive
RBMX	AC011477.2	0.434732	1.00114e-27	postive
METTL14	AL353801.1	0.423215	3.22203e-26	postive
RBM15	AL353801.1	0.686233	1.07072e-80	postive
YTHDC2	AL353801.1	0.462681	1.23696e-31	postive
YTHDF3	AL353801.1	0.430704	3.4226e-27	postive
FMR1	AL353801.1	0.464529	6.61998e-32	postive
METTL14	KLF7-IT1	0.499365	2.41501e-37	postive
WTAP	KLF7-IT1	0.402576	1.17075e-23	postive
RBM15	KLF7-IT1	0.638993	7.55144e-67	postive
YTHDC2	KLF7-IT1	0.532808	3.45434e-43	postive
YTHDF3	KLF7-IT1	0.497831	4.32371e-37	postive
FMR1	KLF7-IT1	0.582567	3.40991e-53	postive
METTL14	AL121895.1	0.498009	4.04139e-37	postive
RBM15	AL121895.1	0.694551	2.05489e-83	postive
YTHDC2	AL121895.1	0.547456	5.83461e-46	postive
YTHDF3	AL121895.1	0.576525	6.92144e-52	postive
FMR1	AL121895.1	0.631171	8.72688e-65	postive
METTL14	AC002128.1	0.401981	1.37928e-23	postive
RBM15	AC002128.1	0.699962	3.12665e-85	postive
YTHDC2	AC002128.1	0.508651	6.67863e-39	postive
FMR1	AC002128.1	0.470893	7.47345e-33	postive
METTL14	MYB-AS1	0.475719	1.38602e-33	postive
RBM15	MYB-AS1	0.627625	7.18692e-64	postive
YTHDC2	MYB-AS1	0.525437	7.63936e-42	postive
YTHDF3	MYB-AS1	0.422676	3.77859e-26	postive
FMR1	MYB-AS1	0.585692	7.01134e-54	postive
METTL14	STX18-AS1	0.565245	1.62049e-49	postive
RBM15	STX18-AS1	0.710588	6.35511e-89	postive
YTHDC2	STX18-AS1	0.539702	1.78055e-44	postive
YTHDF3	STX18-AS1	0.608916	3.14678e-59	postive
FMR1	STX18-AS1	0.569773	1.85961e-50	postive
METTL3	KTN1-AS1	0.426697	1.1441e-26	postive
LRPPRC	KTN1-AS1	0.438111	3.52383e-28	postive
RBM15	AC004943.2	0.423246	3.19262e-26	postive
METTL14	AL359076.1	0.471219	6.67636e-33	postive
WTAP	AL359076.1	0.409415	1.73666e-24	postive
RBM15	AL359076.1	0.700685	1.77363e-85	postive
YTHDC2	AL359076.1	0.585834	6.52352e-54	postive
YTHDF3	AL359076.1	0.448852	1.17853e-29	postive
FMR1	AL359076.1	0.574162	2.20952e-51	postive
RBM15	DARS-AS1	0.460956	2.20894e-31	postive
RBM15	AC005387.2	0.405933	4.61339e-24	postive
METTL14	AL354696.1	0.416947	2.01629e-25	postive
WTAP	AL354696.1	0.506032	1.85805e-38	postive
YTHDF3	AL354696.1	0.427492	9.01547e-27	postive
FMR1	AL354696.1	0.434838	9.68774e-28	postive
METTL14	FAM13A-AS1	0.558532	3.77602e-48	postive
RBM15	FAM13A-AS1	0.726714	7.39699e-95	postive
YTHDC2	FAM13A-AS1	0.624489	4.53503e-63	postive
YTHDF3	FAM13A-AS1	0.506875	1.33778e-38	postive
FMR1	FAM13A-AS1	0.646789	5.77452e-69	postive
RBM15	AC145423.3	0.611604	7.08213e-60	postive
YTHDC2	AC145423.3	0.449676	9.03301e-30	postive
METTL14	AC016394.3	0.429114	5.5345e-27	postive
RBM15	AC016394.3	0.56417	2.69598e-49	postive
YTHDC2	AC016394.3	0.464673	6.30517e-32	postive
YTHDF3	AC016394.3	0.418287	1.36677e-25	postive
FMR1	AC016394.3	0.523915	1.43378e-41	postive
IGFBP3	LINC02104	0.553119	4.53975e-47	postive
RBM15	AC073517.1	0.5455	1.39349e-45	postive
METTL14	AC129510.2	0.433864	1.30628e-27	postive
RBM15	AC129510.2	0.578087	3.1987e-52	postive
YTHDC2	AC129510.2	0.461391	1.9086e-31	postive
FMR1	AC129510.2	0.421158	5.90647e-26	postive
METTL14	AC020661.3	0.413708	5.12432e-25	postive
RBM15	AC020661.3	0.595174	5.18696e-56	postive
YTHDC2	AC020661.3	0.473723	2.79148e-33	postive
YTHDF3	AC020661.3	0.411253	1.03218e-24	postive
FMR1	AC020661.3	0.480931	2.17912e-34	postive
RBM15	LINC00244	0.453903	2.28526e-30	postive
YTHDC2	LINC00244	0.419686	9.09178e-26	postive
FMR1	LINC00244	0.489399	1.00697e-35	postive
RBM15	AC011481.1	0.438003	3.64362e-28	postive
YTHDC2	AC011481.1	0.42092	6.33513e-26	postive
FMR1	AC011481.1	0.44713	2.04838e-29	postive
YTHDF3	AC009812.1	0.487922	1.73254e-35	postive
FMR1	AC009812.1	0.59275	1.84682e-55	postive
METTL14	AC108472.1	0.440664	1.58842e-28	postive
RBM15	AC108472.1	0.521506	3.86008e-41	postive
YTHDC2	AC108472.1	0.410875	1.1489e-24	postive
FMR1	AC108472.1	0.453723	2.42395e-30	postive
FTO	AC108472.1	0.403331	9.50521e-24	postive
METTL14	AC005776.2	0.439712	2.13949e-28	postive
RBM15	AC005776.2	0.521461	3.93239e-41	postive
YTHDC2	AC005776.2	0.432723	1.85213e-27	postive
FMR1	AC005776.2	0.534769	1.49662e-43	postive
METTL14	CARMN	0.477769	6.71991e-34	postive
RBM15	CARMN	0.643667	4.13692e-68	postive
YTHDC2	CARMN	0.498939	2.83954e-37	postive
YTHDF3	CARMN	0.466177	3.78052e-32	postive
FMR1	CARMN	0.538132	3.51926e-44	postive
METTL14	AL031667.3	0.536321	7.68965e-44	postive
WTAP	AL031667.3	0.40355	8.94491e-24	postive
RBM15	AL031667.3	0.633578	2.05255e-65	postive
YTHDC2	AL031667.3	0.554592	2.31764e-47	postive
YTHDF3	AL031667.3	0.567122	6.63379e-50	postive
FMR1	AL031667.3	0.680293	8.21455e-79	postive
RBM15	AC039056.2	0.52863	2.01652e-42	postive
METTL14	AC011444.2	0.424557	2.16466e-26	postive
RBM15	AC011444.2	0.62968	2.12438e-64	postive
YTHDC2	AC011444.2	0.468066	1.98064e-32	postive
YTHDF3	AC011444.2	0.41008	1.43913e-24	postive
FMR1	AC011444.2	0.448036	1.53177e-29	postive
ZC3H13	MALINC1	0.400849	1.8827e-23	postive
YTHDC1	MALINC1	0.432784	1.81773e-27	postive
YTHDC2	MALINC1	0.449062	1.10136e-29	postive
RBM15	AC008758.2	0.582083	4.35012e-53	postive
YTHDC2	AC008758.2	0.441066	1.40019e-28	postive
YTHDF3	AC008758.2	0.431062	3.07029e-27	postive
FMR1	AC008758.2	0.570775	1.14678e-50	postive
METTL14	PPP1R12A-AS1	0.457814	6.29716e-31	postive
YTHDC2	PPP1R12A-AS1	0.408046	2.55369e-24	postive
METTL14	AC024267.4	0.442747	8.2512e-29	postive
RBM15	AC024267.4	0.582916	2.86101e-53	postive
YTHDC2	AC024267.4	0.471593	5.86323e-33	postive
FMR1	AC024267.4	0.449788	8.71269e-30	postive
METTL14	AL121603.2	0.422163	4.39587e-26	postive
IGFBP3	NR2F1-AS1	0.410465	1.29068e-24	postive
FTO	NR2F1-AS1	0.437158	4.73604e-28	postive
METTL14	AL132642.1	0.423536	2.93067e-26	postive
RBM15	AL132642.1	0.429425	5.03944e-27	postive
YTHDC2	AL132642.1	0.430971	3.15632e-27	postive
FMR1	AL132642.1	0.46755	2.3646e-32	postive
RBM15	SPRY4-AS1	0.467546	2.36764e-32	postive
VIRMA	AP003469.2	0.435791	7.22619e-28	postive
METTL14	BCL2L1-AS1	0.47914	4.1297e-34	postive
RBM15	BCL2L1-AS1	0.760537	8.35292e-109	postive
YTHDC2	BCL2L1-AS1	0.535889	9.25933e-44	postive
YTHDF3	BCL2L1-AS1	0.452952	3.11813e-30	postive
FMR1	BCL2L1-AS1	0.564549	2.25304e-49	postive
RBM15	AC007431.2	0.700637	1.84202e-85	postive
YTHDC2	AC007431.2	0.453157	2.91666e-30	postive
FMR1	AC007431.2	0.421915	4.72874e-26	postive
RBM15	AC243967.2	0.56421	2.64503e-49	postive
YTHDC2	AC243967.2	0.445412	3.54525e-29	postive
YTHDF3	AC243967.2	0.522791	2.27847e-41	postive
FMR1	AC243967.2	0.519986	7.18182e-41	postive
METTL14	AL596202.1	0.536637	6.71217e-44	postive
WTAP	AL596202.1	0.451087	5.72174e-30	postive
RBM15	AL596202.1	0.619357	8.83752e-62	postive
YTHDC2	AL596202.1	0.559304	2.63836e-48	postive
YTHDF3	AL596202.1	0.475456	1.52041e-33	postive
FMR1	AL596202.1	0.530904	7.74476e-43	postive
METTL14	AP001160.4	0.473316	3.21842e-33	postive
WTAP	AP001160.4	0.438347	3.27415e-28	postive
RBM15	AP001160.4	0.537396	4.83889e-44	postive
YTHDC2	AP001160.4	0.501533	1.0553e-37	postive
YTHDF3	AP001160.4	0.418379	1.33088e-25	postive
FMR1	AP001160.4	0.496995	5.93082e-37	postive
METTL14	AC107068.1	0.635321	7.14031e-66	postive
WTAP	AC107068.1	0.447072	2.08688e-29	postive
RBM15	AC107068.1	0.686653	7.84832e-81	postive
YTHDC2	AC107068.1	0.628855	3.46848e-64	postive
YTHDF3	AC107068.1	0.561444	9.71724e-49	postive
FMR1	AC107068.1	0.609142	2.77751e-59	postive
METTL14	Z98884.2	0.496635	6.79339e-37	postive
WTAP	Z98884.2	0.410676	1.2156e-24	postive
RBM15	Z98884.2	0.637966	1.42013e-66	postive
YTHDC2	Z98884.2	0.574855	1.57327e-51	postive
YTHDF3	Z98884.2	0.400213	2.24067e-23	postive
FMR1	Z98884.2	0.554723	2.18312e-47	postive
METTL14	VAC14-AS1	0.429568	4.82647e-27	postive
RBM15	VAC14-AS1	0.608024	5.14639e-59	postive
YTHDC2	VAC14-AS1	0.45267	3.41902e-30	postive
FMR1	VAC14-AS1	0.42215	4.41184e-26	postive
METTL14	AC098484.1	0.575447	1.17669e-51	postive
WTAP	AC098484.1	0.421259	5.73429e-26	postive
VIRMA	AC098484.1	0.403259	9.69663e-24	postive
RBM15	AC098484.1	0.609757	1.97702e-59	postive
YTHDC1	AC098484.1	0.439502	2.28481e-28	postive
YTHDC2	AC098484.1	0.54939	2.45221e-46	postive
YTHDF3	AC098484.1	0.590633	5.54946e-55	postive
FMR1	AC098484.1	0.511199	2.44634e-39	postive
METTL14	NORAD	0.433501	1.46018e-27	postive
VIRMA	NORAD	0.530346	9.80024e-43	postive
ZC3H13	NORAD	0.550328	1.60775e-46	postive
RBM15	NORAD	0.432735	1.84537e-27	postive
YTHDC1	NORAD	0.463516	9.32878e-32	postive
YTHDC2	NORAD	0.413079	6.13486e-25	postive
YTHDF1	NORAD	0.574519	1.85489e-51	postive
YTHDF3	NORAD	0.551837	8.12728e-47	postive
FMR1	NORAD	0.706668	1.52904e-87	postive
FTO	NORAD	0.452312	3.84287e-30	postive
METTL14	AL158163.2	0.537242	5.17154e-44	postive
RBM15	AL158163.2	0.549049	2.85823e-46	postive
YTHDC2	AL158163.2	0.543588	3.24621e-45	postive
YTHDF3	AL158163.2	0.565135	1.70709e-49	postive
FMR1	AL158163.2	0.627467	7.89127e-64	postive
RBM15	UBE2Q1-AS1	0.547366	6.07459e-46	postive
METTL14	AC009120.2	0.455383	1.40571e-30	postive
RBM15	AC009120.2	0.554566	2.34538e-47	postive
YTHDC2	AC009120.2	0.495104	1.20811e-36	postive
YTHDF3	AC009120.2	0.42961	4.76559e-27	postive
FMR1	AC009120.2	0.527983	2.64468e-42	postive
RBM15	AL392089.1	0.555404	1.59774e-47	postive
FMR1	AL392089.1	0.410038	1.45625e-24	postive
METTL14	LINC01376	0.53221	4.45353e-43	postive
RBM15	LINC01376	0.68609	1.19039e-80	postive
YTHDC2	LINC01376	0.476061	1.22909e-33	postive
YTHDF3	LINC01376	0.445884	3.04968e-29	postive
FMR1	LINC01376	0.57743	4.42858e-52	postive
WTAP	AC007497.1	0.403669	8.65503e-24	postive
RBM15	AC007497.1	0.465265	5.1572e-32	postive
YTHDC2	AC007497.1	0.422868	3.56959e-26	postive
FMR1	AC007497.1	0.546257	9.9542e-46	postive
METTL14	AC048341.2	0.467841	2.14003e-32	postive
WTAP	AC048341.2	0.456332	1.02834e-30	postive
RBM15	AC048341.2	0.576632	6.565e-52	postive
YTHDC2	AC048341.2	0.522667	2.398e-41	postive
YTHDF3	AC048341.2	0.44573	3.20316e-29	postive
FMR1	AC048341.2	0.543589	3.24496e-45	postive
METTL14	AC103923.1	0.482859	1.09037e-34	postive
RBM15	AC103923.1	0.601456	1.83502e-57	postive
YTHDC2	AC103923.1	0.537561	4.50507e-44	postive
YTHDF3	AC103923.1	0.463625	8.99273e-32	postive
FMR1	AC103923.1	0.516572	2.86323e-40	postive
METTL14	AC074050.4	0.417161	1.89512e-25	postive
RBM15	AC074050.4	0.726557	8.48649e-95	postive
YTHDC2	AC074050.4	0.518825	1.15178e-40	postive
FMR1	AC074050.4	0.438549	3.07473e-28	postive
RBM15	KCNIP2-AS1	0.503567	4.82676e-38	postive
RBM15	CBR3-AS1	0.524965	9.28821e-42	postive
YTHDC2	CBR3-AS1	0.404453	6.96467e-24	postive
YTHDF3	CBR3-AS1	0.463392	9.7308e-32	postive
FMR1	CBR3-AS1	0.524169	1.29125e-41	postive
RBM15	AP001619.1	0.522126	2.99399e-41	postive
FMR1	AC115618.2	0.502882	6.28673e-38	postive
METTL14	WARS2-AS1	0.557208	6.96466e-48	postive
RBM15	WARS2-AS1	0.670197	1.04225e-75	postive
YTHDC2	WARS2-AS1	0.552577	5.80726e-47	postive
YTHDF3	WARS2-AS1	0.527605	3.09717e-42	postive
FMR1	WARS2-AS1	0.582996	2.74822e-53	postive
METTL14	AC124283.3	0.55041	1.54918e-46	postive
RBM15	AC124283.3	0.743435	1.77445e-101	postive
YTHDC2	AC124283.3	0.58617	5.49645e-54	postive
YTHDF3	AC124283.3	0.55512	1.82008e-47	postive
FMR1	AC124283.3	0.601511	1.78163e-57	postive
METTL14	AC022001.2	0.47872	4.79561e-34	postive
RBM15	AC022001.2	0.665982	1.89464e-74	postive
YTHDC2	AC022001.2	0.524014	1.37641e-41	postive
YTHDF3	AC022001.2	0.434408	1.1056e-27	postive
FMR1	AC022001.2	0.528052	2.56931e-42	postive
METTL14	CRTC3-AS1	0.527564	3.15008e-42	postive
RBM15	CRTC3-AS1	0.619925	6.37808e-62	postive
YTHDC2	CRTC3-AS1	0.506026	1.86188e-38	postive
YTHDF3	CRTC3-AS1	0.474639	2.02595e-33	postive
FMR1	CRTC3-AS1	0.590734	5.26584e-55	postive
RBM15	AL033384.2	0.4473	1.93974e-29	postive
RBM15	AL391095.4	0.615847	6.5297e-61	postive
RBM15	AC068790.4	0.617081	3.24094e-61	postive
YTHDC2	AC068790.4	0.439083	2.60399e-28	postive
FMR1	AC068790.4	0.445192	3.80238e-29	postive
METTL14	AC099811.5	0.539693	1.78792e-44	postive
RBM15	AC099811.5	0.750767	1.51635e-104	postive
YTHDC2	AC099811.5	0.561013	1.18924e-48	postive
YTHDF3	AC099811.5	0.517119	2.29726e-40	postive
FMR1	AC099811.5	0.563097	4.47199e-49	postive
FTO	AC099811.5	0.416331	2.40991e-25	postive
FMR1	AC012178.1	0.440168	1.85541e-28	postive
METTL14	AL158825.2	0.556656	8.98659e-48	postive
WTAP	AL158825.2	0.429806	4.4914e-27	postive
RBM15	AL158825.2	0.666084	1.76729e-74	postive
YTHDC2	AL158825.2	0.593457	1.27631e-55	postive
YTHDF3	AL158825.2	0.4996	2.20849e-37	postive
FMR1	AL158825.2	0.620355	4.98304e-62	postive
METTL14	ATP1B3-AS1	0.484012	7.19135e-35	postive
WTAP	ATP1B3-AS1	0.429198	5.39704e-27	postive
RBM15	ATP1B3-AS1	0.67008	1.13002e-75	postive
YTHDC2	ATP1B3-AS1	0.573758	2.69123e-51	postive
YTHDF3	ATP1B3-AS1	0.44414	5.31031e-29	postive
FMR1	ATP1B3-AS1	0.582364	3.77798e-53	postive
METTL14	JARID2-AS1	0.408373	2.32931e-24	postive
RBM15	JARID2-AS1	0.655447	2.17418e-71	postive
YTHDC2	JARID2-AS1	0.463798	8.48172e-32	postive
FMR1	JARID2-AS1	0.529174	1.60515e-42	postive
VIRMA	AC023632.2	0.423882	2.64486e-26	postive
YTHDF3	AC023632.2	0.467695	2.24931e-32	postive
RBM15	AC008667.1	0.659424	1.57328e-72	postive
VIRMA	AL162595.1	0.431275	2.87803e-27	postive
ZC3H13	AL162595.1	0.529093	1.66064e-42	postive
RBM15	AL162595.1	0.403647	8.70992e-24	postive
YTHDF3	AL162595.1	0.485761	3.81355e-35	postive
FMR1	AL162595.1	0.483272	9.39623e-35	postive
METTL14	AL360219.2	0.442542	8.80184e-29	postive
RBM15	AL360219.2	0.476544	1.03642e-33	postive
YTHDC2	AL360219.2	0.47933	3.85968e-34	postive
YTHDF3	AL360219.2	0.449733	8.86841e-30	postive
FMR1	AL360219.2	0.531747	5.41963e-43	postive
RBM15	AL161729.3	0.526504	4.90153e-42	postive
YTHDF3	AC006333.1	0.458534	4.95807e-31	postive
FMR1	AC006333.1	0.520043	7.01855e-41	postive
RBM15	AC093732.1	0.518846	1.14166e-40	postive
RBM15	AC079209.2	0.468956	1.459e-32	postive
RBM15	AC009120.3	0.506157	1.76948e-38	postive
FMR1	AC009120.3	0.443244	7.05236e-29	postive
FTO	AC009120.3	0.410945	1.12657e-24	postive
METTL14	AC073487.1	0.473001	3.59183e-33	postive
RBM15	AC073487.1	0.664559	4.99137e-74	postive
YTHDC2	AC073487.1	0.495469	1.05344e-36	postive
FMR1	AC073487.1	0.476601	1.01596e-33	postive
METTL14	AL138756.1	0.408752	2.09354e-24	postive
FMR1	AL138756.1	0.548787	3.21511e-46	postive
METTL14	AL445223.1	0.461677	1.73374e-31	postive
RBM15	AL445223.1	0.64399	3.37648e-68	postive
YTHDC2	AL445223.1	0.517876	1.69138e-40	postive
YTHDF3	AL445223.1	0.476393	1.09332e-33	postive
FMR1	AL445223.1	0.576354	7.53009e-52	postive
METTL14	APOA1-AS	0.421784	4.91453e-26	postive
RBM15	APOA1-AS	0.663155	1.29058e-73	postive
YTHDC2	APOA1-AS	0.486436	2.9822e-35	postive
FMR1	APOA1-AS	0.434691	1.01368e-27	postive
RBM15	AL139147.1	0.422277	4.24986e-26	postive
RBM15	AC012317.1	0.64773	3.17721e-69	postive
METTL14	AC073326.1	0.486707	2.70164e-35	postive
RBM15	AC073326.1	0.569471	2.15139e-50	postive
YTHDC2	AC073326.1	0.538259	3.33115e-44	postive
YTHDF3	AC073326.1	0.550816	1.28982e-46	postive
FMR1	AC073326.1	0.653177	9.56469e-71	postive
RBM15	AL122010.1	0.451448	5.08993e-30	postive
METTL14	AP000866.6	0.531732	5.4542e-43	postive
WTAP	AP000866.6	0.434901	9.50305e-28	postive
RBM15	AP000866.6	0.614527	1.37588e-60	postive
YTHDC2	AP000866.6	0.574146	2.22693e-51	postive
YTHDF3	AP000866.6	0.55648	9.74518e-48	postive
FMR1	AP000866.6	0.628698	3.80762e-64	postive
METTL14	AC092828.1	0.489105	1.12223e-35	postive
RBM15	AC092828.1	0.633479	2.17888e-65	postive
YTHDC2	AC092828.1	0.509781	4.28156e-39	postive
YTHDF3	AC092828.1	0.405689	4.93872e-24	postive
FMR1	AC092828.1	0.532954	3.24701e-43	postive
METTL14	RNASEH2B-AS1	0.45985	3.19743e-31	postive
RBM15	RNASEH2B-AS1	0.495995	8.64328e-37	postive
YTHDC2	RNASEH2B-AS1	0.424286	2.34593e-26	postive
YTHDF3	RNASEH2B-AS1	0.45776	6.41031e-31	postive
FMR1	RNASEH2B-AS1	0.550842	1.27503e-46	postive
METTL14	AF117829.1	0.537949	3.80976e-44	postive
WTAP	AF117829.1	0.403222	9.79656e-24	postive
RBM15	AF117829.1	0.676471	1.27086e-77	postive
YTHDC2	AF117829.1	0.557575	5.8782e-48	postive
YTHDF3	AF117829.1	0.635788	5.37589e-66	postive
FMR1	AF117829.1	0.631063	9.30507e-65	postive
RBM15	AL024498.1	0.493538	2.17118e-36	postive
METTL14	AC022165.1	0.442021	1.0371e-28	postive
RBM15	AC022165.1	0.685636	1.6643e-80	postive
YTHDC2	AC022165.1	0.448073	1.51373e-29	postive
FMR1	AC022165.1	0.434984	9.26438e-28	postive
FTO	AC022165.1	0.409499	1.69598e-24	postive
METTL14	AC009950.1	0.445541	3.40214e-29	postive
RBM15	AC009950.1	0.605003	2.69108e-58	postive
YTHDC2	AC009950.1	0.467516	2.39224e-32	postive
METTL14	AC093423.2	0.532196	4.48084e-43	postive
WTAP	AC093423.2	0.403494	9.08548e-24	postive
RBM15	AC093423.2	0.670922	6.29883e-76	postive
YTHDC2	AC093423.2	0.553685	3.50698e-47	postive
YTHDF3	AC093423.2	0.486918	2.50076e-35	postive
FMR1	AC093423.2	0.544662	2.02015e-45	postive
RBM15	AC010976.2	0.418878	1.15069e-25	postive
METTL14	AL513327.1	0.429104	5.5517e-27	postive
RBM15	AL513327.1	0.626589	1.32405e-63	postive
YTHDC2	AL513327.1	0.519055	1.04905e-40	postive
YTHDF3	AL513327.1	0.407528	2.95354e-24	postive
FMR1	AL513327.1	0.513305	1.06033e-39	postive
METTL14	AC007285.2	0.518992	1.07591e-40	postive
WTAP	AC007285.2	0.404152	7.5709e-24	postive
RBM15	AC007285.2	0.644413	2.58976e-68	postive
YTHDC2	AC007285.2	0.552383	6.34502e-47	postive
YTHDF3	AC007285.2	0.498663	3.15393e-37	postive
FMR1	AC007285.2	0.664343	5.77947e-74	postive
RBM15	AL592301.1	0.718945	6.02352e-92	postive
METTL14	AC011773.1	0.422887	3.54991e-26	postive
RBM15	AC011773.1	0.613729	2.15507e-60	postive
YTHDC2	AC011773.1	0.460032	3.00933e-31	postive
YTHDF3	AC011773.1	0.545936	1.14849e-45	postive
FMR1	AC011773.1	0.455102	1.54191e-30	postive
METTL14	AC023510.2	0.453812	2.35455e-30	postive
RBM15	AC023510.2	0.438652	2.97778e-28	postive
YTHDC2	AC023510.2	0.4688	1.53962e-32	postive
YTHDF3	AC023510.2	0.413444	5.5268e-25	postive
FMR1	AC023510.2	0.470765	7.81409e-33	postive
METTL14	NPSR1-AS1	0.472682	4.0145e-33	postive
RBM15	NPSR1-AS1	0.560624	1.42615e-48	postive
YTHDC2	NPSR1-AS1	0.427508	8.973e-27	postive
YTHDF3	NPSR1-AS1	0.484287	6.50932e-35	postive
FMR1	NPSR1-AS1	0.418096	1.44502e-25	postive
METTL14	NARF-IT1	0.486206	3.24272e-35	postive
RBM15	NARF-IT1	0.675926	1.8714e-77	postive
YTHDC2	NARF-IT1	0.537449	4.72754e-44	postive
YTHDF3	NARF-IT1	0.419869	8.61734e-26	postive
FMR1	NARF-IT1	0.486458	2.95792e-35	postive
FTO	NARF-IT1	0.400177	2.26286e-23	postive
METTL14	DLEU1	0.515253	4.86517e-40	postive
WTAP	DLEU1	0.44915	1.07056e-29	postive
RBM15	DLEU1	0.638419	1.07469e-66	postive
YTHDC2	DLEU1	0.545965	1.13383e-45	postive
YTHDF3	DLEU1	0.548619	3.46665e-46	postive
FMR1	DLEU1	0.613266	2.79579e-60	postive
RBM15	AC018766.1	0.414269	4.3628e-25	postive
IGFBP3	AC004825.2	0.41669	2.17249e-25	postive
METTL14	AP005131.1	0.541526	8.03171e-45	postive
RBM15	AP005131.1	0.719492	3.7875e-92	postive
YTHDC2	AP005131.1	0.561067	1.15964e-48	postive
YTHDF3	AP005131.1	0.511302	2.34916e-39	postive
FMR1	AP005131.1	0.618836	1.19076e-61	postive
RBM15	AC144450.1	0.446964	2.16053e-29	postive
METTL14	AC130650.2	0.569759	1.87222e-50	postive
WTAP	AC130650.2	0.444812	4.29106e-29	postive
RBM15	AC130650.2	0.736161	1.5523e-98	postive
YTHDC2	AC130650.2	0.596166	3.07503e-56	postive
YTHDF3	AC130650.2	0.524383	1.18205e-41	postive
FMR1	AC130650.2	0.633625	1.99463e-65	postive
METTL14	AC084824.5	0.556095	1.16294e-47	postive
WTAP	AC084824.5	0.44175	1.12946e-28	postive
RBM15	AC084824.5	0.660402	8.19914e-73	postive
YTHDC2	AC084824.5	0.633214	2.55616e-65	postive
YTHDF3	AC084824.5	0.586301	5.14252e-54	postive
FMR1	AC084824.5	0.642772	7.241e-68	postive
METTL14	AC012358.4	0.437685	4.02162e-28	postive
WTAP	AC012358.4	0.430946	3.18038e-27	postive
RBM15	AC012358.4	0.522813	2.25781e-41	postive
YTHDC2	AC012358.4	0.416321	2.41677e-25	postive
YTHDF3	AC012358.4	0.410518	1.27142e-24	postive
FMR1	AC012358.4	0.426722	1.13528e-26	postive
METTL14	AC048344.4	0.513437	1.0058e-39	postive
WTAP	AC048344.4	0.411949	8.46876e-25	postive
RBM15	AC048344.4	0.55602	1.2038e-47	postive
YTHDC2	AC048344.4	0.531919	5.03926e-43	postive
YTHDF3	AC048344.4	0.522389	2.68802e-41	postive
FMR1	AC048344.4	0.561145	1.11813e-48	postive
RBM15	AGAP1-IT1	0.618135	1.77794e-61	postive
METTL14	PLCG1-AS1	0.465457	4.83132e-32	postive
WTAP	PLCG1-AS1	0.439457	2.31703e-28	postive
RBM15	PLCG1-AS1	0.656329	1.21894e-71	postive
YTHDC2	PLCG1-AS1	0.526293	5.35103e-42	postive
YTHDF3	PLCG1-AS1	0.465061	5.52624e-32	postive
FMR1	PLCG1-AS1	0.580932	7.74981e-53	postive
METTL14	AC006504.1	0.482844	1.09625e-34	postive
RBM15	AC006504.1	0.684381	4.19144e-80	postive
YTHDC2	AC006504.1	0.48496	5.10172e-35	postive
YTHDF3	AC006504.1	0.402669	1.14118e-23	postive
FMR1	AC006504.1	0.47127	6.55797e-33	postive
ZC3H13	TSC22D1-AS1	0.5076	1.00792e-38	postive
RBM15	TSC22D1-AS1	0.402037	1.35818e-23	postive
FMR1	TSC22D1-AS1	0.467566	2.35173e-32	postive
RBM15	NCBP2-AS1	0.570082	1.60265e-50	postive
YTHDC2	NCBP2-AS1	0.453767	2.38893e-30	postive
FMR1	NCBP2-AS1	0.415118	3.4192e-25	postive
METTL14	AL157392.4	0.470935	7.36544e-33	postive
RBM15	AL157392.4	0.536199	8.10256e-44	postive
YTHDC2	AL157392.4	0.507987	8.66125e-39	postive
YTHDF3	AL157392.4	0.497274	5.33626e-37	postive
FMR1	AL157392.4	0.548332	3.94307e-46	postive
METTL14	AC012213.3	0.506439	1.58577e-38	postive
WTAP	AC012213.3	0.406683	3.74182e-24	postive
RBM15	AC012213.3	0.5672	6.38977e-50	postive
YTHDC2	AC012213.3	0.54093	1.04241e-44	postive
YTHDF3	AC012213.3	0.545899	1.1676e-45	postive
FMR1	AC012213.3	0.640825	2.43347e-67	postive
METTL14	AC005632.3	0.531466	6.10451e-43	postive
WTAP	AC005632.3	0.46602	3.98803e-32	postive
RBM15	AC005632.3	0.706573	1.65063e-87	postive
YTHDC2	AC005632.3	0.536454	7.2621e-44	postive
YTHDF3	AC005632.3	0.462625	1.26016e-31	postive
FMR1	AC005632.3	0.54283	4.53286e-45	postive
METTL14	WDFY3-AS2	0.513004	1.1951e-39	postive
YTHDF3	WDFY3-AS2	0.487426	2.07749e-35	postive
FMR1	WDFY3-AS2	0.470335	9.06769e-33	postive
FTO	WDFY3-AS2	0.432659	1.88853e-27	postive
METTL14	IGBP1-AS2	0.406873	3.54834e-24	postive
RBM15	IGBP1-AS2	0.53433	1.8059e-43	postive
YTHDC2	IGBP1-AS2	0.406339	4.11945e-24	postive
FMR1	IGBP1-AS2	0.597052	1.92546e-56	postive
METTL14	AL122035.1	0.506365	1.63203e-38	postive
WTAP	AL122035.1	0.419367	9.97783e-26	postive
RBM15	AL122035.1	0.617072	3.25852e-61	postive
YTHDC2	AL122035.1	0.510446	3.29446e-39	postive
YTHDF3	AL122035.1	0.485005	5.01855e-35	postive
FMR1	AL122035.1	0.452943	3.12741e-30	postive
FTO	AL122035.1	0.481029	2.10414e-34	postive
METTL14	AC083805.2	0.402948	1.05652e-23	postive
RBM15	AC083805.2	0.624023	5.95071e-63	postive
YTHDC2	AC083805.2	0.45649	9.75924e-31	postive
FMR1	AC083805.2	0.479743	3.33208e-34	postive
METTL14	AP001528.1	0.486974	2.45042e-35	postive
RBM15	AP001528.1	0.558053	4.71377e-48	postive
YTHDC2	AP001528.1	0.489931	8.278e-36	postive
YTHDF3	AP001528.1	0.436282	6.2087e-28	postive
FMR1	AP001528.1	0.589228	1.14643e-54	postive
FTO	AP001528.1	0.428577	6.50818e-27	postive
ZC3H13	DNAJC3-DT	0.618265	1.65107e-61	postive
FMR1	DNAJC3-DT	0.412213	7.85354e-25	postive
WTAP	LINC01637	-0.410927	1.13221e-24	negative
RBM15	AL133297.1	0.578634	2.43769e-52	postive
METTL14	AC244093.3	0.505398	2.3769e-38	postive
RBM15	AC244093.3	0.622158	1.75888e-62	postive
YTHDC2	AC244093.3	0.540152	1.46396e-44	postive
YTHDF3	AC244093.3	0.517354	2.08882e-40	postive
FMR1	AC244093.3	0.569146	2.51508e-50	postive
METTL14	SNHG16	0.506161	1.76697e-38	postive
RBM15	SNHG16	0.600449	3.15151e-57	postive
YTHDC2	SNHG16	0.481689	1.66095e-34	postive
YTHDF3	SNHG16	0.490699	6.23318e-36	postive
LRPPRC	SNHG16	0.497659	4.61362e-37	postive
RBMX	SNHG16	0.400243	2.22248e-23	postive
METTL14	AC022973.5	0.402484	1.20094e-23	postive
WTAP	AC022973.5	0.427842	8.11719e-27	postive
RBM15	AC022973.5	0.553211	4.35275e-47	postive
YTHDC2	AC022973.5	0.496229	7.91515e-37	postive
YTHDF3	AC022973.5	0.458544	4.94087e-31	postive
FMR1	AC022973.5	0.474956	1.81285e-33	postive
RBM15	EHD4-AS1	0.734857	5.10468e-98	postive
YTHDC2	EHD4-AS1	0.449465	9.67091e-30	postive
FMR1	EHD4-AS1	0.404066	7.75443e-24	postive
METTL14	FAM66C	0.430591	3.54188e-27	postive
RBM15	FAM66C	0.436452	5.89174e-28	postive
YTHDF3	FAM66C	0.456821	8.74917e-31	postive
FMR1	FAM66C	0.511176	2.46856e-39	postive
FTO	FAM66C	0.447214	1.9939e-29	postive
METTL14	SMC5-AS1	0.473381	3.14577e-33	postive
RBM15	SMC5-AS1	0.654698	3.55051e-71	postive
YTHDC2	SMC5-AS1	0.465546	4.68674e-32	postive
YTHDF3	SMC5-AS1	0.454897	1.6492e-30	postive
FMR1	SMC5-AS1	0.469406	1.24941e-32	postive
METTL14	AL035530.2	0.432189	2.17949e-27	postive
WTAP	AL035530.2	0.43895	2.71389e-28	postive
RBM15	AL035530.2	0.577977	3.37698e-52	postive
YTHDC2	AL035530.2	0.467436	2.45826e-32	postive
YTHDF3	AL035530.2	0.407198	3.23993e-24	postive
FMR1	AL035530.2	0.425579	1.59718e-26	postive
FTO	AL035530.2	0.427066	1.02429e-26	postive
RBM15	AL355001.1	0.647617	3.41375e-69	postive
YTHDC2	AL355001.1	0.432206	2.16801e-27	postive
FMR1	AL355001.1	0.418651	1.22962e-25	postive
METTL14	MESTIT1	0.43536	8.25133e-28	postive
RBM15	MESTIT1	0.692633	8.86366e-83	postive
YTHDC2	MESTIT1	0.513539	9.65773e-40	postive
YTHDF3	MESTIT1	0.451463	5.06394e-30	postive
FMR1	MESTIT1	0.579945	1.26948e-52	postive
METTL14	AC026771.1	0.484423	6.1977e-35	postive
RBM15	AC026771.1	0.697134	2.81858e-84	postive
YTHDC2	AC026771.1	0.531833	5.22582e-43	postive
YTHDF3	AC026771.1	0.456064	1.12324e-30	postive
FMR1	AC026771.1	0.548851	3.12494e-46	postive
RBM15	AC007991.4	0.500438	1.60446e-37	postive
METTL14	AC124312.2	0.415058	3.4781e-25	postive
RBM15	AC124312.2	0.484224	6.65998e-35	postive
METTL14	AC109347.2	0.549202	2.66898e-46	postive
WTAP	AC109347.2	0.403524	9.01157e-24	postive
RBM15	AC109347.2	0.507555	1.02586e-38	postive
YTHDC2	AC109347.2	0.511627	2.0651e-39	postive
YTHDF3	AC109347.2	0.421181	5.86654e-26	postive
FMR1	AC109347.2	0.404365	7.13741e-24	postive
METTL14	WASHC5-AS1	0.466405	3.49695e-32	postive
RBM15	WASHC5-AS1	0.732346	4.95615e-97	postive
YTHDC2	WASHC5-AS1	0.509181	5.42265e-39	postive
YTHDF3	WASHC5-AS1	0.561628	8.91643e-49	postive
FMR1	WASHC5-AS1	0.484881	5.24895e-35	postive
METTL14	AP000941.1	0.436787	5.31189e-28	postive
RBM15	AP000941.1	0.599797	4.46845e-57	postive
YTHDC2	AP000941.1	0.469631	1.15628e-32	postive
FMR1	AP000941.1	0.446752	2.31201e-29	postive
METTL14	ARRDC3-AS1	0.423169	3.26619e-26	postive
RBM15	ARRDC3-AS1	0.769284	8.54022e-113	postive
YTHDC2	ARRDC3-AS1	0.53316	2.97385e-43	postive
FMR1	ARRDC3-AS1	0.414612	3.95377e-25	postive
RBM15	AL353708.3	0.439386	2.36861e-28	postive
FMR1	AL353708.3	0.46784	2.14022e-32	postive
RBM15	AC018653.3	0.483441	8.83886e-35	postive
RBM15	AL353801.3	0.584766	1.12264e-53	postive
FMR1	AL353801.3	0.473428	3.09502e-33	postive
METTL14	AC024361.1	0.403704	8.57136e-24	postive
RBM15	AC024361.1	0.600142	3.71519e-57	postive
YTHDC2	AC024361.1	0.461368	1.92333e-31	postive
METTL14	AC116667.1	0.479175	4.07985e-34	postive
RBM15	AC116667.1	0.449578	9.32304e-30	postive
YTHDC2	AC116667.1	0.448257	1.42716e-29	postive
YTHDF3	AC116667.1	0.415014	3.52284e-25	postive
FMR1	AC116667.1	0.539558	1.89603e-44	postive
METTL14	AL592148.3	0.49049	6.73479e-36	postive
WTAP	AL592148.3	0.450481	6.96437e-30	postive
RBM15	AL592148.3	0.583761	1.86715e-53	postive
YTHDC2	AL592148.3	0.535801	9.61377e-44	postive
YTHDF3	AL592148.3	0.439654	2.17885e-28	postive
FMR1	AL592148.3	0.502837	6.39608e-38	postive
METTL14	AC058791.1	0.524328	1.20918e-41	postive
RBM15	AC058791.1	0.704643	7.74597e-87	postive
YTHDC2	AC058791.1	0.567633	5.19547e-50	postive
YTHDF3	AC058791.1	0.491437	4.74364e-36	postive
FMR1	AC058791.1	0.614523	1.37928e-60	postive
RBM15	AL138921.1	0.574251	2.11494e-51	postive
YTHDC2	AL138921.1	0.401392	1.62186e-23	postive
FMR1	AL138921.1	0.512487	1.46782e-39	postive
RBM15	AC022400.5	0.469847	1.07303e-32	postive
METTL14	LRRC8C-DT	0.450467	6.99596e-30	postive
RBM15	LRRC8C-DT	0.644676	2.19406e-68	postive
YTHDC2	LRRC8C-DT	0.466268	3.66472e-32	postive
FMR1	LRRC8C-DT	0.442795	8.12723e-29	postive
FMR1	LINC00626	0.431894	2.38464e-27	postive
RBM15	AC087893.3	0.558721	3.45788e-48	postive
YTHDC2	AC087893.3	0.438719	2.91613e-28	postive
FMR1	AC087893.3	0.422593	3.87155e-26	postive
METTL14	GSTCD-AS1	0.520528	5.75879e-41	postive
RBM15	GSTCD-AS1	0.694717	1.81017e-83	postive
YTHDC2	GSTCD-AS1	0.56901	2.68432e-50	postive
YTHDF3	GSTCD-AS1	0.492387	3.33272e-36	postive
FMR1	GSTCD-AS1	0.595679	3.97536e-56	postive
METTL14	AC084782.3	0.474421	2.18658e-33	postive
RBM15	AC084782.3	0.449367	9.98095e-30	postive
YTHDC2	AC084782.3	0.428437	6.78738e-27	postive
YTHDF3	AC084782.3	0.409718	1.5943e-24	postive
FMR1	AC084782.3	0.435287	8.43883e-28	postive
METTL14	AC092436.3	0.427328	9.47111e-27	postive
RBM15	AC092436.3	0.567736	4.94503e-50	postive
YTHDC2	AC092436.3	0.44836	1.38033e-29	postive
FMR1	AC092436.3	0.454451	1.90961e-30	postive
RBM15	XXYLT1-AS2	0.468953	1.46032e-32	postive
RBM15	AP006545.1	0.547662	5.32207e-46	postive
YTHDC2	AP006545.1	0.448775	1.20777e-29	postive
YTHDF3	AP006545.1	0.496927	6.08367e-37	postive
FMR1	AP006545.1	0.553699	3.4847e-47	postive
VIRMA	AZIN1-AS1	0.423529	2.93638e-26	postive
YTHDF3	AZIN1-AS1	0.422132	4.43519e-26	postive
FMR1	AZIN1-AS1	0.405399	5.35468e-24	postive
METTL14	AL353593.2	0.414474	4.11405e-25	postive
RBM15	AL353593.2	0.466981	2.87301e-32	postive
FTO	AL353593.2	0.408419	2.29941e-24	postive
METTL14	PHACTR2-AS1	0.528979	1.74186e-42	postive
RBM15	PHACTR2-AS1	0.744777	4.95604e-102	postive
YTHDC2	PHACTR2-AS1	0.565266	1.60458e-49	postive
YTHDF3	PHACTR2-AS1	0.4793	3.90206e-34	postive
FMR1	PHACTR2-AS1	0.633886	1.70386e-65	postive
RBM15	AC018648.1	0.465193	5.28395e-32	postive
YTHDC2	AC018648.1	0.411184	1.05253e-24	postive
FMR1	AC018648.1	0.557604	5.80237e-48	postive
METTL14	AC006160.1	0.488839	1.23715e-35	postive
RBM15	AC006160.1	0.787348	1.26719e-121	postive
YTHDC2	AC006160.1	0.514568	6.40262e-40	postive
YTHDF3	AC006160.1	0.400989	1.81153e-23	postive
FMR1	AC006160.1	0.465495	4.76861e-32	postive
METTL14	AC027097.2	0.421301	5.66462e-26	postive
RBM15	AC027097.2	0.662132	2.57218e-73	postive
YTHDC2	AC027097.2	0.429082	5.58819e-27	postive
FMR1	AC027097.2	0.409585	1.65552e-24	postive
FTO	AC027097.2	0.410715	1.20219e-24	postive
METTL14	AC084876.1	0.462438	1.34213e-31	postive
WTAP	AC084876.1	0.446565	2.4543e-29	postive
RBM15	AC084876.1	0.570677	1.20213e-50	postive
YTHDC2	AC084876.1	0.542252	5.84187e-45	postive
YTHDF3	AC084876.1	0.437361	4.44769e-28	postive
FMR1	AC084876.1	0.545878	1.17856e-45	postive
METTL14	AC079915.1	0.548098	4.37787e-46	postive
RBM15	AC079915.1	0.645715	1.13971e-68	postive
YTHDC2	AC079915.1	0.566431	9.21991e-50	postive
YTHDF3	AC079915.1	0.564006	2.91282e-49	postive
FMR1	AC079915.1	0.622722	1.26872e-62	postive
METTL14	ALMS1-IT1	0.500688	1.45813e-37	postive
WTAP	ALMS1-IT1	0.436903	5.12429e-28	postive
RBM15	ALMS1-IT1	0.63821	1.22246e-66	postive
YTHDC2	ALMS1-IT1	0.519461	8.89449e-41	postive
YTHDF3	ALMS1-IT1	0.458669	4.74016e-31	postive
FMR1	ALMS1-IT1	0.580653	8.91221e-53	postive
METTL14	AC007365.1	0.428543	6.57411e-27	postive
RBM15	AC007365.1	0.667531	6.56149e-75	postive
YTHDC2	AC007365.1	0.503104	5.77056e-38	postive
FMR1	AC007365.1	0.451021	5.84561e-30	postive
RBM15	AC024361.3	0.494484	1.52421e-36	postive
RBM15	AC025178.2	0.418339	1.34645e-25	postive
METTL14	AC100791.3	0.40052	2.06006e-23	postive
RBM15	AC100791.3	0.567669	5.10578e-50	postive
YTHDC2	AC100791.3	0.406579	3.8523e-24	postive
YTHDF3	AC100791.3	0.453494	2.61279e-30	postive
FMR1	AC100791.3	0.465308	5.08135e-32	postive
METTL14	C2orf27A	0.483971	7.29977e-35	postive
WTAP	C2orf27A	0.441395	1.26301e-28	postive
RBM15	C2orf27A	0.465052	5.54352e-32	postive
YTHDC2	C2orf27A	0.441522	1.21355e-28	postive
YTHDF3	C2orf27A	0.528934	1.77509e-42	postive
FMR1	C2orf27A	0.484227	6.65292e-35	postive
FTO	C2orf27A	0.43984	2.05573e-28	postive
METTL14	AC079336.1	0.432619	1.91164e-27	postive
RBM15	AC079336.1	0.706001	2.61343e-87	postive
YTHDC2	AC079336.1	0.481503	1.7754e-34	postive
YTHDF3	AC079336.1	0.415245	3.2961e-25	postive
FMR1	AC079336.1	0.465977	4.04669e-32	postive
METTL14	PCBP1-AS1	0.471214	6.68652e-33	postive
WTAP	PCBP1-AS1	0.433513	1.4546e-27	postive
RBM15	PCBP1-AS1	0.633097	2.74326e-65	postive
YTHDC2	PCBP1-AS1	0.488999	1.16674e-35	postive
FMR1	PCBP1-AS1	0.458443	5.11051e-31	postive
RBM15	AL049840.6	0.408824	2.05182e-24	postive
METTL14	THUMPD3-AS1	0.41233	7.59733e-25	postive
RBM15	THUMPD3-AS1	0.550532	1.46663e-46	postive
YTHDC2	THUMPD3-AS1	0.493794	1.97319e-36	postive
YTHDF3	THUMPD3-AS1	0.439499	2.28686e-28	postive
FMR1	THUMPD3-AS1	0.576635	6.55834e-52	postive
METTL14	EIF1AX-AS1	0.490938	5.70638e-36	postive
RBM15	EIF1AX-AS1	0.671485	4.25417e-76	postive
YTHDC2	EIF1AX-AS1	0.570312	1.43433e-50	postive
YTHDF3	EIF1AX-AS1	0.475988	1.26084e-33	postive
FMR1	EIF1AX-AS1	0.614049	1.80098e-60	postive
METTL14	TTC3-AS1	0.51863	1.24624e-40	postive
RBM15	TTC3-AS1	0.735492	2.86127e-98	postive
YTHDC2	TTC3-AS1	0.550436	1.53109e-46	postive
YTHDF3	TTC3-AS1	0.560521	1.49635e-48	postive
FMR1	TTC3-AS1	0.557052	7.4861e-48	postive
RBM15	AC004466.3	0.583556	2.07117e-53	postive
YTHDC2	AC004466.3	0.445423	3.53231e-29	postive
FMR1	AC004466.3	0.46325	1.02076e-31	postive
METTL14	ZNF451-AS1	0.525908	6.28089e-42	postive
WTAP	ZNF451-AS1	0.435504	7.89279e-28	postive
RBM15	ZNF451-AS1	0.694052	3.00807e-83	postive
YTHDC2	ZNF451-AS1	0.568428	3.55004e-50	postive
YTHDF3	ZNF451-AS1	0.521761	3.47804e-41	postive
FMR1	ZNF451-AS1	0.600634	2.85302e-57	postive
METTL14	AP001893.1	0.518218	1.473e-40	postive
RBM15	AP001893.1	0.654675	3.60346e-71	postive
YTHDC2	AP001893.1	0.613022	3.20588e-60	postive
YTHDF3	AP001893.1	0.562002	7.48437e-49	postive
FMR1	AP001893.1	0.603289	6.82469e-58	postive
METTL14	AL136988.2	0.46306	1.08826e-31	postive
RBM15	AL136988.2	0.688134	2.61125e-81	postive
YTHDC2	AL136988.2	0.490958	5.66386e-36	postive
YTHDF3	AL136988.2	0.455524	1.34232e-30	postive
FMR1	AL136988.2	0.516114	3.44364e-40	postive
METTL14	AC004584.1	0.425309	1.73124e-26	postive
RBM15	AC004584.1	0.633009	2.89291e-65	postive
YTHDC2	AC004584.1	0.47985	3.20708e-34	postive
YTHDF3	AC004584.1	0.406405	4.04383e-24	postive
FMR1	AC004584.1	0.448872	1.17097e-29	postive
METTL14	AC016831.1	0.48443	6.18158e-35	postive
RBM15	AC016831.1	0.76468	1.13135e-110	postive
YTHDC2	AC016831.1	0.580156	1.14224e-52	postive
YTHDF3	AC016831.1	0.45647	9.82559e-31	postive
FMR1	AC016831.1	0.612464	4.38044e-60	postive
METTL14	AC131953.2	0.407793	2.74189e-24	postive
RBM15	AC131953.2	0.732875	3.07766e-97	postive
YTHDC2	AC131953.2	0.511895	1.85699e-39	postive
FMR1	AC131953.2	0.435887	7.01531e-28	postive
METTL14	AC104109.4	0.444598	4.5919e-29	postive
RBM15	AC104109.4	0.680886	5.35028e-79	postive
YTHDC2	AC104109.4	0.570367	1.39667e-50	postive
FMR1	AC104109.4	0.494929	1.29005e-36	postive
METTL14	AL031670.1	0.487646	1.91644e-35	postive
WTAP	AL031670.1	0.40148	1.58302e-23	postive
RBM15	AL031670.1	0.570255	1.47454e-50	postive
YTHDC2	AL031670.1	0.526306	5.32216e-42	postive
YTHDF3	AL031670.1	0.427832	8.14099e-27	postive
FMR1	AL031670.1	0.578623	2.45128e-52	postive
METTL14	NPTN-IT1	0.465956	4.07655e-32	postive
RBM15	NPTN-IT1	0.670103	1.11254e-75	postive
YTHDC2	NPTN-IT1	0.526182	5.60398e-42	postive
FMR1	NPTN-IT1	0.478891	4.51298e-34	postive
RBM15	AC139887.1	0.56382	3.18036e-49	postive
METTL14	AP000763.3	0.401379	1.6275e-23	postive
WTAP	AP000763.3	0.44425	5.12832e-29	postive
RBM15	AP000763.3	0.604315	3.91189e-58	postive
YTHDC2	AP000763.3	0.459344	3.78576e-31	postive
FMR1	AP000763.3	0.437072	4.86322e-28	postive
ZC3H13	AL139089.1	0.436199	6.37112e-28	postive
METTL14	CD44-AS1	0.46308	1.08099e-31	postive
WTAP	CD44-AS1	0.424403	2.26614e-26	postive
RBM15	CD44-AS1	0.576736	6.2368e-52	postive
YTHDC2	CD44-AS1	0.51557	4.28396e-40	postive
FMR1	CD44-AS1	0.495752	9.47241e-37	postive
RBM15	AC007128.2	0.414084	4.60126e-25	postive
YTHDF3	AC007128.2	0.437659	4.05453e-28	postive
RBM15	HCG27	0.445836	3.09679e-29	postive
RBM15	AL138999.1	0.552401	6.29303e-47	postive
METTL14	LINC00449	0.422971	3.46291e-26	postive
RBM15	LINC00449	0.444439	4.82996e-29	postive
YTHDC2	LINC00449	0.43796	3.69291e-28	postive
YTHDF3	LINC00449	0.432697	1.86654e-27	postive
FMR1	LINC00449	0.442882	7.90571e-29	postive
METTL14	AC066613.1	0.472557	4.194e-33	postive
WTAP	AC066613.1	0.409278	1.80501e-24	postive
RBM15	AC066613.1	0.735385	3.15337e-98	postive
YTHDC2	AC066613.1	0.571671	7.42981e-51	postive
YTHDF3	AC066613.1	0.418976	1.11849e-25	postive
FMR1	AC066613.1	0.470845	7.59999e-33	postive
WTAP	AL355312.2	0.421385	5.52557e-26	postive
RBM15	AL355312.2	0.598389	9.46654e-57	postive
YTHDC2	AL355312.2	0.484285	6.51582e-35	postive
YTHDF3	AL355312.2	0.417146	1.90385e-25	postive
FMR1	AL355312.2	0.587487	2.80384e-54	postive
METTL14	AL683813.2	0.442272	9.58437e-29	postive
RBM15	AL683813.2	0.527978	2.64965e-42	postive
YTHDC2	AL683813.2	0.490315	7.18223e-36	postive
FMR1	AL683813.2	0.645052	1.73183e-68	postive
METTL14	AOAH-IT1	0.504038	4.02477e-38	postive
RBM15	AOAH-IT1	0.649057	1.36215e-69	postive
YTHDC2	AOAH-IT1	0.48813	1.60498e-35	postive
YTHDF3	AOAH-IT1	0.567243	6.25859e-50	postive
FMR1	AOAH-IT1	0.609097	2.84848e-59	postive
RBM15	AC003956.1	0.411075	1.08568e-24	postive
METTL14	AC053513.2	0.581572	5.62305e-53	postive
RBM15	AC053513.2	0.691153	2.71609e-82	postive
YTHDC2	AC053513.2	0.590618	5.59244e-55	postive
YTHDF3	AC053513.2	0.522062	3.07317e-41	postive
FMR1	AC053513.2	0.629347	2.59038e-64	postive
RBM15	AC012640.1	0.567821	4.74808e-50	postive
RBM15	AL451042.2	0.514828	5.76979e-40	postive
RBM15	AC004637.1	0.69108	2.86816e-82	postive
YTHDC2	AC004637.1	0.451148	5.60971e-30	postive
FMR1	AC004637.1	0.411783	8.87869e-25	postive
FTO	AC004637.1	0.412416	7.41295e-25	postive
METTL14	NNT-AS1	0.479689	3.39698e-34	postive
YTHDC1	NNT-AS1	0.445379	3.58216e-29	postive
YTHDC2	NNT-AS1	0.404871	6.20208e-24	postive
YTHDF3	NNT-AS1	0.49623	7.91177e-37	postive
FMR1	NNT-AS1	0.550176	1.72141e-46	postive
RBMX	NNT-AS1	0.438525	3.09791e-28	postive
FTO	NNT-AS1	0.408552	2.2149e-24	postive
METTL14	AC004803.1	0.424891	1.96038e-26	postive
RBM15	AC004803.1	0.407816	2.72416e-24	postive
YTHDF3	AC004803.1	0.448263	1.42434e-29	postive
FMR1	AC004803.1	0.491273	5.0396e-36	postive
METTL14	PAXBP1-AS1	0.580359	1.0325e-52	postive
WTAP	PAXBP1-AS1	0.42055	7.06094e-26	postive
RBM15	PAXBP1-AS1	0.706418	1.87011e-87	postive
YTHDC2	PAXBP1-AS1	0.59855	8.69196e-57	postive
YTHDF3	PAXBP1-AS1	0.592096	2.59625e-55	postive
FMR1	PAXBP1-AS1	0.643121	5.81975e-68	postive
FTO	PAXBP1-AS1	0.426162	1.34245e-26	postive
RBM15	AC005253.1	0.451953	4.31916e-30	postive
YTHDC2	AC005253.1	0.41319	5.94252e-25	postive
RBM15	SPON1-AS1	0.500376	1.64294e-37	postive
RBM15	AC136604.2	0.714267	3.05863e-90	postive
YTHDC2	AC136604.2	0.448729	1.22584e-29	postive
METTL14	AC007938.3	0.515265	4.84262e-40	postive
RBM15	AC007938.3	0.631003	9.64967e-65	postive
YTHDC2	AC007938.3	0.528657	1.99419e-42	postive
YTHDF3	AC007938.3	0.424876	1.9688e-26	postive
FMR1	AC007938.3	0.649622	9.48501e-70	postive
RBM15	DTX2P1-UPK3BP1-PMS2P11	0.590923	4.77426e-55	postive
YTHDC2	DTX2P1-UPK3BP1-PMS2P11	0.414471	4.11801e-25	postive
METTL14	LINC00662	0.443959	5.62474e-29	postive
RBM15	LINC00662	0.417102	1.92828e-25	postive
YTHDC2	LINC00662	0.400724	1.94835e-23	postive
YTHDF3	LINC00662	0.4983	3.61868e-37	postive
FMR1	LINC00662	0.440107	1.89109e-28	postive
YTHDF1	AL133520.1	0.621671	2.33249e-62	postive
VIRMA	AC021321.1	0.483176	9.72596e-35	postive
RBM15	AC021321.1	0.410285	1.35811e-24	postive
YTHDF3	AC021321.1	0.683375	8.75764e-80	postive
FMR1	AC021321.1	0.524019	1.37383e-41	postive
METTL14	AC019080.1	0.582663	3.24991e-53	postive
RBM15	AC019080.1	0.687091	5.67302e-81	postive
YTHDC2	AC019080.1	0.5944	7.79152e-56	postive
YTHDF3	AC019080.1	0.549051	2.85658e-46	postive
FMR1	AC019080.1	0.622865	1.16739e-62	postive
FTO	AC019080.1	0.457668	6.6102e-31	postive
METTL14	AC087286.2	0.467119	2.74005e-32	postive
WTAP	AC087286.2	0.420985	6.21529e-26	postive
RBM15	AC087286.2	0.612668	3.90764e-60	postive
YTHDC2	AC087286.2	0.497852	4.28845e-37	postive
YTHDF3	AC087286.2	0.429649	4.71008e-27	postive
FMR1	AC087286.2	0.500746	1.42644e-37	postive
FTO	AC087286.2	0.438103	3.53222e-28	postive
METTL14	AC090589.2	0.411396	9.90959e-25	postive
RBM15	AC090589.2	0.706759	1.42136e-87	postive
YTHDC2	AC090589.2	0.491742	4.23538e-36	postive
YTHDF3	AC090589.2	0.432865	1.77332e-27	postive
FMR1	AC090589.2	0.459305	3.83545e-31	postive
METTL14	AL137003.1	0.44291	7.83676e-29	postive
WTAP	AL137003.1	0.408584	2.19536e-24	postive
RBM15	AL137003.1	0.459507	3.58538e-31	postive
YTHDC2	AL137003.1	0.499534	2.26432e-37	postive
YTHDF3	AL137003.1	0.486212	3.23532e-35	postive
FMR1	AL137003.1	0.603668	5.55846e-58	postive
YTHDC1	AC011511.3	-0.402993	1.0435e-23	negative							postive
HNRNPC	AC011511.3	-0.456895	8.53701e-31	negative							postive
METTL14	AC105339.2	0.565751	1.2742e-49	postive							postive
WTAP	AC105339.2	0.450733	6.41819e-30	postive
RBM15	AC105339.2	0.66954	1.64324e-75	postive
YTHDC2	AC105339.2	0.618457	1.47966e-61	postive
YTHDF3	AC105339.2	0.490184	7.54028e-36	postive
FMR1	AC105339.2	0.669056	2.29649e-75	postive
METTL14	AC004943.1	0.53397	2.10591e-43	postive
RBM15	AC004943.1	0.738811	1.35106e-99	postive
YTHDC2	AC004943.1	0.562021	7.41576e-49	postive
YTHDF3	AC004943.1	0.519155	1.0073e-40	postive
FMR1	AC004943.1	0.616922	3.54724e-61	postive
FTO	AC004943.1	0.430098	4.11245e-27	postive
METTL14	AL162734.1	0.525991	6.06889e-42	postive
RBM15	AL162734.1	0.55539	1.60793e-47	postive
YTHDC2	AL162734.1	0.491837	4.08877e-36	postive
YTHDF3	AL162734.1	0.517391	2.05824e-40	postive
FMR1	AL162734.1	0.608294	4.43612e-59	postive
HNRNPA2B1	AC002398.1	0.435039	9.10885e-28	postive
RBM15	C3orf35	0.583884	1.75444e-53	postive
YTHDC2	C3orf35	0.433647	1.39619e-27	postive
FMR1	C3orf35	0.450809	6.26213e-30	postive
METTL14	AL512343.2	0.516853	2.55711e-40	postive
RBM15	AL512343.2	0.603127	7.44886e-58	postive
YTHDC2	AL512343.2	0.479574	3.53821e-34	postive
YTHDF3	AL512343.2	0.519117	1.02283e-40	postive
FMR1	AL512343.2	0.53404	2.04412e-43	postive
FMR1	SEPTIN7-DT	0.459138	4.05519e-31	postive
RBM15	INE1	0.528087	2.53163e-42	postive
FMR1	INE1	0.475789	1.35239e-33	postive
YTHDF3	AC104035.1	0.538902	2.52128e-44	postive
FMR1	AC104035.1	0.535197	1.24591e-43	postive
RBM15	Z94721.1	0.652447	1.53577e-70	postive
FMR1	Z94721.1	0.464468	6.75998e-32	postive
METTL14	AC009754.1	0.533867	2.20045e-43	postive
WTAP	AC009754.1	0.415376	3.17437e-25	postive
RBM15	AC009754.1	0.623055	1.04563e-62	postive
YTHDC2	AC009754.1	0.543209	3.83643e-45	postive
YTHDF3	AC009754.1	0.484417	6.21103e-35	postive
FMR1	AC009754.1	0.603585	5.8136e-58	postive
FTO	AC009754.1	0.401395	1.62064e-23	postive
RBM15	LINC01433	0.411085	1.08249e-24	postive
METTL14	AC107081.2	0.405394	5.36241e-24	postive
WTAP	AC107081.2	0.420069	8.12837e-26	postive
RBM15	AC107081.2	0.663486	1.03249e-73	postive
YTHDC2	AC107081.2	0.478871	4.54564e-34	postive
YTHDF3	AC107081.2	0.40508	5.85104e-24	postive
FMR1	AC107081.2	0.490397	6.96964e-36	postive
METTL3	AC138028.4	0.42095	6.27883e-26	postive
RBM15	AC138028.4	0.410194	1.39347e-24	postive
RBM15	AC244034.2	0.525195	8.44441e-42	postive
RBM15	LRP1-AS	0.590862	4.92823e-55	postive
YTHDC2	LRP1-AS	0.427176	9.91271e-27	postive
YTHDF3	LRP1-AS	0.411148	1.06344e-24	postive
FMR1	LRP1-AS	0.467282	2.59193e-32	postive
RBM15	AL078587.1	0.550254	1.66264e-46	postive
FMR1	AL078587.1	0.501122	1.2351e-37	postive
VIRMA	AC107375.1	0.41234	7.57435e-25	postive
HNRNPC	AC092718.4	0.409888	1.51958e-24	postive
HNRNPA2B1	AC092718.4	0.483716	8.0027e-35	postive
METTL3	AC091057.1	0.467402	2.48717e-32	postive
RBM15	AC091057.1	0.599188	6.1844e-57	postive
YTHDC2	AC091057.1	0.49671	6.60463e-37	postive
HNRNPA2B1	AC091057.1	0.400638	1.99432e-23	postive
METTL14	AC002044.1	0.446821	2.26152e-29	postive
RBM15	AC002044.1	0.552346	6.44976e-47	postive
YTHDC2	AC002044.1	0.439405	2.35486e-28	postive
YTHDF3	AC002044.1	0.503857	4.31576e-38	postive
FMR1	AC002044.1	0.520307	6.30186e-41	postive
METTL14	AC026356.1	0.579337	1.71815e-52	postive
WTAP	AC026356.1	0.417411	1.76281e-25	postive
RBM15	AC026356.1	0.589327	1.0893e-54	postive
YTHDC2	AC026356.1	0.556373	1.02367e-47	postive
YTHDF3	AC026356.1	0.537184	5.30232e-44	postive
FMR1	AC026356.1	0.579781	1.37757e-52	postive
RBM15	SLC5A4-AS1	0.404454	6.96414e-24	postive
RBM15	AL138689.1	0.519548	8.58406e-41	postive
YTHDC2	AL138689.1	0.401412	1.61306e-23	postive
METTL14	AC093010.2	0.450957	5.96787e-30	postive
FMR1	AC093010.2	0.481073	2.07101e-34	postive
FTO	AC093010.2	0.478494	5.19763e-34	postive
RBM15	AC005089.1	0.545484	1.40358e-45	postive
FMR1	AC005089.1	0.405015	5.95914e-24	postive
RBM15	AP001610.2	0.455346	1.42301e-30	postive
RBM15	AC007637.1	0.669074	2.26818e-75	postive
YTHDC2	AC007637.1	0.467265	2.60624e-32	postive
FMR1	AC007637.1	0.448722	1.2288e-29	postive
HNRNPC	AC027228.2	0.426504	1.21209e-26	postive
METTL14	AC138932.6	0.426358	1.26595e-26	postive
RBM15	AC138932.6	0.717505	2.03581e-91	postive
YTHDC2	AC138932.6	0.502804	6.47761e-38	postive
FMR1	AC138932.6	0.479803	3.26104e-34	postive
METTL14	LINC02035	0.520996	4.75616e-41	postive
RBM15	LINC02035	0.470118	9.77312e-33	postive
YTHDC2	LINC02035	0.499502	2.29238e-37	postive
FMR1	LINC02035	0.46928	1.30511e-32	postive
FTO	LINC02035	0.448061	1.51966e-29	postive
RBM15	AC254562.3	0.412729	6.78006e-25	postive
METTL14	AC008537.2	0.515623	4.19486e-40	postive
WTAP	AC008537.2	0.421373	5.54522e-26	postive
RBM15	AC008537.2	0.552917	4.97582e-47	postive
YTHDC2	AC008537.2	0.479842	3.21603e-34	postive
YTHDF3	AC008537.2	0.444711	4.43096e-29	postive
FMR1	AC008537.2	0.486031	3.45623e-35	postive
FTO	AC008537.2	0.42082	6.52277e-26	postive
RBM15	SIDT1-AS1	0.433671	1.38605e-27	postive
METTL14	AL020997.2	0.482446	1.26535e-34	postive
RBM15	AL020997.2	0.706387	1.91692e-87	postive
YTHDC2	AL020997.2	0.560641	1.41508e-48	postive
YTHDF3	AL020997.2	0.462587	1.27664e-31	postive
FMR1	AL020997.2	0.586555	4.51615e-54	postive
METTL14	AC093157.2	0.568578	3.30381e-50	postive
WTAP	AC093157.2	0.432791	1.81367e-27	postive
RBM15	AC093157.2	0.627419	8.11755e-64	postive
YTHDC2	AC093157.2	0.536373	7.51941e-44	postive
YTHDF3	AC093157.2	0.613138	3.00334e-60	postive
FMR1	AC093157.2	0.583309	2.3468e-53	postive
RBM15	AL731569.1	0.41213	8.04351e-25	postive
RBM15	AP003392.4	0.412881	6.49269e-25	postive
FMR1	AP003392.4	0.407174	3.26162e-24	postive
METTL14	FSIP2-AS1	0.490094	7.79337e-36	postive
RBM15	FSIP2-AS1	0.538723	2.72419e-44	postive
YTHDC2	FSIP2-AS1	0.473591	2.92337e-33	postive
YTHDF3	FSIP2-AS1	0.485261	4.57226e-35	postive
FMR1	FSIP2-AS1	0.581469	5.92226e-53	postive
RBM15	IRF1-AS1	0.645941	9.88236e-69	postive
YTHDC2	IRF1-AS1	0.42857	6.52082e-27	postive
YTHDF1	AC124067.4	0.460205	2.83957e-31	postive
METTL14	AC020612.3	0.470648	8.13678e-33	postive
RBM15	AC020612.3	0.643553	4.44241e-68	postive
YTHDC2	AC020612.3	0.47377	2.74669e-33	postive
FMR1	AC020612.3	0.509564	4.66383e-39	postive
FTO	AC020612.3	0.423642	2.83942e-26	postive
RBM15	UCKL1-AS1	0.426403	1.24917e-26	postive
METTL14	AC022211.2	0.487714	1.8695e-35	postive
RBM15	AC022211.2	0.707764	6.31479e-88	postive
YTHDC2	AC022211.2	0.55998	1.92568e-48	postive
YTHDF3	AC022211.2	0.439881	2.02963e-28	postive
FMR1	AC022211.2	0.514369	6.93221e-40	postive
FMR1	TTC28-AS1	0.421771	4.93238e-26	postive
METTL14	AC008026.3	0.515775	3.94672e-40	postive
RBM15	AC008026.3	0.706201	2.22609e-87	postive
YTHDC2	AC008026.3	0.543889	2.84258e-45	postive
YTHDF3	AC008026.3	0.490644	6.36134e-36	postive
FMR1	AC008026.3	0.591029	4.51982e-55	postive
METTL14	AC100830.2	0.487335	2.14716e-35	postive
RBM15	AC100830.2	0.671067	5.69466e-76	postive
YTHDC2	AC100830.2	0.53049	9.22163e-43	postive
YTHDF3	AC100830.2	0.485028	4.97674e-35	postive
FMR1	AC100830.2	0.526958	4.057e-42	postive
METTL14	CCDC18-AS1	0.532108	4.65019e-43	postive
RBM15	CCDC18-AS1	0.602996	7.99652e-58	postive
YTHDC2	CCDC18-AS1	0.522105	3.02039e-41	postive
YTHDF3	CCDC18-AS1	0.439959	1.98095e-28	postive
FMR1	CCDC18-AS1	0.487309	2.16816e-35	postive
METTL14	AC090517.2	0.557009	7.63556e-48	postive
RBM15	AC090517.2	0.50962	4.56312e-39	postive
YTHDC2	AC090517.2	0.515301	4.7736e-40	postive
YTHDF3	AC090517.2	0.483936	7.39175e-35	postive
FMR1	AC090517.2	0.578386	2.75692e-52	postive
METTL14	AC007663.4	0.494863	1.32245e-36	postive
RBM15	AC007663.4	0.589281	1.11592e-54	postive
YTHDC2	AC007663.4	0.456831	8.71995e-31	postive
[truncated: 3,416 more rows]

## Sheet: S3
Table S3: Relative Fractions of tumor-infiltrating immune cells of breastcancer patients by the CIBERSORT algorithm
Mixture	B cells naive	B cells memory	Plasma cells	T cells CD8	T cells CD4 naive	T cells CD4 memory resting	T cells CD4 memory activated	T cells follicular helper	T cells regulatory (Tregs)	T cells gamma delta	NK cells resting	NK cells activated	Monocytes	Macrophages M0	Macrophages M1	Macrophages M2	Dendritic cells resting	Dendritic cells activated	Mast cells resting	Mast cells activated	Eosinophils	Neutrophils	P-value	Correlation	RMSE
TCGA-E9-A1NI-01A	0.0121868	0	0.00329552	0.0217176	0	0.0972341	0	0.0438501	0.0153874	0.0293695	0	0.0111478	0	0.17679	0.0714887	0.283096	0.117734	0	0.10525	0	0	0.011452	0	0.325753	0.951239
TCGA-A1-A0SP-01A	0.15531	0	0.0298851	0.122009	0	0.172442	0.0132021	0.00710914	0.000466835	0	0	0.0253389	0.0254852	0.0719717	0.051802	0.0905564	0.139782	0.0545977	0	0.00483193	0.0352095	0	0	0.498144	0.871418
TCGA-A8-A06X-01A	0.0327493	0	0.000357352	0.0924986	0	0.132888	0	0.0537032	0	0.026036	0	0.101604	0.0223869	0.135067	0.131887	0.239089	0	0	0.0302433	0	0.00149038	0	0	0.422857	0.906262
TCGA-E2-A14T-01A	0.168692	0	0.00365431	0.0333201	0	0.135566	0	0	0.0136429	0.0487666	0	0.0115853	0	0.257425	0.0659329	0.151706	0.00549934	0	0.104209	0	0	0	0	0.394591	0.918907
TCGA-AC-A8OS-01A	0.196473	0	0	0.148696	0	0.100561	0.0137983	0	0.00869974	0.0634031	0	0	0.0250856	0.0627876	0.0795767	0.117373	0.00872176	0	0.174824	0	0	0	0	0.461211	0.887693
TCGA-A8-A09K-01A	0.0311346	0	0.0779867	0.186201	0	0.125261	0.0658719	0.045413	0.00560251	0.000738407	0	0.0232902	0.0129724	0.0381056	0.0668965	0.129311	0.0293265	0	0.161889	0	0	0	0	0.470753	0.884397
TCGA-OL-A5RY-01A	0.120248	0	0.0703895	0.140305	0	0.103698	0.0640064	0.0297451	0	0.0162038	0	0.0208882	0.0116469	0.00315293	0.0674729	0.157844	0.112122	0.0168213	0.0654563	0	0	0	0	0.625627	0.813906
TCGA-BH-A0DG-01A	0.169401	0	0.0508585	0.0694305	0	0.152092	0.0267141	0.0605196	0.00544127	0	0	0.00309178	0.0122615	0.0514596	0.0884657	0.150279	0.0834849	0	0.0765009	0	0	0	0	0.485809	0.877413
TCGA-B6-A0I9-01A	0.127791	0	0.0896042	0.0929921	0	0.133714	0.0156582	0.0410048	0.0228627	0	0	0.0175792	0.0208858	0.112737	0.0806258	0.136723	0.0286093	0.041482	0.0377318	0	0	0	0	0.41895	0.907168
TCGA-A2-A0CP-01A	0.0907736	0	0.0705941	0.126935	0	0.169479	0	0.0352157	0	0	0	0.024741	0.0385112	0.0141825	0.0622672	0.149499	0.0150057	0.0060035	0.196794	0	0	0	0	0.361229	0.93255
TCGA-A8-A07S-01A	0.0935768	0	0.0147941	0.0411317	0	0.188612	0	0.0602371	0.0269714	0	0.00909454	0.00373276	0.0863834	0.100235	0.056973	0.235002	0.0025814	0.016173	0.0587368	0	0	0.00576457	0	0.258862	0.974985
TCGA-AO-A12H-01A	0	0.0384876	0	0.0745364	0	0.115067	0	0.014249	0	0	0	0.0383972	0	0.0391539	0.0513431	0.469582	0	0	0.136778	0	0.0157254	0.00668066	0	0.277342	0.973247
TCGA-AR-A1AU-01A	0.141777	0	0.0532865	0.0912528	0	0.184786	0	0	0.0129878	0	0	0.0408661	0.00693653	0.078003	0.0584626	0.168962	0.000668443	0.00763093	0.132986	0	0	0.0213955	0	0.299766	0.958492
TCGA-D8-A1X9-01A	0.0494701	0	0.00728084	0.0860715	0	0.224825	0.0159458	0.059445	0.0337623	0	0	0.0115674	0.0517947	0.0631216	0.0790254	0.1537	0.0251841	0.0719959	0.0643173	0	0	0.00249349	0	0.381879	0.923838
TCGA-A8-A07R-01A	0.229793	0	0.0954013	0.0386446	0	0.116205	0.0244695	0.0571082	0.00524761	0	0	0.0151982	0	0.117453	0.0715922	0.145147	0	0.0452946	0.000726785	0	0	0.0377193	0	0.268853	0.981063
TCGA-AO-A12C-01A	0.200968	0	0.131319	0.0362446	0	0.116164	0	0.0271398	0	0	0	0.0265443	0.0222355	0.0878615	0.0471043	0.166638	0.00885319	0.00225613	0.113882	0	0	0.0127881	0	0.32436	0.953085
TCGA-V7-A7HQ-01A	0.187	0	0.0130945	0.137366	0	0.0686703	0	0	0	0.0226664	0	0	0.00131125	0.0789964	0.0609521	0.308593	0.0188676	0	0.102482	0	0	0	0	0.331689	0.946317
TCGA-A2-A1FZ-01A	0.0650075	0	0.0108164	0.0422813	0	0.225966	0.0159336	0	0	0	0	0.0116905	0.0233184	0.0842209	0.089845	0.167285	0.142042	0	0.113114	0	0.00848085	0	0	0.39985	0.916143
TCGA-AR-A251-01A	0.130069	0	0.00562851	0.0792783	0	0.248393	0.0319902	0.0647153	0	0.00370228	0	0	0.00916342	0.0811193	0.0742987	0.147018	0	0.110124	0.00567702	0	0	0.0088234	0	0.32976	0.949191
TCGA-EW-A1PF-01A	0.180952	0	0.0588528	0.0597436	0	0.183755	0	0.0288814	0	0	0	0.00955725	0.0192329	0.0964862	0.0839333	0.140757	0.0377654	0	0.100083	0	0	0	0	0.440129	0.897636
TCGA-BH-A18T-01A	0.143342	0	0.0384687	0.117526	0	0.109346	0.0356996	0.0774018	0.00661068	0	0	0.0424715	0	0.142485	0.0782276	0.121399	0.0284436	0.0109562	0.0389855	0	0	0.00863567	0	0.340864	0.942236
TCGA-AR-A24S-01A	0.109372	0	0	0.0358022	0	0.227672	0.0379892	0.00584809	0.00581553	0.00883907	0	0.0138417	0.0177714	0.0889298	0.0714789	0.162415	0.107073	0.0179491	0.0727579	0	0.00332442	0.0131198	0	0.529068	0.86058
TCGA-AN-A041-01A	0.147108	0	0.031617	0.0325601	0	0.209603	0	0.020409	0.0197178	0	0	0.0342563	0.0360534	0.127009	0.0678739	0.162542	0.0248001	0.00774162	0.0787091	0	0	0	0	0.330047	0.945666
TCGA-E2-A1LL-01A	0.0787859	0	0.0463904	0.0546295	0	0.101275	0.000653099	0.0826892	0.00478855	0	0	0.026522	0.0360858	0.079175	0.0772622	0.18042	0.128304	0.0192482	0.0837708	0	0	0	0	0.29005	0.960393
TCGA-E2-A1IJ-01A	0.12894	0	0.0531886	0.106204	0	0.15847	0	0.0487926	0.0324446	0.0105563	0	0.0331261	0.0348054	0.00687162	0.0665206	0.122117	0.0504562	0.0204512	0.127055	0	0	0	0	0.466856	0.885937
TCGA-AR-A24O-01A	0.14642	0	0.0303269	0.110076	0	0.212979	0.00357458	0.0582487	0	0.00763341	0	0.0145088	0.0455255	0.0167249	0.074994	0.1129	0.0622232	0.0138114	0.0900535	0	0	0	0	0.400952	0.91528
TCGA-XX-A899-01A	0.242358	0	0	0.110157	0	0.131454	0.0409092	0	0.0039906	0.00728852	0	0	0.0116511	0.0722513	0.0558881	0.12923	0.00824004	0.0369955	0.147972	0	0	0.00161512	0	0.57087	0.835994
TCGA-D8-A1XK-01A	0.104815	0	0.0530041	0.110581	0	0.133885	0.0617684	0.0459261	0	0	0	0.0169504	0.02163	0.149572	0.0714269	0.132418	0.0282534	0.0457847	0.00834543	0	0	0.0156399	0	0.475859	0.881304
TCGA-AC-A5XS-01A	0.120931	0	0.0774013	0.162433	0	0.124009	0	0.0414401	0	0.00549161	0	0.0411277	0.00777701	0	0.0676407	0.150792	0.0479643	0.0404364	0.0806426	0	0	0.0319141	0	0.513961	0.863178
TCGA-BH-A18L-01A	0.0490195	0	0.00276045	0.146035	0	0.117659	0.00759931	0.0472896	0	0	0	0.023382	0.011034	0.0781219	0.119044	0.235464	0.029199	0	0.0996965	0	0.0336944	0	0	0.234847	0.987078
TCGA-OL-A66J-01A	0.0953431	0	0.00421954	0.120334	0	0.140214	0	0.0566722	0	0.0132429	0	0.0210019	0.00115656	0.115445	0.0621943	0.143526	0.137276	0	0.0746384	0	0	0.0147373	0	0.345229	0.939
TCGA-PE-A5DD-01A	0.140592	0	0.0328512	0.201997	0	0.179605	0.00970635	0	0.00540718	0.0280341	0	0.00248817	0.00313435	0.0926199	0.0920964	0.0626367	0	0	0.148832	0	0	0	0	0.420311	0.906673
TCGA-AN-A04D-01A	0.0778531	0	0.0466045	0.126051	0	0.00984394	0	0.0936978	0	0.0320866	0	0	0.0156932	0.107	0.0708761	0.282096	0.0359524	0.0276266	0	0	0.074619	0	0.012	0.171607	1.01357
TCGA-4H-AAAK-01A	0.0998931	0	0.0498628	0.073854	0	0.175142	0	0.0529583	0.00952389	0.00337159	0	0.0370688	0.0646432	0.042219	0.0513386	0.135426	0.014677	0.0284551	0.161566	0	0	0	0	0.373252	0.927037
TCGA-E9-A5FL-01A	0.0177705	0.00830796	0	0.0330508	0	0.224021	0	0	0.00374854	0.00818683	0	0.0415666	0.03338	0.0877344	0.0346994	0.331834	0.105584	0.0385156	0.0300355	0	0	0.00156487	0	0.370666	0.929822
TCGA-E9-A24A-01A	0	0.0128416	0	0.0798937	0	0.198747	0	0	0.00403605	0	0	0	0.0205535	0.0895573	0.0990404	0.408675	0.010533	0	0.0483958	0	0	0.0277271	0	0.401731	0.916585
TCGA-BH-A1FM-01A	0.0346395	0	0.00572985	0	0	0.168014	0.00768199	0	0.0046633	0.0103497	0.00619762	0	0	0.111117	0.0500157	0.282116	0.133097	0	0.126685	0	0	0.0596926	0	0.345908	0.940153
TCGA-A8-A07C-01A	0.0972786	0	0.0609827	0.101356	0	0.156836	0.0931313	0.0239364	0.0153522	0.0390337	0	0	0	0.118317	0.0655351	0.170434	0.00577575	0.0285269	0.0177896	0	0	0.00571493	0	0.48826	0.875641
TCGA-AR-A24Q-01A	0.119234	0	0.0758997	0.0502722	0	0.202998	0.0348013	0.012914	0.0061893	0.00942897	0	0.043869	0.0218109	0.125995	0.0706763	0.0942767	0.0486212	0	0.083014	0	0	0	0	0.524097	0.860207
TCGA-AR-A2LE-01A	0.166138	0	0.0137489	0.0697482	0	0.164977	0.0300899	0.00764136	0	0.0184844	0	0.0424188	0.0097225	0.0146727	0.0832091	0.156621	0.119497	0	0.103032	0	0	0	0	0.285624	0.963163
TCGA-AR-A0U4-01A	0	0	0	0.058136	0	0.237216	0.0532021	0.0105495	0.00708944	0	0.00277008	0.00769044	0.0638234	0.109392	0.118453	0.138274	0.133954	0	0.0137804	0	0	0.0456686	0	0.556482	0.840866
TCGA-GM-A2DN-01A	0.1031	0	0.0566528	0.131055	0	0.176792	0.0228613	0.0304337	0.0247651	0.000160983	0	0.0287494	0.0260363	0.0703974	0.0860631	0.0832077	0.0943158	0.0118702	0.0535383	0	0	0	0	0.54893	0.847253
TCGA-A7-A13D-01A	0.13291	0	0	0	0	0.0897143	0	0.0825944	0.00443043	0	0	0.00542358	0.00121037	0.443067	0.080625	0.0211572	0	0.0625832	0.0214483	0	0	0.0548358	0	0.267677	0.995296
TCGA-D8-A1JG-01B	0.104747	0	0.073269	0.0668074	0	0.115291	0.0214189	0.0837134	0.00388155	0.00765266	0	0.0263547	0.00497504	0.0838587	0.0978183	0.137546	0.0490146	0.0447299	0.0763501	0	0	0.00257145	0	0.517955	0.862535
TCGA-E2-A570-01A	0.0734265	0	0.0178359	0.0371469	0	0.271025	0.00903203	0.0275358	0.0301793	0	0	0.0439083	0	0.0543504	0.0462479	0.218867	0.0173023	0.01377	0.127649	0	0	0.0117228	0	0.211701	0.994102
TCGA-A2-A04Q-01A	0.0786445	0.00693947	0.0719432	0.159891	0	0.0683208	0.0768792	0.0447088	0.00947527	0.0085118	0	0.0442962	0.024136	0.0421479	0.082188	0.11328	0.0866469	0.0190673	0.0627386	0	0	0.000184241	0	0.6385	0.806586
TCGA-A7-A6VV-01A	0.105954	0	0.0642382	0.0533531	0	0.119841	0.0043001	0.0554372	0.0469736	0	0	0.0205321	0.0140829	0.122973	0.0972668	0.172685	0.0572807	0	0.0451039	0	0	0.0199795	0	0.479014	0.880057
TCGA-E2-A1IG-01A	0.133428	0	0.0225968	0.0344373	0	0.256381	0	0.012746	0	0.0114725	0	0.0480466	0.0139236	0.0908776	0.0804329	0.171603	0.0504337	0	0.0171203	0	0.0484309	0.00806967	0	0.231541	0.987769
TCGA-E9-A1N6-01A	0	0	0	0.137814	0	0.148594	0	0	0.0164017	0.00138275	0	0.053517	0.0161252	0.229005	0.0490432	0.207214	0.00108464	0.0559172	0.0839003	0	0	0	0	0.387742	0.922983
TCGA-E9-A1NC-01A	0.0824662	0	0.0927955	0.147822	0	0.0947127	0.0518344	0.0382211	0.0364443	0.014388	0	0.0399984	0.0497817	0.0502826	0.0936342	0.11246	0.0377547	0.00803182	0.0493723	0	0	0	0	0.548331	0.84641
TCGA-A7-A3IZ-01A	0.0883502	0	0.010497	0.0191518	0	0.168893	0	0	0.00927232	0.00997619	0	0.03257	0	0.0962006	0.0225461	0.255213	0	0	0.28319	0	0	0.00414008	0	0.285226	0.967515
TCGA-AN-A0AK-01A	0.0928417	0	0.0546342	0.0895568	0	0.161472	0.0476785	0.0112653	0.0125776	0.0126649	0	0.0339097	0.016333	0.109448	0.0919794	0.19379	0.0232152	0.00112854	0.0460643	0	0	0.00144028	0	0.422939	0.905549
TCGA-D8-A1JM-01A	0.0723953	0	0.000915788	0.194373	0	0.145414	0.0411029	0.0677909	0.0241749	0	0	0.0850515	0	0.113112	0.077042	0.0814723	0	0.0240829	0.0730732	0	0	0	0	0.335482	0.948968
TCGA-OL-A5S0-01A	0.0869315	0	0.0312749	0.0861737	0	0.0795357	0.0376513	0.053829	0.0211119	0.0247321	0	0.0488944	0.0395147	0.0501954	0.0802632	0.174097	0.0956575	0.0311834	0.0589539	0	0	0	0	0.501341	0.872406
TCGA-A8-A06Z-01A	0	0	0	0.0102023	0	0.141905	0	0.0167409	0.032607	0	0	0.0576109	0.00845535	0.182107	0.0620993	0.293716	0.0814275	0	0.112708	0	0	0.000419847	0	0.283161	0.971185
TCGA-AQ-A54O-01A	0.138698	0	0.00545088	0.212751	0	0	0	0.0876577	0.00122645	0.0234282	0	0.0203526	0.00502502	0.215293	0.0585903	0.0737242	0.0382333	0	0.112516	0	0.00705327	0	0	0.356309	0.935612
TCGA-E2-A15S-01A	0.0923083	0	0.0315604	0.139302	0	0.0954641	0	0.00473842	0.0452443	0	0	0.0531343	0.00194493	0.136666	0.0496618	0.128559	0.133599	0	0.0878176	0	0	0	0.023	0.156782	1.0149
TCGA-EW-A423-01A	0.0244649	0	0.00319735	0.211233	0	0.0246263	0.06337	0.0190822	3.92317e-05	0.0513522	0	0	0	0.114272	0.114569	0.245224	0.00554026	0	0.120059	0	0	0.00297089	0	0.382086	0.924255
TCGA-C8-A273-01A	0.0787813	0	0.0835753	0.124944	0	0.156218	0	0.0406087	0	0	0	0.0447337	0.00527746	0.0908745	0.057806	0.159558	0.0497514	0.0246108	0.0735335	0	0.00158572	0.00814138	0	0.293952	0.960833
TCGA-OL-A5RV-01A	0.194958	0	0.0779435	0.128371	0	0.109473	0	0.0253792	0.0198523	0	0	0.00301797	0	0.019756	0.0399881	0.103915	0.11684	0	0.153054	0	0	0.00745231	0	0.31545	0.953493
TCGA-AC-A2FM-01A	0.102533	0	0.0150959	0.118362	0	0.268035	0	0.0294111	0.0335646	0	0	0.0145609	0.00853709	0.0170438	0.0790674	0.17179	0.0228936	0	0.115481	0	0	0.00362598	0.005	0.191645	1.00738
TCGA-AO-A0JM-01A	0.15061	0	0.0365198	0.0769189	0	0.146271	0	0.0569964	0	0.0206776	0	0.0148091	0	0.19657	0.0895952	0.104554	0.0121299	0.0118972	0.0824509	0	0	0	0	0.418121	0.907573
TCGA-BH-A0DP-01A	0.130469	0	0	0.0832492	0	0.209977	0	0.000358365	0.000714318	0	0	0.0667242	0.0226142	0.0953839	0.0642042	0.126899	0.0232409	0.000233493	0.175932	0	0	0	0	0.399341	0.916048
TCGA-A2-A25E-01A	0.173544	0	0	0.0237624	0	0.160957	0.0594713	0.0956046	0	0.0325135	0	0	0.00337301	0.0740367	0.0773727	0.154447	0.0528434	0.00669008	0.0694403	0	0.0159445	0	0	0.343051	0.939821
TCGA-B6-A2IU-01A	0.236373	0	0.00356603	0.0618779	0	0.134299	0	0	0	0.0568905	0	0	0	0.0755959	0.106158	0.106737	0.0220228	0	0.179545	0	0.0169334	0	0	0.239337	0.987519
TCGA-BH-A18P-01A	0.178951	0	0.0144527	0.077504	0	0.204768	0	0.0378579	0	0	0	0.0322564	0.0224987	0.133132	0.127073	0.0410007	0.0433849	0	0.0839728	0	0.00314847	0	0	0.362355	0.933532
TCGA-E9-A22B-01A	0.105972	0	0.0108822	0.117788	0	0.154282	0	0.0497546	0	0.0331535	0	0.0184433	0	0.0791247	0.08552	0.145164	0.0678753	0.00783783	0.0917979	0	0	0.0324057	0	0.322123	0.948781
TCGA-A2-A0SW-01A	0.0718225	0	0.133691	0.175977	0	0.116843	0.0330605	0.0297088	0.0312542	0.00309508	0	0.0286319	0.00411977	0.0733686	0.0722167	0.128151	0.0309473	0	0.067112	0	0	0	0	0.558328	0.838881
TCGA-E2-A107-01A	0.0840484	0	0.0132349	0.0317909	0	0.258027	0	0	0.0154157	0.0392151	0	0	0	0.0925628	0.0882074	0.123175	0.0459095	0	0.208413	0	0	0	0	0.304077	0.956854
TCGA-E2-A1B6-01A	0.108001	0.0503228	0.0410492	0.138415	0	0.106008	0.10732	0.0225713	0.0539466	0.0262323	0.00191711	0.000850635	0.0178185	0.0560238	0.0972785	0.0942197	0.0241798	0.0357676	0.0180779	0	0	0	0	0.660608	0.786176
TCGA-D8-A1XW-01A	0.0777509	0	0.0166202	0.0562444	0	0.159207	0.012	0.036321	0.0216109	0.000497597	0	0.0421051	0.102075	0.0529718	0.0889655	0.24312	0.0243724	0.00173389	0.0644048	0	0	0	0	0.39958	0.915935
TCGA-A7-A0DC-01A	0.0773477	0	0.0215774	0	0	0.254662	0	0	0	0	0.022248	0	0	0.222503	0.000565375	0.255462	0	0.00256138	0.13386	0	0.00398811	0.00522531	0.388	0.0706536	1.06015
TCGA-EW-A6SD-01A	0.134421	0	0.101261	0.0610911	0	0.1183	0.03539	0.0448327	0.0330565	0.000642942	0	0.0429482	0.00422317	0.0717791	0.0910621	0.103157	0.0560632	0.00693914	0.0738698	0	0	0.020963	0	0.487266	0.875711
TCGA-AO-A0J3-01A	0.051699	0	0.0136928	0.14498	0	0.127373	0	0	0.0294373	0	0	0.0638056	0.0274507	0.0368791	0.0741642	0.226172	0.000256242	0	0.204089	0	0	0	0	0.242529	0.98346
TCGA-AN-A03X-01A	0.125967	0	0.00797443	0.0696714	0	0.141332	0	0.0376797	0	0	0	0.0363825	0.0713446	0	0.053267	0.186582	0.0392758	0.0124349	0.193605	0	0.00410212	0.0203819	0	0.311842	0.951829
TCGA-A8-A099-01A	0.0757972	0	0	0	0	0.321629	0	0	0	0	0	0	0.0296686	0.104518	0.114613	0.20851	0.0175216	0	0.127743	0	0	0	0	0.270023	0.972748
TCGA-E2-A14Z-01A	0.121115	0	0	0.10193	0	0.152022	0.0662969	0.0554051	0	0.00207099	0	0.0366332	0.0300834	0.059906	0.083323	0.109723	0.0313057	0.0226942	0.127492	0	0	0	0	0.543744	0.852118
TCGA-AR-A5QP-01A	0.156007	0	0.105792	0.0524931	0	0.223598	0	0.0211996	0	0.0206736	0	0.00193028	0.0242446	0.0768747	0.0598227	0.187456	0.0115522	0	0.056889	0	0.00146734	0	0	0.427947	0.90303
TCGA-AC-A62X-01A	0.105873	0	0.0147873	0.0386746	0	0	0.0383842	0.120311	0	0	0	0.0279128	0.0463449	0.21851	0.0478773	0.0909763	0	0.22896	0.0189138	0	0	0.00247559	0	0.229381	0.997667
TCGA-BH-A42V-01A	0.141131	0	0.0457851	0.159703	0	0.117366	0	0.0571341	0.0120546	0	0	0.0461238	0.0350793	0.0265987	0.0542494	0.117762	0.0815909	0.00675395	0.0986678	0	0	0	0	0.441786	0.897151
TCGA-B6-A0RS-01A	0.132016	0	0.0627398	0.125388	0	0.15753	0.0286842	0.0411612	0.0226689	0	0	0.0149436	0.00480623	0.12362	0.0697224	0.141985	0.0160137	0.0185549	0.0358907	0	0.00344761	0.000827935	0	0.451028	0.892285
TCGA-D8-A1JL-01A	0.0234963	0.0186507	0	0.0634753	0	0.0914241	0.141297	0.0549304	0.00982414	0.0528564	0	0.0235782	0	0.110487	0.11087	0.150022	0	0.0662066	0.0623846	0	0	0.020496	0	0.545058	0.847795
TCGA-BH-A0DZ-01A	0.115982	0	0.0304285	0.075472	0	0.209089	0	0.0301026	0	0	0	0.06787	0.0165053	0.121484	0.117723	0.140301	0.0359139	0	0.0389922	0	0	0.00013518	0	0.425573	0.904062
TCGA-A8-A06Y-01A	0.305839	0	0.0290079	1.56667e-05	0	0.0717931	0	0.0941555	0.00867982	0.00586054	0	0.0173733	0	0.0634419	0.0420986	0.179095	0.0339591	0.0680412	0.0806398	0	0	0	0.024	0.155731	1.02812
TCGA-B6-A1KC-01B	0.0409838	0	0.0103019	0.0488264	0	0.16829	0	0.0261671	0.00731542	0.000452422	0	0.0162719	0.0422499	0.0914784	0.050567	0.342459	0.000777492	0	0.14947	0	0	0.00438964	0	0.318799	0.951677
TCGA-C8-A135-01A	0.132483	0	0.0787737	0.171394	0	0.156672	0.0151703	0.031256	0.0315268	0.00999613	0	0	0.0667924	0.0154444	0.0625324	0.135455	0.0259376	0.0049909	0.0615758	0	0	0	0	0.388387	0.921244
TCGA-5L-AAT1-01A	0.0855217	0	0	0.234942	0	0.0751232	0.0433004	0.0305591	0.0483281	0	0	0.0484078	0.0162427	0.0115069	0.0948727	0.14952	0.0587305	0	0.102945	0	0	0	0	0.538965	0.849432
TCGA-AR-A24R-01A	0.112943	0	0.0152657	0.0703798	0	0.226741	0.0469456	0.0208072	0.0192744	0.0118949	0	0.00202172	0.0159538	0.055519	0.103173	0.123558	0.0814717	0.008907	0.0851442	0	0	0	0	0.433108	0.90134
TCGA-S3-AA0Z-01A	0.121893	0	0.0107779	0.0831864	0	0.0874444	0	0.116049	0	0.0103635	0	0.107092	0.00731385	0.14414	0.0943093	0.150648	0.00579256	0.0209523	0.0327718	0	0.00726625	0	0	0.431431	0.90132
TCGA-D8-A1J8-01A	0.0442381	0	0.00795662	0.0685554	0	0.188994	0.0576982	0.146695	0	0.0294335	0	0.0445106	0.00461979	0.037457	0.119801	0.167122	0	0.0483979	0.0319825	0	0	0.00253826	0	0.475989	0.878932
TCGA-A2-A0ER-01A	0.14558	0	0.0247368	0.0103925	0	0.267337	0	0.00459829	0.00651406	0.000605685	0	0.0367583	0.00581918	0.0291612	0.0633586	0.149597	0.0856424	0.00847994	0.126161	0	0.0187291	0.0165294	0	0.301639	0.956129
TCGA-E9-A1ND-01A	0.0237747	0	0.00119097	0.0786454	0	0.164023	0.0480388	0.0670977	0.0231819	0.0371147	0	0.0640824	0.00128911	0.0687223	0.13363	0.205759	0.000155382	0.037933	0.019407	0	0.00238855	0.023566	0	0.530541	0.850151
TCGA-A2-A1G1-01A	0.16411	0	0	0.111322	0	0.124298	0.0711396	0.075133	0	0	0	0.0367184	0.0191598	0.0430635	0.108721	0.107526	0.0749198	0.0447713	0.0122209	0	0	0.00689692	0	0.483259	0.87672
TCGA-A2-A0SU-01A	0.13817	0	0.00696869	0.15723	0	0.123202	0.00599259	0.0385899	0.0356795	0.0104057	0	0.0158893	0.026856	0.0571017	0.0684522	0.114027	0.101134	0.0130323	0.0872694	0	0	0	0	0.398273	0.916433
TCGA-E2-A1LB-01A	0.139747	0	0.0906921	0.0489266	0	0.143756	0	0.0367297	0.0529123	0	0	0.0325895	0.0720187	0.0376485	0.0366073	0.21194	0.00914358	0.0221488	0.0651407	0	0	0	0	0.299763	0.958931
TCGA-E9-A1RD-01A	0.134837	0	0.0228592	0.064403	0	0.154265	0	0.0555314	0	0.00201384	0	0.0179537	0.096556	0	0.0579787	0.206304	0.0673473	0.00696181	0.109203	0	0	0.00378713	0	0.239804	0.97976
TCGA-OL-A6VQ-01A	0.179147	0	0.0115183	0.0810261	0	0.244689	0.00756141	0.014953	0	0.00533856	0	0.0149923	0.0109873	0	0.0672277	0.091135	0.110576	0.0349721	0.12439	0	0	0.00148719	0	0.387846	0.921053
TCGA-AQ-A04J-01A	0.198954	0	0.0212327	0.111105	0	0.16025	0.0554052	0.0520079	0	0.0233311	0	0	0.0194145	0.0560803	0.0517204	0.102543	0.0354705	0.0519642	0.0605216	0	0	0	0	0.575858	0.83326
TCGA-AQ-A1H3-01A	0.154351	0	0	0.127059	0	0.205544	0	0.0699551	0	0.0098055	0	0	0.0161195	0.0258543	0.0805804	0.115549	0.122832	0.0189892	0.0533619	0	0	0	0	0.421558	0.905978
TCGA-A2-A259-01A	0.174826	0	0	0.0259354	0	0.165204	0.0725138	0.000850173	0.0367609	0	0.00190757	0	0.0337823	0.0320027	0.065093	0.0798288	0.0972694	0.0296879	0.18224	0	0	0.00209748	0	0.480021	0.882762
TCGA-WT-AB44-01A	0.148625	0	0.0132571	0.107095	0	0.111995	0.00179147	0.0852665	0.0110758	0	0	0.0244544	0.0228526	0.114738	0.0487351	0.150727	0.0574371	0.0290953	0.0728541	0	0	0	0	0.298046	0.958636
TCGA-B6-A0IN-01A	0.112714	0	0.0483974	0.105197	0	0.149533	0.0173053	0.0333439	0.039662	0	0	0.0116794	0.0169397	0.0428333	0.0633824	0.143645	0.141112	0.00929073	0.0649653	0	0	0	0	0.528023	0.860183
TCGA-E9-A1R3-01A	0.0900961	0	0	0.0297587	0	0.19135	0.00286072	0.0494154	0.0146194	0	0	0.00264597	0.0170147	0.0569476	0.0754756	0.172098	0.150418	0.0448871	0.0844086	0	0	0.0180044	0	0.433234	0.901845
TCGA-A8-A086-01A	0.112293	0	0.0125534	0.056519	0	0.164634	0	0.00284765	0.03316	0	0	0.00352459	0.0501249	0.0733167	0.0668303	0.272968	0.0141591	0	0.107615	0	0	0.0294543	0	0.287369	0.962918
TCGA-AC-A3BB-01A	0.125266	0	0.0772659	0.175498	0	0.114051	0.0186172	0.0494828	0.0211612	0.00309974	0	0.0258227	0.0180652	0.00198098	0.0705732	0.133139	0.0823543	0.0190862	0.0645357	0	0	0	0	0.553393	0.843521
TCGA-AC-A2QI-01A	0.216887	0	0	0.137957	0	0.152726	0.00757208	0.00225062	0.0185621	0	0	0.031804	0.00537445	0.0880446	0.0984594	0.171905	0	0	0.0684583	0	0	0	0	0.42854	0.902673
TCGA-BH-A1F5-01A	0.162212	0	0.0298341	0.0151977	0	0.25501	0	0.0316852	0	0.00645182	0	0	0	0	0.0517216	0.16406	0.10969	0	0.117008	0.0345864	0	0.0225436	0	0.251543	0.977255
TCGA-AC-A3HN-01A	0.15904	0	0.0620127	0.134171	0	0.0786936	0	0.0249163	0.00285243	0	0	0.0481988	0.032828	0.124459	0.0582282	0.12397	0.022258	0	0.128372	0	0	0	0	0.495045	0.872703
TCGA-BH-A1FG-01A	0.05944	0	0.0159131	0.0581832	0	0.204791	0.0109235	0	0.0345937	0	0	0.00757798	0.0276666	0.0443861	0.111502	0.145913	0.0379485	0	0.241161	0	0	0	0	0.293134	0.962004
TCGA-BH-A0DV-01A	0.141305	0	0.0329855	0.10798	0	0.158773	0	0.0543486	0	0.00931382	0	0.0292982	0.00543924	0.0248098	0.0309878	0.206047	0.0540683	0	0.142868	0	0	0.0017754	0	0.38786	0.921017
TCGA-UL-AAZ6-01A	0	0.0419348	0.0082756	0.0360488	0	0.08652	0	0.00964698	0.0132876	0.0276552	0	0.0628463	0.0155049	0.162886	0.0757095	0.304707	0.00327159	0.0103742	0.141332	0	0	0	0	0.316032	0.954958
TCGA-AR-A255-01A	0.110257	0	0.0200335	0.104487	0	0.158146	0.0204133	0.0688088	0.00824929	0.00311559	0	0.0089109	0.0496062	0.0816261	0.0792527	0.121728	0.0287086	0.0156634	0.120994	0	0	0	0	0.440509	0.898449
TCGA-LD-A7W6-01A	0.185771	0	0.0711771	0.112125	0	0.171277	0	0.0477057	0	0.0335367	0	0.0257862	0	0	0.0737637	0.135138	0.00772554	0.0116815	0.12294	0	0.00137236	0	0	0.377921	0.927001
TCGA-AR-A24Z-01A	0.0706704	0	0.00770999	0.0131504	0	0.231162	0.00357811	0.00475665	0.00161308	0	0	0.00373305	0.0270475	0.281666	0.0840732	0.194255	0	0.0204559	0.0561286	0	0	0	0	0.293463	0.968853
TCGA-A1-A0SO-01A	0.169895	0	0.0674992	0.110231	0	0.136403	0.03484	0.0660378	0	0	0	0.0217949	0.0108057	0.0676126	0.083145	0.0832478	0.0983542	0.0387983	0.0113357	0	0	0	0	0.307697	0.957846
TCGA-A2-A3XS-01A	0.22985	0	0.00297466	0.0352845	0	0.148799	0	0.0679337	0	0.054498	0	0.0120849	0	0.0688458	0.106061	0.196558	0	0.00301794	0.0732002	0	0.000892553	0	0	0.452234	0.891328
TCGA-D8-A1X6-01A	0	0.0103715	0	0.0312598	0	0.216323	0	0.0301181	0	0.0258966	0	0.0570305	0.103646	0.023787	0.0556326	0.334946	0.0136291	0.000353651	0.0919438	0	0	0.00506169	0	0.348679	0.93878
TCGA-BH-A0HF-01A	0.136645	0	0.0195808	0.0429939	0	0.21238	0	0.0157337	0	0	0	0.0330643	0.0272036	0.111563	0.0854428	0.144252	0.0781713	0	0.0913477	0	0	0.00162167	0	0.473987	0.883615
TCGA-A7-A3J0-01A	0.12302	0	0.0110039	0.112023	0	0.163294	0.0163123	0.0899559	0.0073749	0	0	0.0534904	0.0108463	0.086109	0.134376	0.151335	0.013682	0	0.0271775	0	0	0	0	0.367223	0.93253
TCGA-AC-A23C-01A	0.114946	0	0.0505883	0.11427	0	0.226192	0.0139845	0.0377752	0.00371119	0	0	0.0176055	0.00188024	0.0445649	0.0835626	0.160189	0.0209653	0.0311479	0.0691869	0	0	0.00943078	0	0.414506	0.909192
TCGA-LL-A442-01A	0.0252447	0	0	0.0560558	0	0.0897376	0	0.00173743	0.00465992	0	0	0.0201259	0.188989	0	0.0472477	0.451423	0.00154111	0.0196124	0.0697076	0	0	0.0239181	0	0.275151	0.97704
TCGA-S3-A6ZH-01A	0.0816189	0	0.0805497	0.122305	0	0.0624926	0.0122969	0.0554993	0.0302088	0	0	0.0512738	0.0200814	0.0179864	0.089348	0.0812714	0.117891	0.0176246	0.159552	0	0	0	0	0.352017	0.936004
TCGA-AC-A8OR-01A	0.0387048	0	0	0.0145566	0	0.154755	0	0.016124	0.0342104	0	0.0267991	0.0240879	0.0900526	0.095827	0.0362463	0.376539	0.0309632	0	0.0611339	0	0	0	0	0.288038	0.966897
TCGA-AR-A1AX-01A	0.179387	0	0.0153825	0.0702957	0	0.118494	0.037859	0.0390745	0.0280413	0.0259275	0	0.0374118	0.0351871	0.0451641	0.0925485	0.0874751	0	0.0160211	0.171731	0	0	0	0	0.584175	0.829426
TCGA-D8-A1XO-01A	0.154276	0	0.010981	0.109708	0	0.203747	0.00313604	0.00569212	0	0	0	0.0248208	0.0711431	0	0.036031	0.13755	0.0885111	0.0285752	0.11927	0	0	0.0065583	0	0.308242	0.953587
TCGA-E9-A1R2-01A	0.196558	0	0	0.0887904	0	0.0986363	0.0189963	0.0733593	0.0167052	0	0	0.0319594	0.029606	0.0772313	0.108658	0.116233	0.00567415	0	0.132702	0	0.00488979	0	0	0.373336	0.927643
TCGA-D8-A27M-01A	0.134117	0	0.0432652	0.0695056	0	0.180506	0.0481476	0.0492369	0	0.000425552	0	0.0375281	0.0237431	0.0239089	0.109489	0.131884	0.0555448	0.0251581	0.06754	0	0	0	0	0.552544	0.845472
TCGA-AN-A0FY-01A	0.0906696	0	0.0063063	0.143603	0	0.179894	0.0361405	0.0429275	0.0157292	0	0	0.00682762	0.0285033	0.114937	0.113513	0.174063	0.0390111	0	0.00529141	0	0	0.00258362	0	0.303699	0.960422
TCGA-BH-A0DX-01A	0.0949539	0	0.00446982	0.0724229	0	0.113947	0.00583411	0.0332324	0.0162593	0.0229382	0	0.0298284	0.00677955	0.175217	0.0556334	0.151058	0.069256	0.0193719	0.128798	0	0	0	0	0.510969	0.866933
TCGA-EW-A1IY-01A	0.0810782	0	0	0.0721812	0	0.212834	0.108669	0.0430217	0	0.0705583	0	0.019624	0	0.0191167	0.109088	0.0700744	0.0833315	0.0229089	0.0875138	0	0	0	0	0.528997	0.854826
TCGA-A2-A04N-01A	0.138288	0	0	0.140041	0	0.168704	0.00119028	0.0307244	0	0	0	0	0.00404341	0.0648095	0.0777699	0.173244	0.0289547	0	0.17223	0	0	0	0	0.348744	0.93801
TCGA-A2-A0YF-01A	0.126392	0	0.00859623	0.0266556	0	0.186874	0.00126082	0.0132574	0.0043799	0.00166824	0	0.00288202	0	0.0655463	0.0709174	0.244583	0.128446	0	0.0729409	0	0.0387799	0.00682058	0	0.401226	0.915398
TCGA-PE-A5DE-01A	0.152023	0	0.0695589	0.230751	0	0.0636171	0.0236322	0.0624962	0.0279721	0.00297439	0	0.0394546	0.0213436	0.043926	0.0988342	0.0949775	0.041133	0	0.0273056	0	0	0	0	0.604723	0.810099
TCGA-EW-A1J5-01A	0.153184	0	0	0.0581397	0	0.112329	0.0505471	0.042726	0.0113914	0.0338687	0	0.0161936	0.00545468	0.0601977	0.101228	0.153496	0	0.0466986	0.154546	0	0	0	0	0.519539	0.862041
TCGA-AO-A0JE-01A	0.166392	0	0.0336005	0.0888747	0	0.0807999	0.0497106	0.0707111	0.00783683	0.0218794	0	0.0661819	0.00928226	0.0435309	0.0829335	0.10126	0.056371	0.0325609	0.0736571	0	0	0.014418	0	0.472069	0.883092
TCGA-BH-A1FN-01A	0	0.0272883	0.0131669	0.0443573	0	0.0771479	0	0.136388	0.0307388	0	0	0.0380114	0.00558124	0.342243	0.149327	0.110324	0.00176988	0.000826199	0	0	0.0135577	0.00927183	0	0.354613	0.946139
TCGA-BH-A18V-01A	0.0658952	0	0	0.0874435	0	0.1528	0.0149144	0.0914424	0	0	0	0.0301135	0.0128916	0.115114	0.116564	0.159314	0.0688417	0.0605953	0.0109402	0	0	0.0131313	0	0.516668	0.859555
TCGA-BH-A0BF-01A	0.0969767	0	0.0372289	0.116637	0	0.102216	0.0649649	0.0362107	0.0033587	0.0179537	0	0.0497942	0.0157641	0.0409489	0.0772708	0.157293	0	0.0364396	0.139863	0	0	0.00708052	0	0.58307	0.833801
TCGA-B6-A409-01A	0.167368	0	0.0132046	0.0626323	0	0.185865	0	0	0	0.0418078	0	0.0270442	0.0111227	0.108605	0.112084	0.135923	0	0.0112533	0.121386	0	0	0.00170311	0	0.356961	0.93514
TCGA-A2-A0CL-01A	0.193724	0	0.0154423	0.130543	0	0.1325	0.0295903	0.0486397	0.0203901	0.0104025	0	0.0401247	0.0331892	0.047155	0.0830324	0.114646	0	0.0454908	0.0551305	0	0	0	0	0.633367	0.799646
TCGA-A2-A0CO-01A	0.173221	0	0.0267161	0.18752	0	0.162839	0.00642081	0.0530247	0.0301532	0	0	0.0277191	0.0283302	0.024454	0.0830011	0.138493	0.000954059	0.0310535	0.026101	0	0	0	0	0.534439	0.848313
TCGA-AC-A3QP-01A	0.14186	0	0.0513655	0.176705	0	0.0521049	0	0.0525942	0	0	0	0.0381162	0.129637	0.00594925	0.0541085	0.18694	0.0108967	0	0.0958877	0	0.0038355	0	0	0.40036	0.915516
TCGA-AC-A2QJ-01A	0.0397069	0	0.0169477	0.129868	0	0.060214	0	0.00968984	0.0347596	0	0	0.0223864	0.0659819	0.173071	0.0386096	0.251733	0.0553718	0.0170603	0.0845999	0	0	0	0	0.55457	0.844011
TCGA-B6-A0RM-01A	0.0769715	0	0.00905098	0.0917355	0	0.179869	0	0.00768526	0.0211821	0	0	0.0498189	0.00248808	0.00481246	0.0672661	0.136717	0.0958128	0	0.25659	0	0	0	0	0.250037	0.979827
TCGA-D8-A1JS-01A	0.0677857	0	0.0164753	0.112534	0	0.0889575	0	0.0376755	0.0152936	0	0	0.0127947	0.107121	0.0480978	0.0538226	0.282408	0.0372532	0.0150107	0.0791394	0	0	0.0256313	0.012	0.170663	1.00856
TCGA-A7-A26J-01A	0.136397	0	0.0119774	0.0153017	0	0.251485	0	0.0109408	0.00815947	0	0	0.00618162	0.0550775	0.0730874	0.0748035	0.191258	0.0229181	0.00687522	0.121911	0	0	0.0136268	0	0.317047	0.950378
TCGA-A7-A13H-01A	0.135421	0	0.0471696	0.0964087	0	0.135953	0.033784	0	0.00823236	0.0387115	0	0	0	0.126366	0.0830324	0.149862	0.0418483	0	0.103211	0	0	0	0	0.5529	0.847054
TCGA-AO-A126-01A	0.0913994	0	0.0186335	0.124169	0	0.17932	0.017461	0.00995671	0.0498309	0.0102465	0	0.0471864	0.0256648	0.00899218	0.0678593	0.174348	0.0144784	0	0.160454	0	0	0	0	0.329707	0.946383
TCGA-BH-A6R8-01A	0.0587298	0	0.00428875	0.0660711	0	0.1	0	0.0364473	0.00543625	0	0	0.0559684	0.0358256	0.151344	0.106354	0.166404	0.0165449	0.0506915	0.145107	0	0.000786808	0	0	0.419227	0.907096
TCGA-A7-A0DB-01C	0.0491274	0	0.0012997	0	0	0.266709	0	0	0	0	0	0	0.00602063	0	0.0133769	0.456085	0.0358585	0	0.101176	0	0.0703471	0	0.061	0.132931	1.03313
TCGA-AC-A3TM-01A	0.118009	0	0.0755102	0.202684	0	0.0513984	0.0164313	0.0399734	0.0169083	0.0146379	0	0.0569699	0	0.0590266	0.0494892	0.146697	0.0408901	0	0.111375	0	0	0	0	0.3983	0.91654
TCGA-AR-A0TQ-01A	0.215356	0	0.0480063	0.163404	0	0.129586	0.00335366	0.0357293	0.00960773	0	0	0.04332	0.00495887	0.0760269	0.0745725	0.16234	0	0.00647934	0.0272592	0	0	0	0	0.535268	0.848024
TCGA-GM-A2DH-01A	0.149815	0	0	0.145565	0	0.147011	0.0364051	0.072211	0.0377087	0.0104642	0	0.0422733	0.0106617	0.0607612	0.0833092	0.0975889	0.0440015	0.0204681	0.0416967	0	5.85908e-05	0	0	0.554297	0.840173
TCGA-B6-A0RI-01A	0.0216694	0	0	0.0763663	0	0.267202	0	0	0	0	0	0.0267341	0.0219332	0.118776	0.0445819	0.192719	0.0859356	0	0.112384	0.00722957	0.00571986	0.0187491	0	0.279454	0.967531
TCGA-A2-A1G0-01A	0.125444	0	0.106291	0.110061	0	0.165631	0.0216337	0.0355351	0	0.0422685	0	0	0.0128996	0	0.0678074	0.121542	0.127382	0	0.059585	0	0.00392055	0	0	0.451069	0.89242
TCGA-A2-A1FX-01A	0.0285738	0	0.0111354	0.091464	0	0.183959	0	0	0.0044416	0	0	0.0344151	0.0154178	0.0344422	0.13016	0.262108	0.0062652	0	0.179127	0	0	0.0184903	0	0.39032	0.920316
TCGA-A7-A26G-01A	0.148109	0	0.056321	0.0893076	0	0.227298	0.0499737	0.00455671	0	0.022117	0	0	0.00751302	0.0351069	0.0653616	0.10679	0.0690742	0.0292703	0.0870839	0	0	0.00211688	0	0.466005	0.886464
TCGA-E2-A1LI-01A	0.164074	0	0	0.12494	0	0.0731337	0.00413789	0.102861	0.00647096	0.0419821	0	0.0377666	0.068584	0.139209	0.142212	0.0644809	0.00721241	0.0122226	0.0107123	0	0	0	0	0.469575	0.88226
TCGA-A8-A08P-01A	0.0696818	0	0	0.125158	0	0.169165	0.0592972	0.0439789	0.0281912	0	0	0.021994	0.0203348	0.148291	0.0864202	0.143219	0.0105615	0.0103486	0.0471001	0	0	0.0162585	0	0.53537	0.85209
TCGA-E2-A1IN-01A	0.116595	0	0.015928	0.0125308	0	0.217584	0	0.0411758	0	0	0	0.0194787	0.0810162	0	0.0461286	0.218118	0	0.0431492	0.179115	0	0	0.0091805	0	0.296657	0.958068
TCGA-BH-A0HA-01A	0.113118	0	0.0161263	0.150892	0	0.148305	0.0091919	0.0389032	0.0422868	0	0	0.0430694	0.0193105	0.0187946	0.0840357	0.119858	0.0446283	0.0289717	0.122509	0	0	0	0	0.448884	0.893516
TCGA-AO-A1KR-01A	0.0964897	0	0.0562784	0.218783	0	0.0818264	0.0321427	0.087667	0.0446324	0	0	0.0448943	0.0042731	0.0797795	0.0855727	0.07684	0.0235832	0.0287581	0.0384798	0	0	0	0	0.338429	0.946431
TCGA-3C-AALK-01A	0.0882001	0	0.0439051	0.122278	0	0.176198	0	0.0474631	0.049504	0	0	0.0272437	0.0131765	0	0.0702641	0.131635	0.0899441	0.018211	0.121977	0	0	0	0	0.396919	0.917026
TCGA-BH-A0BV-01A	0.103035	0	0.00224515	0.0891233	0	0.171693	0.00815641	0	0.0347515	0.097767	0	0.0193364	0	0.120203	0.0961512	0.139759	0.0190593	0	0.09872	0	0	0	0	0.401841	0.915008
TCGA-E2-A1IH-01A	0.11168	0	0.0128737	0.128872	0	0.181404	0.0251012	0.0536645	0	0.049909	0	0.03624	0.0136305	0.090032	0.075991	0.099003	0.0325478	0.0150537	0.0723046	0	0.00169315	0	0	0.560937	0.838954
TCGA-XX-A89A-01A	0.139414	0	0.0792787	0.106473	0	0.191481	0	0.0213569	0.0301306	0.00705465	0	0.0276527	0.0573067	0.0314836	0.0728872	0.115035	0.0568039	0.0194562	0.0441867	0	0	0	0	0.479368	0.879014
TCGA-E9-A1RH-01A	0.0903128	0	0.061004	0.0291536	0	0.16355	0.0356355	0	0	0	0	0.0494035	0.0137375	0.124796	0.125084	0.100449	0.114647	0	0.0897681	0	0.00198928	0.00046984	0	0.326798	0.947067
TCGA-A8-A085-01A	0.0871257	0	0.00131487	0	0	0.0538619	0	0	0.0643547	0	0	4.98173e-05	0	0.183569	0.0199493	0.333013	0.0641084	0	0.192654	0	0	0	0	0.234774	0.995652
TCGA-E9-A1N3-01A	0.109896	0	0.0448157	0.0710642	0	0.14123	0	0.0710703	0	0	0	0.0131042	0.0406995	0	0.0715192	0.259182	0.0725355	0.000679759	0.0868987	0	0	0.0173044	0.013	0.168375	1.0084
TCGA-D8-A13Y-01A	0.0412871	0	0	0.0919533	0	0.0248348	0	0.13218	0	0	0	0.0645063	0.00286518	0.212696	0.0154249	0.337697	0.0286264	0	0.0479286	0	0	0	0.155	0.106624	1.05446
TCGA-AO-A0JB-01A	0.114977	0	0.0185754	0.155967	0	0.130305	0.000622427	0.0445374	0.0362149	0	0	0.0298439	0.04558	0.0641386	0.0538892	0.197879	0.0019409	0.050384	0.0551453	0	0	0	0	0.373227	0.927484
TCGA-AC-A6IV-01A	0.0904714	0	0.0152179	0.112525	0	0.164733	0	0.0264196	0.0273682	0.0232346	0	0.0341917	0.0141008	0.076486	0.0596063	0.177145	0.0166635	0.0220217	0.123261	0	0	0.0165546	0	0.520565	0.862199
TCGA-A8-A09M-01A	0.0849864	0	0.0570265	0.0908002	0	0.158639	0.062372	0.0206505	0.0437067	0.0249478	0	0.0315473	0.0365723	0.0606517	0.069134	0.1513	0.0387332	0.0366628	0.0322692	0	0	0	0	0.465981	0.886635
TCGA-BH-A0GY-01A	0.131303	0	0.040106	0.0753644	0	0.149455	0.0638936	0	0.0294221	0	0	0	0.0410413	0.0975096	0.0816216	0.0829564	0.0725867	0.0125857	0.115429	0	0	0.00672583	0	0.454674	0.893428
TCGA-AR-A2LL-01A	0.175452	0	0.0143354	0.0229706	0	0.120789	0	0	0.00887517	0.0137324	0	0.0190489	0.0132618	0.0940207	0.0470042	0.209175	0.0840203	0	0.177315	0	0	0	0	0.454172	0.89238
TCGA-BH-A208-01A	0.145953	0	0.0946228	0.102454	0	0.138864	0	0.0484358	0	0.0102999	0	0.0201934	0.036902	0.0453405	0.0490186	0.150253	0.0119549	0.0411973	0.10451	0	0	0	0	0.380759	0.924257
TCGA-EW-A1PE-01A	0.185232	0	0.0537188	0.064249	0	0.091623	0.019476	0.0581772	0.014838	0.0147248	0	0.0467132	0.0101099	0.0807416	0.0813835	0.13485	0.000270419	0.0484723	0.0723874	0	0.00520185	0.017831	0	0.449821	0.892961
TCGA-AO-A125-01A	0.0864032	0	0	0	0	0.102006	0	0.130926	0	0.00342559	0.0139477	0	0.0234077	0.122989	0	0.290417	0	0.149049	0.0774296	0	0	0	0.273	0.0853632	1.04778
TCGA-E2-A1B1-01A	0.106063	0	0.0232499	0.0780718	0	0.218949	0.0222345	0.0490482	0.00338948	0.0250599	0	0.0109674	0.0333177	0.058525	0.0947658	0.092483	0.0912973	0.0182251	0.0743527	0	0	0	0	0.533369	0.855891
TCGA-BH-A0C0-01A	0.0572328	0	0.0631978	0.139618	0	0.11011	0.0801294	0.0322087	0.036515	0.0112801	0	0.0221547	0.036889	0.0783253	0.0849509	0.137803	0.033983	0.00862783	0.0637174	0	0	0.00325614	0	0.592789	0.829225
TCGA-A7-A26I-01B	0.122762	0	0.0106405	0.0122922	0	0.121356	0.0088757	0.0145311	0.00748923	0	0.0230404	0	0	0.152943	0.034495	0.447226	0	0	0.0443481	0	0	0	0	0.335731	0.950164
TCGA-AO-A0JJ-01A	0.139478	0	0.0352125	0.112214	0	0.114104	0.0232876	0.0679476	0	0.0511837	0	0.0312028	0.0319215	0.0185116	0.0838716	0.162214	0.0191714	0	0.109679	0	0	0	0	0.49103	0.874499
TCGA-AR-A2LH-01A	0.138376	0	0.078074	0.152675	0	0.128197	0.059878	0.015532	0.0171546	0	0	0.0241877	0.0389816	0	0.0592129	0.13831	0.0524072	0.0183444	0.0735038	0	0	0.00516586	0	0.544247	0.84983
TCGA-A2-A3XW-01A	0.0615241	0	0	0.171487	0	0.0864563	0	0.00526967	0.0733963	0	0	0.0289606	0.0242838	0.0166205	0.0382274	0.182363	0.142651	0.0420478	0.102161	0	0	0.024552	0	0.420414	0.907231
TCGA-AR-A0TS-01A	0.265669	0	0.0262221	0.0684362	0	0.183479	0.03343	0.00456062	0.0148823	0.0168928	0	0.0217311	0	0.0629959	0.0844691	0.150405	0.0141051	0	0.0527221	0	0	0	0	0.625956	0.800163
TCGA-BH-A0AV-01A	0.151217	0	0.014783	0.0536723	0	0.189752	0.0291694	0.00478544	0.0306097	0	0	0	0.0212486	0.183753	0.049757	0.176521	0.0459238	0	0.0460672	0	0	0.00274085	0	0.407915	0.912464
TCGA-A8-A07B-01A	0.0788562	0	0.012358	0.0776358	0	0.207922	0.0294973	0.0481507	0.0111917	0.00822848	0	0.00906043	0.0589005	0.0119718	0.0759519	0.204217	0.00893571	0.0235417	0.126877	0	0	0.00670335	0	0.248434	0.977966
TCGA-LL-A73Z-01A	0.146375	0	0.0387706	0.0750887	0	0.148755	0.00865033	0.0574367	0.0201438	0.00170674	0	0.0451315	0.0191908	0.0357706	0.119406	0.138111	0.0411416	0.00873702	0.0955853	0	0	0	0	0.514005	0.862869
TCGA-B6-A402-01A	0.150897	0	0.0224221	0.0269213	0	0.0843344	0	0.076769	0	0.00829473	0	0.00111503	0	0.357793	0.0720567	0.17713	0.00857865	0	0.0136883	0	0	0	0	0.314418	0.965083
TCGA-AR-A0TT-01A	0.120344	0	0.0928924	0.111366	0	0.154637	0.0459143	0.0203523	0.0457326	0.00958425	0	0.0245966	0.0434451	0.0749531	0.0786635	0.118979	0.00104379	0	0.0530993	0	0	0.00439703	0	0.601446	0.81886
TCGA-EW-A6SB-01A	0.0092886	0.076392	0.096588	0.14534	0	0.0889856	0.0828751	0.0453536	0.0519562	0.000628891	0	0.06517	8.99663e-06	0.0500774	0.069876	0.0848834	0.0813899	0.0224293	0.0287572	0	0	0	0	0.575426	0.831144
TCGA-AC-A2FB-01A	0.142852	0	0	0.118544	0	0.14784	0.0565469	0.0361609	0	0.0326624	0	0.0326073	0.0284582	0.0409983	0.0728476	0.105573	0	0.0481879	0.136722	0	0	0	0	0.583591	0.830694
TCGA-AC-A62V-01A	0	0.0275805	0.0120737	0.0797097	0	0.121823	0	0	0.00559445	0	0	0.00635817	0.0622881	0.150593	0.0316344	0.284493	0.00507056	0	0.19975	0	0	0.0130307	0	0.345346	0.941189
TCGA-D8-A1XQ-01A	0.046954	0	0.114486	0.0709718	0	0.161756	0.0537642	0.0480472	0	0.0262038	0	0.0203647	0	0.14877	0.0889503	0.179349	0	0	0.015523	0	0	0.0248591	0	0.53309	0.85224
TCGA-BH-A0DD-01A	0.0844022	0	0	0.0982722	0	0.173637	0.0309173	0.0637171	0	0.0315145	0	0.049492	0.00563507	0.0957732	0.0924241	0.147196	0.0298614	0.0411624	0.0551857	0	0	0.00080993	0	0.324088	0.949977
TCGA-Z7-A8R6-01A	0.147431	0	0.0211424	0.0934685	0	0.110336	0	0.0447647	0	0.039711	0	0.0266864	0.0120793	0.140498	0.0776134	0.104894	0.0726904	0	0.108685	0	0	0	0	0.3486	0.937652
TCGA-OL-A5DA-01A	0.155528	0	0.0309557	0.236056	0	0.0395184	0.0342194	0.0450777	0	0.00823822	0	0.025498	0	0.0973947	0.114316	0.0796249	0.00619293	0	0.12738	0	0	0	0	0.351701	0.938707
TCGA-WT-AB41-01A	0.0490467	0.0293281	0.0911414	0.172515	0	0.0253717	0.0416452	0.0474575	0.0527281	0.029539	0	0.0280243	0.0164538	0.0512186	0.0602892	0.13985	0.0463096	0.0448466	0.0742354	0	0	0	0	0.567067	0.839812
TCGA-E2-A1LA-01A	0.104463	0	0.053054	0.20884	0	0.0596735	0.0399178	0.0596649	0.00594652	0	0	0.0485027	0.0233412	0.0562578	0.092545	0.112326	0.0523997	0	0.0830677	0	0	0	0	0.553646	0.844012
TCGA-AR-A24N-01A	0.151778	0	0.0972087	0	0	0.160244	0	0.0589315	0	0.0562932	0	0.0269285	0	0.0756719	0.0611482	0.150566	0.00704891	0.0386931	0.0833992	0	0.0320883	0	0	0.35798	0.934357
TCGA-E9-A3QA-01A	0.178515	0	0.00754412	0.159878	0	0.054776	0.0817488	0.0786188	0.00544643	0	0	0.0116665	0.00115844	0.0621805	0.110705	0.135404	0.0340169	0.0722665	0.000816204	0	0	0.00525805	0	0.63895	0.794799
TCGA-E2-A15J-01A	0.0499852	0	0	0.0396653	0	0.186735	0	0.0995952	0.00931211	0	0	0.0402918	0.085406	0.0673079	0.044824	0.256939	0.00542206	0.104601	0.00991552	0	0	0	0.007	0.175725	1.01259
TCGA-LL-A73Y-01A	0.171249	0	0	0.0314789	0	0.230389	0	0.0330368	0	0.0184821	0	0.035799	0.0250404	0.154624	0.0477785	0.0670039	0.101598	0.0556249	0.0278957	0	0	0	0	0.54823	0.846947
TCGA-A2-A4RY-01A	0.240708	0	0.0316626	0.131902	0	0.120673	0	0.0473713	0	0	0	0.0234281	0.0435206	0.0374309	0.0596464	0.123418	0.02089	0	0.119348	0	0	0	0	0.425835	0.903956
TCGA-D8-A1XU-01A	0.0933858	0	0.0332169	0.0879887	0	0.188518	0	0.0229486	0.0239724	0	0	0.0221824	0.0707254	0	0.057976	0.189664	0.11175	0	0.097152	0	0	0.000519934	0	0.279642	0.964326
TCGA-AN-A0FJ-01A	0	0.0363017	0.0013864	0.107679	0	0.1944	0	0	0.0111695	0	0.0282211	0.0488427	0.0358505	0.202384	0.103007	0.117831	0.0688534	0	0.0440734	0	0	0	0	0.327752	0.950037
TCGA-BH-A0DK-01A	0.175414	0	0.0178316	0.140651	0	0.119113	0	0.0242363	0.0404715	0.0205325	0	0.0498487	0.0316497	0.0566656	0.0821182	0.109418	0.0192763	0.025849	0.0869243	0	0	0	0	0.571532	0.833481
TCGA-B6-A0IJ-01A	0.0989341	0	0.0226604	0.0753855	0	0.170196	0.000625973	0.0940128	0.00120699	0	0	0.0598683	0.0187945	0.108155	0.121114	0.110605	0.0653802	0.0254738	0.0275871	0	0	0	0	0.559401	0.838587
TCGA-LL-A7SZ-01A	0.00465847	0.0454871	0.133024	0.165287	0	0.106417	0.0369202	0.0364279	0.0375251	0	0	0.0191334	0.00933459	0.051812	0.0672216	0.179486	0.0390164	0.0054603	0.062789	0	0	0	0	0.550652	0.845028
TCGA-C8-A26Y-01A	0.204836	0	0.0157764	0.114787	0	0.122049	0.0254991	0.0932405	0.0130951	0	0.00627819	0	0	0.135298	0.0712935	0.115795	0.0464877	0.030846	0	0	0	0.00471909	0	0.363994	0.93322
TCGA-A8-A06R-01A	0.0731942	0	0.139196	0.063339	0	0.150031	0.0497964	0.0315353	0.0507878	0	0	0	0	0.0926393	0.0950023	0.121742	0.0457163	0	0.0557609	0	0	0.0312605	0	0.505065	0.866746
TCGA-AO-A128-01A	0.0489204	0	0	0.182861	0	0.119692	0.119745	0.0564696	0	0.0118758	0	0.0415145	0.00618457	0.0752254	0.100384	0.158821	0	0.0257337	0.0417615	0	0	0.0108109	0	0.594301	0.819362
TCGA-E2-A1BC-01A	0.185348	0	0.00345285	0.0981616	0	0.212529	0	0.0103233	0	0	0	0.0234684	0.022467	0.0859189	0.093744	0.0510471	0.129118	0	0.0844227	0	0	0	0	0.228242	0.989223
TCGA-B6-A0I6-01A	0.14652	0	0.034695	0.154865	0	0.143002	0	0.0651286	0	0	0	0.0303447	0.00121062	0.166221	0.0714502	0.0996403	0.0202379	0	0.0604632	0	0	0.00622154	0	0.262353	0.977956
TCGA-BH-A1ET-01A	0.133942	0	0.0151954	0.0709086	0	0.23394	0.0197841	0.0343779	0	0.0136211	0	0.0318162	0.0599245	0	0.0764574	0.131874	0.0562978	0	0.112995	0	0.00346175	0.00540428	0	0.275183	0.967902
TCGA-A2-A04V-01A	0.0711541	0	0.00303932	0.0531728	0	0.188586	0.0174218	0.0186906	0.0302583	0.00077355	0	0.0560986	0.058997	0.0796532	0.0508452	0.127074	0.0741848	0.0139585	0.156093	0	0	0	0	0.403076	0.914908
TCGA-A7-A2KD-01A	0.134279	0	0	0.011919	0	0.118805	0.0356371	0.0844474	0.0328113	0.000306648	0	0.0275258	0.0164995	0.0401382	0.158907	0.220471	0.0597728	0.0145754	0.0439049	0	0	0	0	0.476222	0.879726
TCGA-A7-A0CE-01A	0.157973	0	0.0533178	0.117576	0	0.0436017	0.0329026	0.0472335	0.0163909	0	0.00483076	0.0205109	0.00356726	0.156741	0.069056	0.125707	0	0.0616317	0.0817646	0	0	0.00719568	0	0.354079	0.935973
TCGA-D8-A1JE-01A	0.00617327	0	0.00357446	0.119915	0	0.218165	0.0384228	0.0191047	0.00731318	0	0	0	0.00138956	0.0172275	0.0617586	0.283311	0.0337255	0.0353282	0.108465	0	0.0189999	0.0271267	0	0.323769	0.94867
TCGA-B6-A0WX-01A	0.15683	0	0.0602451	0.125566	0	0.191759	0	0.0426534	0.056828	0.0198987	0	0.0241124	0.000922565	0.0405288	0.0894194	0.0713685	0.0737359	0.0146408	0.0314913	0	0	0	0	0.457975	0.888171
TCGA-A7-A4SB-01A	0.181889	0	0.10078	0.107185	0	0.0894458	0	0.0453101	0	0	0	0.0504214	0.0218301	0.0225967	0.0627613	0.166823	0.00258758	0	0.14837	0	0	0	0	0.223208	0.995846
TCGA-EW-A1J1-01A	0.131255	0	0.00234557	0.0559751	0	0.135639	0.0539665	0.0337545	0.00103383	0.0198683	0	0.0695929	0.00686369	0.0637565	0.120971	0.128363	0.0617291	0	0.114886	0	0	0	0	0.418589	0.907412
TCGA-A2-A0YM-01A	0.0430872	0	0.00214026	0.107965	0	0.1399	0	0.0381515	0.00410565	0.0037403	0	0.0316361	0.0370808	0.164536	0.123171	0.121705	0.104441	0.0358156	0	0.0386612	0.00386406	0	0	0.507896	0.863456
TCGA-A8-A0A4-01A	0.135337	0	0.0103987	0.121316	0	0.122006	0	0.0216367	0.00439899	0	0	0.0298982	0.00661141	0.0502577	0.088383	0.177123	0.0473184	0	0.185316	0	0	0	0	0.26847	0.97092
TCGA-A2-A0EM-01A	0.0785442	0	0	0.0643381	0	0.179935	0	0	0	0	0	0.0565925	0.0363374	0.0539418	0.0218376	0.261541	0.0418161	0.0355036	0.169612	0	0	0	0	0.270936	0.969085
TCGA-AR-A24X-01A	0.196183	0	0.0184409	0.0891999	0	0.185331	0.00535617	0.0957345	0	0.0316746	0	0.0428808	0.00317698	0.0154651	0.0989068	0.119703	0.0402504	0	0.0471674	0	0.0105288	0	0	0.334706	0.94789
TCGA-C8-A132-01A	0.123476	0	0.076907	0.124635	0	0.165199	0.0347219	0.0464117	0.00862334	0.0209491	0	0.0161879	0.0147245	0.0680886	0.0671103	0.105059	0.0570421	0.031877	0.0389874	0	0	0	0	0.551649	0.844485
TCGA-AN-A049-01A	0.165882	0	0.00513576	0.0467915	0	0.215569	0.000148859	0	0.0412217	0.0309074	0	0	0	0.0973288	0.0715897	0.17679	0.037525	0.0325219	0.0785888	0	0	0	0	0.424212	0.904976
TCGA-A2-A0SY-01A	0.153333	0	0.0479873	0.111494	0	0.160455	0.0182299	0.0353801	0	0	0	0.0324317	0.0329115	0.0286489	0.0728468	0.10913	0.0649055	0	0.132247	0	0	0	0	0.50915	0.867148
TCGA-B6-A0RU-01A	0.138471	0	0.0127237	0.0744898	0	0.193885	0.0257947	0.0357925	0	0	0	0.0112597	0.00937183	0.100609	0.0903365	0.138498	0.110012	0	0.0587563	0	0	0	0	0.344682	0.939369
TCGA-AR-A0TX-01A	0.0993793	0	0.0185665	0.128485	0	0.105568	0.070893	0.0520616	0.0142499	0.00297152	0	0.0185282	0.00335995	0.0433936	0.0818244	0.14708	0.0914108	0.0182126	0.104015	0	0	0	0	0.547135	0.8526
TCGA-BH-A0HQ-01A	0.201524	0	0.0242532	0.0290703	0	0.119551	0	0.00402965	0	0.0102313	0	0.00142532	0.00631375	0.217693	0.0300671	0.118613	0.0116677	0	0.225561	0	0	0	0	0.399079	0.917172
TCGA-E2-A15C-01A	0.168699	0	0.0937245	0.123846	0	0.158062	0	0.0822102	0	0.00816235	0	0.00367614	0.0228577	0.04265	0.0665184	0.0840913	0.022796	0.0366398	0.0852587	0	0	0.000807343	0	0.386812	0.922659
TCGA-AQ-A54N-01A	0.0629781	0	0.0255943	0.156632	0	0.134926	0	0.180608	0.00297256	0	0	0.0434876	0.0553209	0.0731695	0.0638698	0.164783	0	0.0193515	0.0163055	0	0	0	0.024	0.156424	1.0277
TCGA-A8-A07I-01A	0.0766165	0	0.0343497	0.0747025	0	0.168109	0	0.0252184	0	0.0208494	0	0.0285221	0.0143348	0.158512	0.107752	0.171645	0.0188626	0.0191952	0.0805899	0	0	0.000740794	0	0.469401	0.883949
TCGA-B6-A1KI-01A	0.221242	0	0.023194	0.10467	0	0.120549	0	0.0189362	0.0106004	0	0	0.0212238	0	0.109292	0.0606791	0.170172	0	0	0.138412	0	0	0.00102875	0.012	0.17052	1.01503
TCGA-B6-A0RH-01A	0.121487	0	0.090504	0.114203	0	0.0755995	0.0308016	0.0557515	0.0262767	0	0	0.0380836	0.00286188	0.0665302	0.113829	0.12069	6.28211e-05	0.0357619	0.107558	0	0	0	0	0.36399	0.932443
TCGA-BH-A5IZ-01A	0.0753311	0	0.0361404	0.0969802	0	0.157062	0	0.0117069	0.0229243	0	0.00449039	0.0169589	0.0395035	0.172674	0.0463631	0.208633	0.000998712	0.0731689	0	0.000691577	0	0.0363722	0	0.348599	0.939447
TCGA-AN-A0XU-01A	0.108647	0	0.0582912	0.131565	0	0.107818	0.0460245	0.0822687	0	0	0.003002	0.0478491	0.0152469	0.0887377	0.0908906	0.116531	0.0618415	0	0.0412869	0	0	0	0	0.432264	0.901168
TCGA-LD-A74U-01A	0.141635	0	0.0145934	0.0116257	0	0.149913	0	0	0.000769776	0	0.00658763	0.0140107	0.0485619	0.165103	0.0752352	0.176622	0.0556918	0	0.139651	0	0	0	0	0.49181	0.875051
TCGA-B6-A401-01A	0.133236	0	0.0205031	0.155573	0	0.0913571	0	0.0634964	0.0429618	0	0.000673167	0.0167076	0.00481662	0.181289	0.0413712	0.100326	0.0107971	0.0391456	0.0977468	0	0	0	0	0.464363	0.886408
TCGA-PL-A8LV-01A	0.162944	0	0.0170055	0.147407	0	0.0742777	0.0160349	0.0968576	0.0497236	0	0	0.0294581	0.02759	0.0866974	0.115837	0.10395	0.0574467	0.0017351	0.0130348	0	0	0	0	0.507163	0.863965
TCGA-BH-A0BR-01A	0.111654	0	0.0198302	0.0873437	0	0.148239	0.0157201	0.0426135	0.0470311	0	0	0.00900193	0	0.0893346	0.0615509	0.168969	0.0383487	0.0318211	0.0882435	0	0	0.0402985	0	0.432775	0.901758
TCGA-A8-A07G-01A	0.107369	0.00928207	0	0.134288	0	0.2084	0	0	0.00710714	0.0102032	0	0.0154056	0.00621988	0.132704	0.0735365	0.124433	0.0750735	0	0.0959768	0	0	0	0	0.385827	0.922025
TCGA-A2-A0EN-01A	0.132551	0	0.00802754	0.171097	0	0.117788	0.00356442	0.0458848	0.04531	0.00135079	0	0.0117077	0.0174436	0.0253848	0.0776692	0.117081	0.105991	0.0137686	0.101824	0	0	0.00355676	0	0.550617	0.847262
TCGA-OK-A5Q2-01A	0.240442	0	0.0168773	0.127347	0	0.255863	0.00495777	0	0	0.0256046	0	0	0	0.0373816	0.058078	0.0869115	0.0600055	0	0.0770132	0	0	0.00951935	0	0.523991	0.854519
TCGA-A8-A084-01A	0.183532	0	0.0100102	0.0489808	0	0.0701756	0	0.0152922	0.0242115	0	0	0.0498351	0	0.264441	0.0596323	0.0374575	0.0297043	0	0.12003	0	0	0.0866982	0	0.215648	0.999588
TCGA-BH-A0DS-01A	0.121345	0	0.0335561	0.177192	0	0.100142	0.0116616	0.0395927	0.0311153	0	0	0.0119225	0.017448	0.17494	0.0680703	0.0996232	0.0598316	0.0114353	0.0285072	0	0.0136186	0	0	0.466077	0.885342
TCGA-A8-A09I-01A	0.0820781	0	0.00291262	0	0	0.104549	0.0334012	0.055296	0.0455707	0.0567422	0	0.0294171	0.00115533	0.0282739	0.0989445	0.261676	0.0304168	0.0645584	0.0847706	0	0	0.0202368	0	0.4538	0.891884
TCGA-GM-A3XL-01A	0.0522728	0	0.0835458	0.235392	0	0	0.051746	0.0705449	0.00555234	0	0	0.094218	0.00879145	0.0540548	0.0810043	0.143739	0.0373849	0.0412838	0.0404694	0	0	0	0	0.533506	0.850651
TCGA-W8-A86G-01A	0.196187	0	0.0664279	0.104672	0	0.0255986	0	0.0470604	0.0399359	0	0	0.0528854	0.0747103	0	0.026569	0.196987	0.0204424	4.26645e-05	0.148481	0	0	0	0.006	0.180873	1.00961
TCGA-AO-A12F-01A	0.128366	0	0.00711861	0.0344258	0	0.227266	0.0124373	0.0104332	0	0	0.0154141	0	0.0271938	0.155239	0.00712736	0.235362	0	0.0319294	0.0840635	0	0	0.0236238	0	0.219606	0.99236
TCGA-BH-A0HK-01A	0.136831	0	0.139669	0.0814111	0	0.19852	0.000653738	0.0208366	0.0175829	0.0113497	0	0.00507503	0.0567545	0	0.0682211	0.13976	0.0742752	0.00817966	0.040881	0	0	0	0	0.364108	0.933378
TCGA-A8-A06Q-01A	0.138374	0	0.0331603	0.0505778	0	0.18126	0	0.02721	0.00111044	0.00350775	0	0.0214526	0.0349115	0.0290767	0.0771043	0.255172	0.011057	0	0.136026	0	0	0	0	0.214178	0.992276
TCGA-BH-A42U-01A	0.153661	0	0.0680022	0.209764	0	0.0896552	0	0.0691887	0.00961745	0	0	0.0307824	0.014282	0.0560101	0.0830225	0.129265	0.047527	0	0.0284128	0.0108101	0	0	0	0.518207	0.858141
TCGA-AQ-A04L-01B	0.0436987	0	0.00526206	0.0790985	0	0.163752	0.00138748	0.0833673	0.00320135	0	0	0.0302306	0.0447108	0.162223	0.0443332	0.257541	0	0.0188323	0.0558501	0	0	0.00651135	0	0.255198	0.98017
TCGA-AR-A1AO-01A	0.107261	0	0	0.150431	0	0.0913251	0.0221983	0.0376851	0.0110155	0	0	0.0269165	0.0363521	0.147293	0.0568424	0.149594	0.0716322	0.0197562	0.0716979	0	0	0	0	0.62651	0.812775
TCGA-Z7-A8R5-01A	0.161904	0	0.046537	0.186174	0	0	0.000643237	0.0595796	0.0110904	0	0	0.0545881	0.0665971	0.0993977	0.0212324	0.175674	0.0258969	0	0.0906854	0	0	0	0	0.51567	0.863146
TCGA-B6-A0I1-01A	0.215993	0	0.0387506	0.0513258	0	0.0280455	0	0.0657471	0.061581	0	0	0.0110184	0	0.232238	0.0850075	0.114445	0	0.0750623	0.0207866	0	0	0	0	0.221122	1.00298
TCGA-EW-A1PA-01A	0.109928	0	0.0734789	0.0837843	0	0.202817	0.000758359	0.0635859	0	0.0174011	0	0.0225365	0	0.0542573	0.0969069	0.0824089	0.0558622	0	0.136274	0	0	0	0	0.402603	0.914585
TCGA-BH-A0W4-01A	0.129611	0	0.0182735	0.0691901	0	0.150372	0	0.0400523	0	0	0	0.0363322	0	0.113481	0.0751503	0.114528	0.0975319	0	0.155477	0	0	0	0	0.26225	0.972284
TCGA-A2-A3XZ-01A	0.175897	0	0.0669226	0.0831258	0	0.148267	0.0451843	0.0271302	0.0493907	0.00669207	0	0.0199942	0	0.0197567	0.0582604	0.147481	0.0901641	0.0175054	0.0442282	0	0	0	0	0.586966	0.82739
TCGA-A7-A26H-01A	0.134741	0	0.00409142	0.0496943	0	0.235247	0	0.030554	0	0	0	0.0211098	0.0106579	0.119403	0.0741209	0.141166	0.0550769	0.0328657	0.0860579	0	0	0.00521377	0	0.44024	0.898102
TCGA-E2-A1B0-01A	0.154877	0	0.0265532	0.106588	0	0.163774	0.0196806	0.0618644	0	0.0168931	0	0.0154707	0.00853436	0.118352	0.0795577	0.113096	0.028213	0.046761	0.0397856	0	0	0	0	0.42752	0.903207
TCGA-BH-A1EU-01A	0.164284	0	0.00150926	0.0961696	0	0.168383	0.0163771	0.0717764	0	0.0578963	0	0.00609502	0.0054733	0.0275118	0.0600289	0.143802	0.0648633	0.0303243	0.0825293	0	0	0.00297656	0	0.531081	0.855845
TCGA-AC-A23H-01A	0.150347	0	0.0157401	0.00867094	0	0.146821	0	0.0221758	0.00777848	0.0211767	0	0.0412329	0	0.172435	0.0831146	0.160633	0.0585933	0	0.105456	0	0	0.00582492	0	0.269898	0.971448
TCGA-EW-A1P4-01A	0.121116	0	0.0120397	0.180534	0	0.0758651	0.0521808	0.0657057	0	0	0	0.0840745	0.00416322	0.00745614	0.0845655	0.0931164	0.112267	0.019581	0.0511291	0	0	0.0362054	0	0.506411	0.865797
TCGA-E2-A10E-01A	0.0750311	0	0.0042573	0.0543328	0	0.184864	0.0178608	0.0894681	0	0.0390412	0	0.0186773	0.00702586	0.0474435	0.118896	0.119157	0.162629	0.00284042	0.0541334	0	0	0.00434318	0	0.33598	0.94368
TCGA-EW-A1P0-01A	0.0734578	0	0.0216372	0.123485	0	0.182862	0.0189482	0.0922247	0.0201411	0	0	0.0142753	0.0186423	0.139209	0.0777738	0.100417	0.0576411	0.0159657	0.0433188	0	0	0	0	0.370647	0.929202
TCGA-EW-A6S9-01A	0.113988	0	0.0935042	0.01631	0	0.142217	0	0.0509068	0	0	0	0.0281602	0.0467899	0.0630934	0.0829462	0.198268	0.0203236	0.0303834	0.113109	0	0	0	0	0.374611	0.926652
TCGA-A2-A25B-01A	0.0390699	0	0.0372698	0.0714482	0	0.206099	0	0.0154052	0.0291735	0	0	0	0.0154598	0.137831	0.136005	0.167809	0	0.0275113	0.0732484	0	0.0296405	0.0140297	0	0.398025	0.916942
TCGA-LL-A6FR-01A	0.0797289	0	0	0.0321843	0	0.108042	0	0.0155398	0.0555351	0	0	0.0208953	0.0178517	0.279709	0	0.198774	0	0.073646	0.101764	0	0	0.0163292	0	0.264159	0.979961
TCGA-AR-A5QM-01A	0.177656	0	0.0645853	0.120474	0	0.0825602	0.00851394	0.0386658	0	0.0231229	0	0.00579178	0.0207721	0.134504	0.0528405	0.103327	0.0150266	0	0.15216	0	0	0	0	0.469694	0.884073
TCGA-EW-A1P5-01A	0	0.0205592	0	0	0	0.164484	0.0322214	0	0.00865176	0.0946462	0	0.00620238	0.0124742	0.162012	0.116313	0.204484	0.0045711	0.0574448	0.114506	0	0	0.00142948	0	0.431401	0.901396
TCGA-E2-A14O-01A	0.0464469	0	0.0162514	0.0453598	0	0.0763009	0	0	0.0362486	0.153629	0	0.00753558	0.0125837	0.288902	0.0550995	0.0881245	0.0312447	0.0316297	0.108196	0	0	0.00244829	0	0.34518	0.942269
TCGA-AN-A0AR-01A	0.140607	0	0	0.0898348	0	0.132425	0	0.0273862	0.0438732	0	0	0.0260226	0.0108836	0.101883	0.0769234	0.185939	0.106524	0	0.057699	0	0	0	0.005	0.186305	1.00443
TCGA-E9-A22D-01A	0.0949341	0	0	0.262031	0	0.0389568	0.111952	0.0252174	0.0246652	0.0203981	0	0.0458009	0.0257742	0.0463292	0.0832933	0.105303	0.0265232	0.0190295	0.0690986	0	0.000693832	0	0	0.610492	0.811345
TCGA-A2-A0CS-01A	0.0436155	0	0	0.0500136	0	0.203433	0	0.0207829	0.0595006	0	0	0.0168862	0.0263973	0	0.0223344	0.144757	0.206304	0.0627956	0.128086	0	0	0.0150931	0	0.344491	0.938974
TCGA-E2-A1IF-01A	0.205379	0	0.0246491	0.11888	0	0.159047	0	0.028669	0	0.000744684	0	0.019253	0.0232223	0.171811	0.0753934	0.0846231	0.0100099	0	0.0783184	0	0	0	0	0.405248	0.91364
TCGA-E2-A1IE-01A	0.154876	0	0.0480584	0.072217	0	0.229341	0	0.0196356	0.0139008	0	0	0.0298259	0.00760424	0.180192	0.0238804	0.103933	0.00677666	0	0.109759	0	0	0	0.037	0.145687	1.02571
TCGA-BH-A0BW-01A	0.161025	0	0.00505449	0	0	0.176359	0.0116481	0.0872881	0	0.0597694	0	0.0489017	0	0.0770977	0.159992	0.136698	0	0.0532798	0.012188	0	0	0.0106984	0	0.531343	0.849097
TCGA-E2-A1AZ-01A	0.140245	0	0.0288548	0.062226	0	0.201223	0.0407492	0.0754804	0	0.0301749	0	0.0239671	0.0353327	0.0366555	0.0785978	0.111069	0.0309076	0.0532459	0.0512713	0	0	0	0	0.502494	0.868726
TCGA-D8-A27N-01A	0.108215	0	0.0769531	0.107247	0	0.170502	0.0177314	0.00752477	0.0206833	0	0	0.0150606	0.0489379	0.113644	0.0462952	0.170641	0.00955619	0.00418364	0.0716732	0	0	0.0111511	0	0.440396	0.898089
TCGA-A2-A0CT-01A	0.101313	0	0.00977153	0.104539	0	0.131362	0	0.0309145	0	0	0	0.0454817	0.0653599	0.0280239	0.0567962	0.156003	0.0433951	0.00383312	0.197094	0	0.0261132	0	0	0.271768	0.967812
TCGA-A8-A09R-01A	0.0747712	0	0.0076631	0.0164443	0	0.0584371	0.0272263	0.0860442	0.00739726	0.0919204	0	0.0597182	0	0.17306	0.125078	0.109923	0.0244361	0	0.127404	0	0	0.0104776	0	0.410061	0.911271
TCGA-B6-A0RE-01A	0.0919144	0	0.0962093	0.0806186	0	0.089171	0.0277362	0.0883006	0.0174704	0	0	0	0.00126137	0.231955	0.0651112	0.124376	0	0.0596342	0.0159175	0	0	0.0103244	0	0.339384	0.944983
TCGA-E9-A249-01A	0.138986	0	0	0.0864623	0	0.0663776	0.0190552	0.00942177	0.00981554	0.107432	0	0	0	0.189305	0.116787	0.107607	0.0580794	0	0.0906706	0	0	0	0	0.325009	0.949685
TCGA-E2-A1B5-01A	0.168423	0	0.00548982	0.107324	0	0.189335	0.0732266	0.0373111	0.0367047	0.0268923	0	0.0194301	0.0216047	0.0313703	0.0773069	0.101997	0.00878832	0.030966	0.0628659	0	0.0009649	0	0	0.634561	0.799706
TCGA-A2-A25A-01A	0.150833	0	0.0455521	0.112203	0	0.197946	0	0.0177623	0.016429	0.0144588	0	0.018092	0.0053067	0	0.0808959	0.103483	0.112675	0	0.124341	0	2.20376e-05	0	0	0.438802	0.898295
TCGA-AO-A03O-01A	0.131054	0	0.0253426	0.0817527	0	0.165221	0.066844	0.0444777	0.00577621	0.00917111	0	0.0420562	0.0164477	0.0729038	0.0883283	0.139983	0.037642	0.0219263	0.0510728	0	0	0	0	0.47612	0.881694
TCGA-E9-A22A-01A	0.091551	0	0.0378758	0.130845	0	0.18422	0.0294929	0.0263315	0.033705	0.0019793	0	0.0146015	0	0.039839	0.0765261	0.124495	0.0254125	0.0198465	0.121888	0	0	0.0413904	0	0.480037	0.880119
TCGA-BH-A0GZ-01A	0.149518	0	0.0461004	0.104327	0	0.141965	0	0.0649608	0.0281041	0	0	0.0298472	0.0512413	0.0385432	0.0594187	0.108813	0.0708077	0	0.104216	0	0.00213617	0	0	0.277392	0.967161
TCGA-BH-A1FD-01A	0.0773866	0	0	0	0	0.273844	0.0147429	0.0731513	0	0	0	0	0.0337335	0.150975	0.0880042	0.206362	0	0.0215606	0.0388583	0	0	0.0213807	0	0.309052	0.957118
TCGA-A1-A0SH-01A	0.154375	0	0.0518421	0.0633854	0	0.230973	0	0	0	0	0	0.013219	0.0640654	0.0767369	0.0357192	0.153781	0.00748811	0.00419104	0.144224	0	0	0	0	0.340565	0.941208
TCGA-E2-A10A-01A	0.163136	0	0.0301388	0.013246	0	0.195544	0	0.0348733	0.00357196	0.00336538	0	0.0271741	0	0.181807	0.0551484	0.220724	0.0183474	0.00624306	0.0387079	0	0	0.00797257	0	0.327919	0.9489
TCGA-B6-A0IO-01A	0.046531	0	0.012885	0.113357	0	0.165919	0.0203772	0.00997319	0.00339269	0.0745537	0	0	0.0223311	0.11393	0.177923	0.121345	0.0292535	0	0.0882287	0	0	0	0	0.320765	0.954985
TCGA-BH-A1FR-01A	0.0730785	0.0575831	0	0.222638	0	0.120922	0.00921668	0.0249643	0	0	0	0.00897253	0.0085918	0.0853618	0.144604	0.211324	0.0162454	0	0.0164983	0	0	0	0	0.390644	0.921838
TCGA-D8-A143-01A	0.178947	0	0.0606557	0.118148	0	0.161753	0.0321162	0.0372235	0	0	0	0.0312041	0	0.0706671	0.0754373	0.130408	0.0697394	0	0.0337014	0	0	0	0	0.448792	0.893163
TCGA-AO-A03R-01A	0.154379	0	0.0509497	0.194869	0	0.0490321	0.0317494	0.0340041	0.0326417	0.0306819	0	0.0493636	0.0319775	0.0220665	0.0775438	0.149195	0.0241089	0.028141	0.0392967	0	0	0	0	0.514644	0.860721
TCGA-BH-A0E0-01A	0.130998	0	0.00297621	0.0560082	0	0.11317	0.00793269	0.0712772	0.0735803	0	0	0.0481391	0	0.00866645	0.0255439	0.111751	0.198369	0.0667339	0.0420423	0	0.0275334	0.0152778	0	0.337742	0.941885
TCGA-A8-A0AD-01A	0.0614347	0	0.000146107	0.0404204	0	0.208136	0	0	0.00341781	0	0	0.0317705	0.12232	0.0274365	0.05788	0.255337	0	0.020138	0.129959	0	0	0.0416032	0	0.323722	0.94779
TCGA-GM-A2DI-01A	0.156724	0	0.0183008	0.177418	0	0.149138	0.0210399	0	0.0322251	0	0	0.0522002	0.0322071	0.0330872	0.08208	0.117877	0.022912	0.0270877	0.0777031	0	0	0	0	0.619257	0.808171
TCGA-E9-A6HE-01A	0.0817446	0	0.0382826	0.116691	0	0.107761	0	0.0841534	0.0112116	0.00227969	0	0.0708354	0.0404588	0.131229	0.0475456	0.137215	0	0.0378691	0.0899115	0	0	0.00281216	0	0.360344	0.932866
TCGA-BH-A0B3-01A	0.0671251	0	0.120311	0.157753	0	0.0795784	0.0377668	0.0311195	0.0306444	0	0	0.0435156	0.0251895	0.0877408	0.0856473	0.132655	0.0449598	0.0257484	0.0302453	0	0	0	0	0.489658	0.873864
TCGA-AR-A0TU-01A	0.066914	0	0.000689403	0.136144	0	0	0.128566	0.09423	0	0.0534354	0	0.0611295	0	0.0423149	0.0896262	0.182969	0.0542009	0.0675276	0.0110982	0	0.0111546	0	0	0.525461	0.855903
TCGA-LQ-A4E4-01A	0.0407736	0	0.0646158	0.0675075	0	0.135493	0	0.00492236	0.0131471	0	0	0.0252738	0.01583	0	0.0639026	0.285112	0.0196233	0	0.263799	0	0	0	0.001	0.206699	0.997903
TCGA-PL-A8LY-01A	0.107841	0	0.0863798	0.179914	0	0.121212	0	0.0391236	0.0472438	0	0	0.0367768	0.0250253	0.0954385	0.0104685	0.173574	0.0253445	0.0197903	0.031869	0	0	0	0	0.284962	0.968322
TCGA-BH-A1FU-01A	0.172514	0	0.0305601	0.0593062	0	0.201539	0.0287769	0.0363368	0.0234648	0.0288745	0	0.0153536	0.00823621	0.0760194	0.0642494	0.0913915	0.0674518	0.0198452	0.0760807	0	0	0	0	0.504857	0.86837
TCGA-A8-A09D-01A	0.0984756	0	0.00883188	0.0759125	0	0.195212	0.00646198	0.00696016	0.0330101	0	0	0.0169259	0.0238109	0.138043	0.0756973	0.162721	0.0639809	0.0001944	0.0790756	0	0	0.0146874	0	0.442188	0.897387
TCGA-B6-A3ZX-01A	0.177997	0.0192507	0.0254248	0.177866	0	0.0508216	0.0322194	0.0958387	0.0403785	0.0331378	0	0.0320613	0	0.055674	0.069545	0.105621	0.0344488	0.00686014	0.0428547	0	0	0	0	0.620611	0.803354
TCGA-A7-A5ZV-01A	0.0797032	0	0	0.000724653	0	0.0543773	0	0	0.0162298	0.019043	0.0469234	0	0.0398895	0.227906	0.0187956	0.263315	0.0669308	0.0438183	0.0813073	0	0.00877501	0.0322611	0	0.36084	0.935902
TCGA-BH-A0AY-01A	0.0784458	0	0.00647699	0.1417	0	0.1571	0.0180708	0	0	0	0	0.0275512	0.0274211	0.063308	0.0757052	0.178422	0.0377694	0	0.18803	0	0	0	0	0.485794	0.878371
TCGA-A7-A4SD-01A	0.0951825	0	0.119442	0.0981069	0	0.158595	0.0552508	0.0428399	0.0491263	0	0	0.024603	0.0108694	0.0665457	0.089306	0.0931158	0	0.0549925	0.0416955	0	0	0.000328916	0	0.499945	0.867504
TCGA-AO-A03L-01A	0.0988752	0	0.0641181	0.101531	0	0.20622	0.00190459	0.0411671	0.0190521	0.0148476	0	0.0171486	0.0811491	0.0462574	0.0711221	0.105261	0.00401668	0.0131184	0.114211	0	0	0	0	0.415291	0.90897
TCGA-A2-A0EX-01A	0.112357	0	0.0424471	0.105701	0	0.186334	0	0.0227967	0.0387086	0.00974504	0	0.0148321	0.0229215	0.0596263	0.0560973	0.123728	0.0733505	0.00406742	0.127287	0	0	0	0	0.382155	0.923378
TCGA-GM-A2DM-01A	0.0286141	0	0.0123922	0.142536	0	0.0976041	0	0.0120857	0	0.00586969	0	0.0513086	0.0632538	0.0605341	0.0557775	0.2191	0.177606	0	0.0121895	0.0291387	0.0244766	0.00751372	0	0.329113	0.946521
TCGA-BH-A0DO-01B	0.272261	0	0.0559542	0.134875	0	0.139439	0	0.0340465	0	0	0	0.0140086	0	0.10594	0.0490992	0.131115	0.000121036	0	0.0631416	0	0	0	0	0.334868	0.949961
TCGA-HN-A2OB-01A	0.140152	0	0.0374521	0.135713	0	0.129904	0	0.0363064	0	0	0	0.016474	0.0101366	0.0185153	0.0614526	0.161322	0.0819805	0	0.170592	0	0	0	0	0.322574	0.948242
TCGA-A2-A0CM-01A	0.0690766	0	0.00575906	0.131645	0	0.139884	0.0318296	0.101027	0.0321336	0.00352089	0	0.0452991	0.0282577	0.0768259	0.114273	0.145216	0.0126745	0.0359176	0.0245016	0	0	0.00215834	0	0.516052	0.859043
TCGA-A2-A4S0-01A	0.0445037	0	0.00161306	0.039515	0	0.117669	0	0.0526201	0.00137779	0	0	0.040505	0.0959825	0.0403608	0.0755618	0.384228	0.00291646	0	0.103147	0	0	0	0.036	0.146415	1.02476
TCGA-BH-A0H9-01A	0.183404	0	0.00165401	0.0453515	0	0.272103	0.0111457	0.0246076	0	0.03045	0	0	0	0.0786172	0.0781934	0.162514	0.0366371	0	0.0672814	0	0	0.00804136	0	0.300914	0.959597
TCGA-B6-A0IP-01A	0.304648	0	0	0.138127	0	0.112693	0.00513653	0	0	0.0701478	0	0	0.000292155	0.0967694	0.0864471	0.0619905	0.00937468	0	0.114373	0	0	0	0	0.416034	0.909663
TCGA-C8-A12X-01A	0.0646568	0	0.0186398	0.0207028	0	0.0665461	0	0	0.035597	0.0899322	0	0	0	0.221859	0.0695742	0.275722	0.0283336	0	0.0900587	0	0	0.0183787	0	0.322125	0.953218
TCGA-AN-A0AL-01A	0.258215	0	0.0397495	0.00824986	0	0.210514	0	0.0330623	0.00543562	0	0	0.021772	0.0272389	0.0853411	0.0661282	0.145128	0.00434268	0.067025	0.0277978	0	0	0	0	0.501916	0.866095
TCGA-LD-A9QF-01A	0.076877	0	0.0204406	0.160757	0	0.0945008	0.0277374	0.0640051	0.0330971	0	0	0.0451112	0.0296396	0.154239	0.0764194	0.0960342	0.0441323	0.0241156	0.0528945	0	0	0	0	0.612825	0.81467
TCGA-E2-A152-01A	0.0584318	0	0.0256161	0.0799131	0	0.212381	0.0097043	0.0127905	0.0210019	0	0	0.013778	0.0611735	0.0874278	0.0604928	0.220767	0.0142007	0.00539133	0.0994369	0	0	0.0174933	0	0.304661	0.955487
TCGA-BH-A1FE-06A	0.12794	0	0.00378208	0.0165237	0	0.245899	0.0287979	0	0	0	0.0154958	0.0267308	0.133324	0.0362118	0.0299963	0.256511	0	0.0154209	0.0217148	0.024057	0	0.0175948	0	0.230715	0.986403
TCGA-BH-A18N-01A	0.0265961	0	0	0.0558378	0	0.117601	0	0.0324371	0.00818191	0	0.000496653	0.0157546	0	0.114237	0.0803378	0.387656	0.0321325	0	0.103009	0	0	0.0257228	0	0.247354	0.987014
TCGA-C8-A1HN-01A	0.101431	0	0.0121587	0.0774327	0	0.179602	0	0.0707974	0	0	0	0.0217487	0.0659046	0.0537057	0.0576895	0.23112	0.0438543	0	0.0620111	0	0.0152847	0.00725936	0	0.269161	0.969801
TCGA-AN-A0FK-01A	0.144828	0	0.100459	0.109792	0	0.0881445	0.00953383	0.0554929	0.0437303	0	0	0.015639	0.0265561	0.0640337	0.0774981	0.177672	0.00993878	0.00964394	0.0670371	0	0	0	0	0.323715	0.950225
TCGA-B6-A0IE-01A	0.142318	0	0.205827	0.167562	0	0.0723678	0	0	0.0508066	0	0	0.0188155	0.00442445	0.0281128	0.0645056	0.131714	0.0166894	0	0.0968579	0	0	0	0	0.388454	0.926717
TCGA-B6-A400-01A	0.0186729	0.0104936	0	0.0581166	0	0.0994725	0	0.00564528	0.0448469	0.0417489	0	0.0409394	0.0312639	0.155288	0.0385184	0.137237	0.156902	0.156797	0.00405716	0	0	0	0	0.521196	0.856764
TCGA-GM-A2DB-01A	0.153422	0	0.0635118	0.145239	0	0.0849038	0.0583928	0.0461546	0.0277445	0	0	0.00511233	0	0.0980923	0.0891477	0.0622318	0.0910423	0.0469349	0.0280709	0	0	0	0	0.518986	0.859802
TCGA-AC-A2FK-01A	0.205611	0	0.0821741	0.154491	0	0.139855	0	0.0235425	0	0	0	0.0140713	0.0196214	0.0653904	0.0561263	0.082842	0.0807151	0	0.0755598	0	0	0	0	0.383938	0.92386
TCGA-BH-A0HU-01A	0.0905505	0	0.0103296	0.194155	0	0.0969516	0.0344995	0.0423435	0.0567477	0	0	0.00396163	0.0189542	0.142923	0.0829096	0.106242	0.0325144	0	0.0869171	0	0	0	0	0.332733	0.945498
TCGA-D8-A140-01A	0.0680913	0	0.162218	0.163001	0	0.105857	0.00486475	0.059146	0.0148719	0.0107032	0	0.0179225	0.00544168	0.0467256	0.0686911	0.143508	0	0.0323106	0.0966471	0	0	0	0	0.418502	0.907634
TCGA-A7-A0CD-01A	0.16212	0	0.0413141	0.0643383	0	0.137312	0.0192599	0.0205269	0	0	0	0.0152694	0.00032136	0	0.0799774	0.213129	0.0519071	0	0.1944	0	0	0.000124143	0	0.257797	0.975509
TCGA-D8-A1JF-01A	0.113276	0	0.122481	0.0734615	0	0.166301	0.0222481	0.0369199	0	0	0	0.00907379	0.0073907	0.0430574	0.070067	0.140026	0.0776227	0.0206832	0.097391	0	0	0	0	0.430065	0.902337
TCGA-A2-A4S1-01A	0.00441497	0	0.000685232	0.105416	0	0.133369	0	0	0.0183454	0	0	0.0533188	0.153192	0.0347141	0.0634748	0.325526	0.00170222	0	0.105842	0	0	0	0	0.461588	0.887643
TCGA-5T-A9QA-01A	0	0.0255564	0.0181835	0.196922	0	0.0738833	0.0657705	0	0.0162169	0	0	0.0374866	0.00432938	0.132903	0.0666177	0.298274	0.0492356	0	0.0128769	0	0	0.00174394	0.005	0.186237	1.012
TCGA-AR-A2LK-01A	0.116294	0	0.0164759	0.0665801	0	0.181815	0	0.0271481	0.0256558	0	0	0.0126087	0.0575678	0.153273	0.0512347	0.179924	0.00987141	0	0.101551	0	0	0	0	0.339291	0.94178
TCGA-AR-A1AH-01A	0.233167	0	0.0178925	0.0382147	0	0.217838	0	0.0324353	0.00333137	0	0	0	0.0474567	0.188265	0.0624578	0.124021	0	0.0141047	0	0.0174011	0.000504719	0.00290888	0.004	0.195075	1.01113
TCGA-AR-A254-01A	0.0934713	0	0.0399323	0.0920787	0	0.208406	0.0510319	0.0128407	0.0143536	0	0	0.0104947	0.00258831	0.146465	0.0866891	0.182552	0	0.00195064	0.0346281	0	0	0.0225166	0	0.504102	0.867524
TCGA-E2-A1IO-01A	0.158781	0	0.0170209	0.12491	0	0.200509	0	0.0364175	0.0506479	0.0158649	0	0.0106373	0.00360813	0.0408479	0.0831086	0.0800404	0.0695142	0.0124707	0.0956212	0	0	0	0	0.429145	0.902392
TCGA-S3-A6ZF-01A	0.187736	0	0.00574413	0.05059	0	0.241909	0.00795101	0	0.0140729	0.00412869	0	0.0133845	0.00986524	0.0517119	0.0808808	0.142748	0.0228825	0.035826	0.130569	0	0	0	0	0.441146	0.897309
TCGA-B6-A0IB-01A	0.0175241	0	0.0111092	0.142588	0	0.158379	0	0	0.0450891	0.0148807	0	0.00567715	0.0298436	0.242575	0.0892443	0.0190928	0.00940403	0	0.214593	0	0	0	0.064	0.131123	1.03672
TCGA-A8-A07J-01A	0.0809673	0	0	0.041923	0	0.180971	0.0159977	0.000420633	0.0172303	0.00614367	0	0.0165121	0.0836337	0.0672586	0.0453944	0.167986	0.120291	0.0171012	0.130398	0	0	0.00777162	0	0.468259	0.888769
TCGA-AN-A0FV-01A	0.0430355	0	0.0105201	0.00950508	0	0.125924	0	0.00255645	0.0685962	0	0	0.00951067	0.0403361	0.264734	0.0832502	0.17082	0.00305651	0	0.156911	0	0	0.0112442	0	0.285854	0.969478
TCGA-AN-A0XP-01A	0.0959296	0	0.0186084	0.0530928	0	0.179281	0	0.0125238	0.00834004	0	0	0.0156817	0	0.0718341	0.0536751	0.306475	0	0.0401635	0.0978952	0	0	0.0464997	0	0.232707	0.985755
TCGA-A8-A08Z-01A	0.0671234	0	0.00282427	0.0250939	0	0.256532	0	0.0164894	0	0.00933739	0	0.0306236	0.0617598	0.202027	0.0493725	0.159874	0.0206136	0.00092004	0.0868855	0	0	0.0105242	0	0.448102	0.894315
TCGA-E9-A226-01A	0.0247477	0	0.00916172	0	0	0.305722	0	0.0947266	0	0	0	0.0140889	0.0231823	0.0656611	0.0623651	0.251103	0.00248084	0.0461188	0.100064	0	0	0.000576904	0	0.22899	0.990091
TCGA-AR-A1AW-01A	0.136559	0	0.0597349	0.122942	0	0.118865	0.10485	0.0571462	0.0013797	0.0286535	0	0.0147098	0.0163625	0.0652518	0.0796955	0.127806	0	0.0235805	0.0424636	0	0	0	0	0.646182	0.797205
TCGA-GI-A2C9-01A	0.035004	0	0	0.0522686	0	0.147664	0.00136632	0.0436917	0.0415302	0	0	0.0457081	0.0474741	0.0295979	0.0443918	0.162398	0.137244	0.11477	0.0956245	0	0	0.00126664	0	0.35781	0.933491
TCGA-EW-A6SA-01A	0.120882	0	0.0260422	0.128352	0	0.032448	0	0.0773187	0.0176484	0	0	0.0278279	0.000178653	0.140154	0.0448988	0.191181	0	0	0.193068	0	0	0	0.05	0.137123	1.02465
TCGA-E9-A1NG-01A	0.0509175	0	0	0.0437187	0	0.240719	0	0.0040204	0.0366499	0	0	0.0292205	0.0575592	0.0579064	0.0364356	0.225734	0.081625	0.0300328	0.0823884	0	0	0.0230722	0	0.423476	0.906005
TCGA-A8-A07L-01A	0.142587	0	0.0130213	0.0899006	0	0.192225	0	0.0269831	0.0362563	0	0	0.0227796	0.0385835	0.0558871	0.0497869	0.194802	0.0164371	0.0173036	0.0943324	0	0	0.00911409	0.007	0.176452	1.00755
TCGA-E2-A15L-01A	0.0920066	0	0.111254	0.0109036	0	0.178689	0	0.0221281	0	4.53404e-05	0	0.0319052	0.0878727	0.102614	0.0542684	0.173116	0.00848081	0.00634943	0.117451	0	0.0029165	0	0	0.254784	0.976381
TCGA-D8-A1JI-01A	0.0664186	0	0.0245181	0.087966	0	0.117454	0	0.0598776	0.0040609	0.00349381	0	0.014036	0.109805	0.0120862	0.0672068	0.270447	0.069057	0.00152605	0.092047	0	0	0	0	0.24797	0.977253
TCGA-GM-A2DO-01A	0.232449	0	0	0.125039	0	0.126452	0.0893565	0.0430514	0.0138564	0.0343407	0	0.00903919	0.00870982	0.0538534	0.0784339	0.0768908	0.0148907	0	0.0936377	0	0	0	0	0.648166	0.791737
TCGA-EW-A1P6-01A	0.227778	0	0.12238	0.0570659	0	0.165692	0.00215846	0.00478341	0	0	0	0	0.00995554	0.0673528	0.0678072	0.111369	0.036563	0	0.127095	0	0	0	0	0.343319	0.945403
TCGA-AR-A1AI-01A	0.0775672	0	0.0985717	0.123079	0	0.142213	0.0709483	0.0421675	0.00053501	0.00954675	0	0.0323893	0.0253956	0.0720444	0.0655584	0.133704	0.0233293	0.0389402	0.0364567	0	0	0.00755393	0	0.532475	0.855127
TCGA-AR-A0U3-01A	0.10839	0	0	0.0857343	0	0.200209	0.011744	0.0245117	0.00752889	0	0	0	0.0273923	0.173371	0.10355	0.119278	0.0570425	0.00689866	0.07435	0	0	0	0	0.352057	0.937113
TCGA-A2-A0ES-01A	0.217533	0	0.0170905	0.0856154	0	0.219595	0	0.00776098	0	0.000573257	0	0.0214138	0.0249265	0	0.0579412	0.23114	0.00513669	0.0316873	0.0749546	0	0.00463212	0	0	0.355547	0.936005
TCGA-A8-A06P-01A	0.177183	0	0.00642996	0.12555	0	0.122821	0	0	0.0266914	0	0	0.0184568	0.0210577	0.110748	0.0531506	0.175792	0.0102132	0	0.149505	0	0	0.00240161	0	0.350984	0.936958
TCGA-S3-AA12-01A	0.0970992	0	0.0459536	0.0830422	0	0.230803	0	0.0509912	0.00856154	0	0	0.0228138	0.028854	0.045598	0.0540728	0.211178	0.00912514	0	0.11127	0	0	0.000637142	0	0.22107	0.990603
TCGA-E9-A3Q9-01A	0.223172	0	0.0786266	0.0149169	0	0.0900083	0	0.00340861	0	0.0882297	0	0.0236956	0.00268132	0	0.0991526	0.212052	0.0197992	0	0.0977196	0	0.0360307	0.0105073	0	0.377644	0.92713
TCGA-BH-A0HX-01A	0.166702	0	0.0324219	0.0188911	0	0.30773	0	0.0118777	0	0.0133099	0	0.017489	0.0268938	0.112681	0.0637984	0.0984933	0.0484218	0.000561623	0.0807277	0	0	0	0	0.374893	0.926927
TCGA-AC-A3W7-01A	0.0524441	0	0.0142452	0.235666	0	0.107235	0	0	0	0.0301528	0	0	0.0165756	0.162717	0.0768267	0.168823	0.0274395	0	0.103882	0.00399396	0	0	0	0.268447	0.974483
TCGA-AO-A124-01A	0.17642	0	0.0107336	0.0878348	0	0.173605	0	0.0546282	0	0	0	0.032456	0.0466833	0.0972589	0.0357118	0.0983062	0	0.161207	0	0.025156	0	0	0	0.311629	0.956611
TCGA-AC-A5XU-01A	0.0718383	0	0.145045	0.126878	0	0.151568	0	0.0427051	0.0360474	0	0	0.0196592	0	0.0931436	0.0690783	0.153499	0.0256723	0	0.0600852	0	0	0.00478073	0	0.357521	0.936085
TCGA-LL-A6FQ-01A	0	0.00438962	0.0233721	0.0431117	0	0.0996499	0	0.0197176	0.0126459	0	0	0.00318159	0.127756	0.242231	0.0851638	0.168955	0.0477438	0	0.113068	0	0.00901459	0	0	0.41681	0.908811
TCGA-AQ-A1H2-01A	0.0612391	0	0.000423407	0.0423713	0	0.163076	0	0	0	0	0	0.0267185	0.0900112	0	0.0916661	0.391628	0	0.000130871	0.120852	0	0	0.0118846	0	0.290762	0.964389
TCGA-BH-A0DQ-01A	0.147201	0	0.0317977	0.0488011	0	0.218268	0.00265109	0.000963828	0.0139265	0.011891	0	0.023505	0.00924716	0.088161	0.0718061	0.135198	0.0490997	0	0.142708	0	0	0.00477467	0	0.396227	0.917409
TCGA-E2-A106-01A	0.147384	0	0.103137	0.0747729	0	0.122508	0	0.0764198	0	0.0260243	0	0.0431801	0	0.0422934	0.0903834	0.147162	0.0463083	0	0.0664097	0	0.0011446	0.0128724	0.005	0.186074	1.01051
TCGA-A2-A25F-01A	0.139776	0	0.00886628	0.0808018	0	0.160065	0.102648	0.0327151	0	0.0267886	0	0.0381363	0.0186714	0.0557723	0.0658692	0.126582	0.0339888	0.0476475	0.0596503	0	0	0.00202106	0	0.643567	0.8042
TCGA-AN-A0AT-01A	0.0939051	0	0	0.206874	0	0.0219435	0.022679	0.115789	0	0.0278656	0	0.0376972	0.0344152	0.13883	0.0807912	0.152781	0.0476625	0.0187675	0	0	0	0	0	0.456744	0.889058
TCGA-D8-A27T-01A	0.0973115	0	0.0461817	0.107355	0	0.211328	0.0202636	0.0386568	0.00639283	0	0	0.00921831	0.0340979	0.0671409	0.0706367	0.113729	0.0370088	0.0245875	0.114103	0	0	0.00198906	0	0.469713	0.885417
TCGA-A2-A04X-01A	0.0662799	0	0.0879428	0.102361	0	0.142514	0.0540564	0.03846	0.024128	0.0177906	0	0.0429699	0.0168697	0.0814717	0.0790049	0.128462	0.015199	0.027666	0.0745941	0	0	0.000230132	0	0.550996	0.846712
TCGA-A2-A3XT-01A	0.0465121	0	0	0.10868	0	0.15443	0.0494583	0.0219001	0.0150826	0	0	0.0219355	0.00969639	0.122348	0.124104	0.159723	0.109533	0.0135914	0.0290387	0	0.008299	0.00566719	0	0.536859	0.850935
TCGA-AR-A0TY-01A	0.195109	0	0.029709	0.0694842	0	0.149296	0	0.00255566	0	0	0	0.0253008	0	0.146272	0.0294565	0.201883	0	0.0170771	0.133857	0	0	0	0	0.373777	0.927685
TCGA-A2-A0YG-01A	0.154829	0	0.00865482	0.0443501	0	0.212497	0.0639553	0.0482042	0	0.00585063	0	0.00278548	0.00353311	0.0896285	0.0945078	0.16371	0.00325587	0	0.102769	0	0	0.0014676	0	0.299592	0.958702
TCGA-B6-A0WZ-01A	0.0351398	0	0	0.176901	0	0.012129	0	0.0497932	0.0543545	0	0	0	0	0.164345	0.0587546	0.225953	0.00608666	0.0380689	0.178475	0	0	0	0.006	0.184684	1.00908
TCGA-A7-A5ZX-01A	0.188502	0	0.0813846	0.0824353	0	0.11775	0	0.0063833	0	0	0	0.0114087	0	0.0613812	0.0562736	0.171706	0.024211	0	0.198565	0	0	0	0	0.3278	0.948652
TCGA-AC-A23G-01A	0.100852	0	0.0024127	0.145251	0	0.0781528	0	0.0415976	0.0287933	0.00200117	0	0.0322758	0.0827665	0.0906722	0.0396768	0.127992	0.101487	0.0204088	0.10566	0	0	0	0	0.422836	0.906699
TCGA-GM-A2DA-01A	0.13917	0	0.0760259	0.203312	0	0.170326	0.0125976	0.029325	0.0157603	0	0	0.0346395	0.00826822	0.0398316	0.073574	0.0838187	0.027504	0	0.0858476	0	0	0	0	0.50433	0.864646
TCGA-B6-A0X1-01A	0.0950382	0	0.00118185	0.147839	0	0.104217	0.0817246	0.0909005	0.00716648	0	0.020693	0.0262055	0.071012	0.0883274	0.0850811	0.080545	0	0.0651327	0.0349354	0	0	0	0	0.381246	0.924305
TCGA-AO-A12E-01A	0.159632	0	0.0391153	0.0116482	0	0.202002	0	0.0265885	0	0	0	0.0143612	0.103902	0.0278022	0.0454495	0.178388	0.0379228	0.0142446	0.138944	0	0	0	0	0.330055	0.944742
TCGA-AR-A250-01A	0.093363	0	0.0395692	0.0577262	0	0.239129	0.00566804	0.0490834	0.02833	0	0	0.0239489	0.0238745	0.0960771	0.0815645	0.147651	0.00855506	0.0125529	0.0847404	0	0	0.00816737	0	0.40753	0.91239
TCGA-A8-A06O-01A	0.172123	0	0.0078809	0.0308864	0	0.21565	0	0.00530701	0.00396383	0	0	0.0216346	0.0271296	0.115856	0.104606	0.157092	0.0642105	0	0.0736597	0	0	0	0	0.436292	0.899491
TCGA-AO-A12G-01A	0.156554	0	0.0419685	0.126662	0	0.184038	0	0.0216544	0.0297453	0	0	0.0172624	0.0231717	0	0.0881267	0.134784	0.046998	0	0.129035	0	0	0	0	0.358235	0.934433
TCGA-A7-A3IY-01A	0.0190176	0	0	0.00415882	0	0.185032	0.00609066	0.00120852	0.000630255	0.0125459	0	0.0341802	0.0552879	0.167219	0.0895648	0.229766	0.0856396	0	0	0.0982554	0.00051561	0.0108879	0	0.496	0.869076
TCGA-BH-A1EY-01A	0.0633941	0	0	0.0707516	0	0.250755	0	0	0.00743219	0	0	0.037895	0.0013159	0.0828359	0.104107	0.175624	0.0693652	0.00185538	0.127551	0	0	0.00711774	0	0.510769	0.865465
TCGA-A8-A079-01A	0.0756174	0	0.0449733	0.140778	0	0.101608	0.0301909	0	0.0300205	0.0146644	0	0.00404257	0.0340264	0.0967088	0.0807797	0.194331	0.0555157	0	0.0870063	0	0	0.00973779	0	0.348574	0.937229
TCGA-AO-A03P-01A	0.115743	0	0.0501685	0.105292	0	0.114625	0.0250131	0.050356	0.00666099	0.00651515	0	0.0123023	0	0.0948124	0.0905607	0.166589	0.0356545	0.00187855	0.123828	0	0	0	0	0.340912	0.940762
TCGA-E2-A572-01A	0.0630702	0	0.124686	0.203777	0	0.0171757	0	0.0396374	0.03897	0	0	0.0203471	0.0269154	0.0916613	0.0524145	0.220748	0	0	0.100598	0	0	0	0	0.221555	0.993163
TCGA-A2-A0YH-01A	0.111985	0	0.0544909	0.057788	0	0.15013	0.0605512	0.0333336	0.00255519	0.0241044	0	0.0126583	0.00722534	0.0800375	0.0531523	0.155758	0	0.0416864	0.120146	0	0	0.0343968	0	0.458377	0.891601
TCGA-E2-A15G-01A	0.108542	0	0.00626146	0.0942708	0	0.21035	0	0.0575241	0	0	0	0.0123188	0.0892919	0	0.0576311	0.225659	0.0397794	0	0.0983709	0	0	0	0.038	0.1435	1.01957
TCGA-C8-A12M-01A	0.090017	0	0.0717937	0.152245	0	0.196405	0.0366227	0.0433848	0.0215176	0.0206817	0	0.0272961	0	0.0305815	0.0529586	0.107467	0.0041175	0	0.135204	0	0	0.00970891	0	0.354244	0.937206
TCGA-AR-A0TV-01A	0.0622162	0	0.0352286	0.142288	0	0.126557	0.0325818	0.056159	0.0235304	0	0	0.035139	0.0390217	0.148932	0.096647	0.135178	0.023875	0	0.0426467	0	0	0	0	0.507758	0.865725
TCGA-A7-A13G-01B	0.108333	0	0.0109931	0.00869745	0	0.141967	0.00925805	0	0	0	0.00927573	0	0.058445	0	0.0342686	0.355956	0.212225	0	0.0505819	0	0	0	0	0.212588	0.998052
TCGA-A8-A07E-01A	0.0380233	0	0	0.0758451	0	0.240593	0.0111734	0	0.0330033	0.0487882	0	0.0218561	0.0161515	0.0228782	0.0857648	0.162354	0.0559478	0	0.187621	0	0	0	0	0.41096	0.910915
TCGA-E9-A1N9-01A	0.139305	0	0.0185738	0.109835	0	0.263794	0.0149285	0.0367824	0.0123399	0.0196435	0	0.0265731	0.0133484	0.0419963	0.0895574	0.0905564	0.0780325	0	0.0447347	0	0	0	0	0.362236	0.933882
TCGA-BH-A0H3-01A	0.12507	0	0.0375112	0.114638	0	0.213724	0	0.0407481	0.0227299	0.0269048	0	0.016657	0.0268151	0.0331226	0.073792	0.135633	0.0715054	0.0109345	0.0502143	0	0	0	0	0.377525	0.925865
TCGA-AR-A1AY-01A	0.0663728	0	0	0.0392541	0	0.149527	0.00299691	0.0368661	0	0.000380011	0	0.0502443	0.0184202	0.284533	0.102177	0.131808	0.0307218	0	0.0838476	0	0	0.00285097	0	0.354875	0.938525
TCGA-A2-A0D4-01A	0.179624	0	0.0267247	0.024229	0	0.171103	0	0.0233588	0.00785672	0	0	0.0178974	0.00458088	0.0715518	0.0597211	0.219362	0.0123407	0	0.18165	0	0	0	0	0.253751	0.977819
TCGA-E9-A5UO-01A	0.0897349	0	0	0	0	0.0861038	0	0.0266833	0.0356191	0.000289558	0	0.0438428	0	0.278969	0.0106619	0.333423	0	0.0204996	0.0741739	0	0	0	0.001	0.205821	1.01554
TCGA-GM-A2DL-01A	0.102408	0	0	0.0454107	0	0.165238	0.00783549	0.0680655	0.0299612	0	0	0.0233366	0.00138284	0.0764451	0.0830876	0.193368	0.0817922	0.0369481	0.0746417	0	0	0.0100789	0	0.40578	0.913234
TCGA-EW-A1PD-01A	0.164849	0	0.00853141	0.0859107	0	0.150551	0	0.0314144	0	0	0	0.0249581	0.0173952	0.224726	0.089294	0.134769	0.0441113	0	0.0234903	0	0	0	0	0.325319	0.951127
TCGA-A1-A0SI-01A	0.152949	0	0.00704072	0.0842321	0	0.0258823	0.0119597	0.134769	0	0.063101	0	0.0813469	0.00462959	0.103566	0.0898735	0.085066	0.0148888	0.0159916	0.124704	0	0	0	0	0.453055	0.891107
TCGA-A2-A0CV-01A	0.130416	0	0.030678	0.174835	0	0.1724	0	0.0578885	0.0225769	0.0183256	0	0.00868232	0.0294843	0.00471947	0.081883	0.128609	0.0822829	0.00903262	0.0384677	0	0	0.00971911	0	0.37984	0.925404
TCGA-E2-A15E-06A	0.299695	0	0	0.0837201	0	0.21775	0	0	0	0	0	0	0.0221676	0.0564697	0.0817211	0.101238	0.0419194	0	0.0953196	0	0	0	0	0.449959	0.892222
TCGA-AO-A12B-01A	0.089307	0	0.0296883	0.121352	0	0.213546	0	0.0213572	0.0197099	0.0198856	0	0.000676424	0.0538881	0.00305292	0.0800484	0.235746	0.027662	7.84393e-05	0.0776717	0	0	0.00632938	0	0.243505	0.982136
TCGA-B6-A408-01A	0.108	0	0.0304434	0.139314	0	0.102099	0.0145111	0.0618813	0.00838478	0	0	0.0211393	0.0114243	0.0978722	0.0925543	0.186984	0	0.0380484	0.0873434	0	0	0	0	0.476703	0.881082
TCGA-OL-A5D7-01A	0.0817646	0.00964252	0.0673575	0.198099	0	0.086692	0.0791205	0.059887	0.0361739	0	0.00153756	0.00678829	0.0376571	0.0621968	0.0824911	0.138919	0.00263978	0.0403097	0.00872358	0	0	0	0	0.533133	0.852052
TCGA-A2-A0EW-01A	0.133129	0	0.0346458	0.141773	0	0.206563	0.00284414	0.0502981	0	0	0	0.0258271	0.03061	0	0.0520006	0.145025	0.0558598	0.0225833	0.0951872	0	0.00215619	0.00149822	0	0.397469	0.916851
TCGA-A2-A0T4-01A	0.126149	0	0.0164263	0.149524	0	0.0857959	0	0.064501	0	0	0	0.0632863	0.0228471	0.054318	0.0776549	0.131402	0.0406939	0.00975334	0.157649	0	0	0	0	0.47979	0.880139
TCGA-C8-A131-01A	0.141919	0	0.015937	0.051996	0	0.170152	0.0150064	0.000887828	0	0.0338959	0	0.010606	0.0546071	0.149211	0.0583393	0.204653	0.00476608	0.0459728	0.0254465	0	0	0.0166034	0	0.390423	0.920051
TCGA-BH-A1EN-01A	0.0534876	0	0.00395329	0.0525985	0	0.166403	0.0202813	0.0193954	0	0	0	0.0671309	0.00591131	0.0661503	0.0343058	0.300146	0.0259147	0.0277175	0.156605	0	0	0	0.007	0.178831	1.00717
TCGA-D8-A3Z5-01A	0.103833	0	0.233838	0.164513	0	0.0992746	0	0.043513	0.0319553	0	0.0187006	0.0194176	0.0133191	0	0.0776577	0.0931448	0.0773736	0	0	0.02346	0	0	0	0.295321	0.980119
TCGA-E9-A247-01A	0.109466	0	0.0415685	0.122272	0	0.168719	0	0	0.0278169	0	0	0	0.0246077	0.214492	0.103242	0.0538675	0.0416063	0	0.0923408	0	0	0	0	0.251742	0.981377
TCGA-C8-A12Q-01A	0.0546057	0.0380901	0	0.0946901	0	0.172014	0	0.00159134	0.00531795	0	0	0.0512872	0.0183144	0.175305	0.106765	0.145468	0.014158	0	0.122393	0	0	0	0	0.422189	0.905739
TCGA-E2-A1BD-01A	0.167404	0	0.0152897	0	0	0.111771	0	0	0.00381805	0.0696498	0	0	0	0.17034	0.104902	0.114439	0.0476446	0	0.194743	0	0	0	0	0.259427	0.977503
TCGA-E9-A1RI-01A	0.117259	0	0.0584607	0.0742102	0	0.244423	0	0.0342932	0	0	0	0	0.0725434	0.0362656	0.0576462	0.175126	0.0245193	0.00420447	0.0999678	0	0	0.00108032	0	0.358664	0.933435
TCGA-E2-A105-01A	0.117475	0	0.0190161	0.0233652	0	0.150846	0	0.0346027	0.0039544	0	0	0.0392846	0.002267	0.166545	0.122501	0.166401	0.0908441	0	0.0628975	0	0	0	0	0.305262	0.958189
TCGA-D8-A1JK-01A	0.0782077	0	0.00646826	0.085076	0	0.109155	0.0250707	0.106048	0	0	0	0.0441448	0.0211271	0.122949	0.118819	0.117226	0.130271	0.0263244	0	0	0	0.009112	0	0.501085	0.868072
TCGA-BH-A0BJ-01A	0.151779	0	0.0516216	0.104553	0	0.225632	0	0.0177662	0	0.0102905	0	0	0.00743943	0.0939844	0.0574468	0.150172	0.0273251	0	0.101989	0	0	0	0	0.427433	0.903476
TCGA-S3-AA14-01A	0.12663	0	0.0677203	0.0959604	0	0.174957	0	0.0608587	0	0	0	0.0178339	0.027142	0.0173599	0.0644756	0.153927	0.0394296	0.0192923	0.134413	0	0	0	0	0.29123	0.961717
TCGA-C8-A26V-01A	0.0942562	0	0.0211655	0.0127815	0	0.196532	0	0	0.0186058	0	0	0.059326	0.00328081	0.180141	0.0883563	0.105355	0.0922992	0.0244425	0.10275	0	0	0.000708972	0	0.33121	0.945447
TCGA-BH-A1FB-01A	0.135175	0	0.0164775	0.12056	0	0.121641	0.0309047	0.0757506	0	0.0466793	0	0.00922955	0.0165043	0.0184005	0.0897164	0.117149	0.0992659	0	0.102545	0	0	0	0	0.546049	0.850087
TCGA-D8-A1JP-01A	0.0930234	0	0.00984903	0.0882368	0	0.146966	0.0164188	0	0.00380833	0.0498546	0	0.0358694	0	0.0986734	0.0997977	0.180828	0.0468889	0	0.120215	0	0	0.00956973	0	0.382142	0.923428
TCGA-E2-A14X-01A	0.0665252	0.0859921	0.0635392	0.0943392	0	0.188751	0.0541354	0.0781284	0	0.00803799	0	0.0239099	0.00652897	0.0480729	0.0985257	0.121026	0.0525803	0.00714218	0.00276573	0	0	0	0	0.514656	0.860371
TCGA-BH-A0E2-01A	0.123045	0	0.0199813	0.0953167	0	0.209374	0	0.0505907	0.0123567	0.0232803	0	0.0300938	0	0.0914511	0.0773843	0.114918	0.0285012	0	0.123708	0	0	0	0	0.348006	0.938749
TCGA-PL-A8LZ-01A	0.178171	0	0.0203255	0.0584431	0	0.0751692	0.0526643	0.111453	0	0.0255613	0	0.0562758	0.0121118	0.0603974	0.102511	0.128248	0	0.0619777	0.0566899	0	0	0	0	0.550179	0.843771
TCGA-LL-A740-01A	0.111132	0	0.0471903	0.0403531	0	0.150408	0.0118494	0.0211505	0.0377729	0	0	0.00432544	0.0264852	0.122753	0.0482153	0.130308	0.144028	0.0210003	0.0667437	0	0.0144055	0.00187924	0	0.43774	0.900304
TCGA-D8-A1X7-01A	0.105472	0	0	0.0419338	0	0.255247	0.0342069	0.0142783	0	0	0	0	0	0.115668	0.0685599	0.230669	0.0109518	0	0.0965607	0	0	0.0264513	0	0.311689	0.953665
TCGA-AO-A0JD-01A	0.104701	0	0.00863838	0.0982548	0	0.166768	0.0378281	0.0549872	0	0.0134013	0	0.0299883	0.00897885	0.0289546	0.104171	0.148836	0.109631	0.0263145	0.0585469	0	0	0	0	0.420163	0.906783
TCGA-D8-A1X5-01A	0.0938746	0	0.0815715	0.0714212	0	0.161943	0.00123331	0.0531302	0.0128801	0	0	0.028228	0.110514	0.0962256	0.0755692	0.14236	0	0.00366632	0.0621719	0	0	0.0052114	0	0.338848	0.941872
TCGA-E9-A22E-01A	0.10295	0	0.00888478	0.144108	0	0.222489	0.000524364	0.00830386	0.0505425	0	0	0.0303474	0	0.0925428	0.0933706	0.134273	0.00455637	0	0.100904	0	0	0.00620313	0	0.439427	0.897492
TCGA-AC-A23E-01A	0.105364	0	0.00175632	0.0336815	0	0.156282	0	0.0247094	0.0010187	0	0	0.0160878	0.0420966	0.0962294	0.0655655	0.262727	0.0132201	0	0.13723	0	0	0.0440316	0	0.367937	0.929549
TCGA-AR-A0U2-01A	0.109447	0	0.0243495	0.134636	0	0.160135	0.0515734	0	0	0.0224273	0	0.00819927	0.02599	0.0872574	0.0987578	0.169923	0.00993674	0.000600967	0.0935433	0	0.00322409	0	0	0.434061	0.900764
TCGA-A2-A1FV-01A	0.140618	0	0.015218	0.0443962	0	0.259812	0	0.046677	0	0	0	0.0289506	0	0	0.0582115	0.220611	0.000594646	0	0.174634	0	0.0102766	0	0.012	0.169294	1.01318
TCGA-A8-A09B-01A	0.13492	0	0.0212488	0.0815948	0	0.222818	0.0168826	0.0101399	0	0	0	0.00396201	0.0426043	0.0185169	0.0900481	0.198756	0.0437971	0	0.107867	0	0	0.00684499	0	0.234973	0.983783
TCGA-AN-A0XO-01A	0.157806	0	0.0333077	0.0505991	0	0.12027	0	0.0189238	0.0297044	0	0	0.0249395	0	0.192268	0.0291354	0.100278	0.0839517	0.0473305	0.081001	0	0	0.0304839	0.002	0.197357	1.0005
TCGA-A7-A425-01A	0.112179	0	0.00805664	0.127521	0	0.150515	0	0.023705	0.00423144	0	0.00275842	0.0175071	0.0992389	0	0.0571881	0.223055	0.0638152	0.00773028	0.0975167	0	0	0.00498153	0	0.338831	0.941087
TCGA-A2-A0CZ-01A	0.11923	0	0.0520577	0.101868	0	0.159313	0	0.039122	0.0305695	0.01546	0	0.0248286	0.00081702	0.077966	0.0728075	0.0889705	0.070018	0.00708933	0.139882	0	0	0	0	0.517475	0.863237
TCGA-GM-A3NY-01A	0.198681	0	0.0933561	0.110008	0	0.164868	0.00722336	0.0750808	0	0.00921005	0	0.0481618	0.00917218	0.00359295	0.101769	0.11724	0.00547185	0	0.053412	0	0	0.00275287	0	0.3432	0.947152
TCGA-AR-A0U0-01A	0.0826535	0	0.0224879	0.121728	0	0.104751	0.0762745	0.0678936	0.0138728	0.0187349	0	0.0481465	0.0167666	0.0570534	0.122452	0.151861	0.0343956	0.0186166	0.042312	0	0	0	0	0.517864	0.860183
TCGA-AR-A24P-01A	0.151831	0	0.0592246	0.0709059	0	0.184154	0.00103965	0.0540499	0.00571649	0	0	0.00651753	0.106664	0.0271218	0.0595117	0.139541	0.0328074	0.0300355	0.0708793	0	0	0	0	0.319749	0.949783
TCGA-AN-A0G0-01A	0.0726337	0	0.00974038	0.03572	0	0.0633205	0.0392338	0.0881403	0.0015699	0.0256931	0	0.0728115	0.0163333	0.192793	0.0943447	0.191327	0.0349792	0.00425422	0.0571057	0	0	0	0	0.328408	0.948224
TCGA-AN-A0AM-01A	0.151867	0	0.0147263	0.17904	0	0.048332	0.0123958	0.10772	0.00718881	0	0	0.0723288	0.0140195	0.0820139	0.0868414	0.108493	0	0.0546931	0.0573907	0	0	0.00294926	0	0.40358	0.91467
TCGA-BH-A0E6-01A	0.229742	0	0.033727	0.261008	0	0.00653564	0.0138884	0.0770405	0.00805846	0.00980088	0	0.00738554	0.00996532	0.11569	0.0851172	0.105553	0	0	0.0364885	0	0	0	0	0.453063	0.890674
TCGA-E9-A248-01A	0.0999107	0	0.0823374	0.114668	0	0.135794	0.0953216	0.00832595	0	0.0510997	0	0.0158172	0	0.121627	0.0728017	0.109643	0.0232947	0.0181309	0.0512286	0	0	0	0	0.598692	0.822924
TCGA-B6-A1KN-01A	0.194764	0	0.0369137	0.0834744	0	0.113741	0.0141003	0.087996	0	0.00629851	0	0.01459	0	0.0480348	0.0847704	0.116902	0	0.0988049	0.0923235	0	0	0.00728698	0	0.366278	0.931441
TCGA-LL-A9Q3-01A	0.0578823	0	0.0113838	0.137069	0	0.135786	0.032537	0	0	0.0251849	0	0.0193917	0.00933916	0.0197305	0.0805526	0.221241	0.0200145	0.00709544	0.222678	0	0	0.000113811	0	0.397252	0.917001
TCGA-A8-A08B-01A	0.144895	0	0.0928062	0.112055	0	0.0477805	0	0.0559088	0.00119921	0.0137726	0	0.0398874	0	0.131069	0.124055	0.0733122	0	0.0474323	0.115826	0	0	0	0	0.433531	0.90034
TCGA-A1-A0SG-01A	0.267371	0	0	0.0994994	0	0.160168	0	0.0294344	0.00173715	0	0	0.0156366	0.0130688	0.0667888	0.0757911	0.0856616	0.0251346	0	0.159708	0	0	0	0	0.413275	0.909982
TCGA-BH-A0H0-01A	0.120191	0	0.0482555	0.0375415	0	0.193196	0.0167119	0.0282263	0.0016615	0.00826856	0	0.0541675	0.0150842	0	0.0849357	0.14631	0.0449597	0	0.200491	0	0	0	0	0.307659	0.955013
TCGA-D8-A1XR-01A	0.0201209	0	0	0.0703179	0	0.161166	0.0236805	0.00741357	0.0354705	0	0	0	0.00449598	0.1165	0.0789388	0.254205	0.143658	0	0.0445323	0.0395004	0	0	0	0.278765	0.969908
TCGA-C8-A12P-01A	0.101317	0	0.0687715	0.0828908	0	0.134379	0.0198049	0.0462175	0.0136121	0.0118473	0	0.029632	0.0753634	0.143961	0.0758693	0.105062	0	0.0219464	0.0693253	0	0	0	0	0.415003	0.909179
TCGA-LL-A50Y-01A	0.157533	0	0	0.117637	0	0.082724	0	0.0198809	0.000405734	0	0	0.0106974	0.022651	0.0258158	0.0808382	0.194893	0.116869	0	0.170055	0	0	0	0	0.435946	0.900546
TCGA-AO-A03N-01B	0.134788	0	0.015001	0.0705343	0	0.153823	0	0.0843001	0.0080449	0.0416846	0	0.000356991	0	0.190139	0.0461154	0.140454	0	0.0389546	0.075804	0	0	0	0	0.263237	0.975731
TCGA-E2-A1IU-01A	0.179552	0	0.0533677	0.16072	0	0.0944041	0	0.0274067	0.00486569	0	0	0.0510151	0	0.0445264	0.06563	0.152257	0.0343177	0	0.131938	0	0	0	0	0.35293	0.936978
TCGA-EW-A1IX-01A	0.18139	0	0.0284867	0.0407873	0	0.160284	0	0.0667952	0.0238883	0.00654456	0	0.0407718	0.0448975	0.0306643	0.0200626	0.144345	0.0979369	0.0260703	0.0767672	0.005091	0	0.00521813	0	0.327272	0.946286
TCGA-A2-A0EV-01A	0.102345	0	0.00983057	0.0475158	0	0.221314	0.0159462	0	0.00951764	0.0291564	0	0.0326147	0.0104807	0.121734	0.069211	0.152535	0.0269252	0.0118264	0.139048	0	0	0	0	0.445296	0.896239
TCGA-AC-A3W5-01A	0.111547	0	0	0.141274	0	0.0776126	0.0200075	0.0562819	0.00425838	0	0	0.0754661	0.0198323	0.121878	0.105833	0.113026	0.0415656	0.0023567	0.109061	0	0	0	0	0.519941	0.860128
TCGA-AR-A2LN-01A	0.142116	0	0.0525562	0.118745	0	0.176176	0	0.0303936	0	0.00142824	0	0.028934	0.0369955	0	0.0535482	0.147449	0.0590911	0.0093261	0.128215	0	0.0150262	0	0	0.386618	0.921468
TCGA-E9-A1QZ-01A	0.170366	0	0	0.129821	0	0.183114	0.0439924	0.023708	0.00861471	0.0211699	0	0.0211823	0.00395738	0.0316957	0.0613052	0.117421	0.0311821	0.035094	0.117376	0	0	0	0	0.580175	0.83125
TCGA-BH-A8FY-01A	0	0.0590329	0.00869582	0.0178935	0.00998041	0.10505	0	0.0194518	0	0	0.0225771	0.0251497	0.0777315	0	0.0773891	0.307126	0.0940018	0	0.0960966	0	0.0757439	0.00407963	0.004	0.195253	0.998592
TCGA-AC-A6IX-06A	0.250661	0	0	0.158096	0	0.171754	0.00354957	0.0593571	0.00570596	0.0154033	0	0.0168539	0.0177725	0.0168274	0.0550812	0.130301	0.00404254	0	0.0945935	0	0	0	0	0.547574	0.841313
TCGA-AR-A1AL-01A	0.182312	0	0.00264006	0.105211	0	0.217811	0.0255631	0	0	0.00570939	0	0	0.0149197	0	0.0324212	0.140147	0.165865	0.00600735	0.0831928	0	0.00644026	0.0117617	0	0.36978	0.92873
TCGA-BH-A42T-01A	0.06718	0	0	0.250668	0	0.053285	0.0242769	0.117021	0	0	0	0.010553	0.0875054	0	0.0584748	0.202443	0.0304772	0.0273465	0	0.049567	0.0201423	0.00105952	0	0.335673	0.944865
TCGA-BH-A0B9-01A	0.115357	0	0	0.179118	0	0.0884937	0.0893213	0.0276404	0.0107847	0	0	0.0607882	0.0265274	0.0786708	0.0882317	0.0947852	0.059768	0.0260049	0.0545081	0	0	0	0	0.535003	0.852995
TCGA-AO-A0J8-01A	0.0919952	0	0	0.0690456	0	0.184522	0.00855028	0	0.00421674	0.0701251	0	0.00521294	0.0152934	0.174662	0.0879451	0.0883403	0.051594	0.0109059	0.137591	0	0	0	0	0.449002	0.893971
TCGA-BH-A2L8-01A	0.0934648	0	0.0334091	0.154814	0	0.134045	0.0494025	0.0292348	0.0320095	0.0179568	0	0.0457825	0.0189272	0.0538904	0.080629	0.10513	0.0627155	0	0.0885884	0	0	0	0	0.578964	0.832792
TCGA-E9-A1N5-01A	0.0360974	0	0	0.192628	0	0.0818409	0.013191	0	0.019144	0	0	0.0549919	0.0410418	0.118759	0.0762712	0.152658	0.0202296	0	0.193147	0	0	0	0	0.478473	0.879998
TCGA-A8-A075-01A	0.0958206	0	0.103837	0.105086	0	0.163401	0.0347018	0.0375954	0.0126253	0	0	0.00734137	0	0.0902965	0.0835619	0.160822	0.0537692	0	0.0354809	0	0	0.0156614	0	0.491165	0.873751
TCGA-AN-A0FZ-01A	0.1692	0	0.0413367	0.0409064	0	0.133381	0	0.0508927	0.0286739	0	0	0.00741707	0	0.149101	0.0583111	0.26145	0.0113322	0	0.0280354	0	0	0.0199629	0.004	0.194917	1.00753
TCGA-D8-A1XJ-01A	0.10793	0	0.0238703	0.0293868	0	0.168152	0	0.0539531	0.0317255	0	0	0.0367553	0.0270344	0.117666	0.0796126	0.151498	0.066851	0.00641247	0.0794683	0	0	0.0196843	0	0.258126	0.97402
TCGA-E2-A15F-01A	0.185928	0	0.0196949	0.0271309	0	0.155038	0	0.0735767	0.0253261	0	0.00313883	0	0.00509689	0.113377	0.0689428	0.127321	0.0307073	0.0506325	0.104147	0	0	0.00994197	0	0.388197	0.920871
TCGA-A2-A0EP-01A	0.165543	0	0	0.117966	0	0.107019	0.0234844	0.0899276	0.0196599	0	0	0.0366621	0.0440343	0.0666554	0.0465332	0.0935556	0.103657	0.0149249	0.0543373	0	0.0160402	0	0	0.633426	0.809165
TCGA-BH-A18K-01A	0.106442	0	0.00971413	0.0632382	0	0.159553	0	0.0701691	0.0143281	0	0	0.0103678	0	0.0757062	0.0668446	0.183847	0.118318	0.0160785	0.0845107	0	0	0.0208816	0	0.315245	0.95082
TCGA-AR-A5QN-01A	0.225095	0	0	0.133764	0	0.22877	0	0	0	0	0	0	0.0187269	0.000783238	0.0934166	0.224035	0	0	0.0717111	0	0	0.00369853	0	0.345481	0.942222
TCGA-E9-A244-01A	0.117674	0	0.0201434	0.130691	0	0.225667	0.025135	0.0761193	0.000863134	0.00154392	0	0	0.0121221	0.115863	0.0922081	0.110351	0.0317258	0.0398944	0	0	0	0	0	0.34213	0.944152
TCGA-A8-A0A2-01A	0.0931934	0	0.100628	0.13366	0	0.185266	0	0.0481761	0.0154144	0	0	0.0177213	0.110833	0	0.0581922	0.136193	0.00433414	0.0131866	0.0832024	0	0	0	0	0.375163	0.926964
TCGA-B6-A40C-01A	0.0635503	0	0	0.280667	0	0.0569274	0.0333571	0.0109038	0.0344674	0	0	0	0.0235554	0.0624006	0.106863	0.19954	0.0281705	0	0.0995971	0	0	0	0	0.321654	0.951089
TCGA-AR-A2LQ-01A	0.142597	0	0.127326	0.0440284	0	0.146319	0	0.0163369	0	0.00994615	0	0.0194932	0.00415957	0.0341487	0.0494771	0.20219	0.0743114	0.0129227	0.116743	0	0	0	0	0.421468	0.90613
TCGA-EW-A1J6-01A	0.0657908	0.0235357	0	0.135545	0	0.108264	0.0958797	0.0171161	0.00163559	0.0479757	0	0.00381771	0.0178446	0.0490658	0.136021	0.215796	0.029665	0.0306091	0.0214373	0	0	0	0	0.509525	0.863568
TCGA-EW-A1IZ-01A	0.0802635	0.0167234	0.0635932	0.253241	0	0.00650827	0.0873546	0.0822095	0	0.0375367	0	0.057157	0.00179176	0.0360345	0.0861864	0.114957	0.00899331	0.00521169	0.0622385	0	0	0	0	0.611899	0.807029
TCGA-AC-A2FG-01A	0.095833	0	0.113603	0.078592	0	0.168354	0	0.0253778	0.010879	0.000644727	0	0.00666449	0.049566	0.0353435	0.0304321	0.132293	0.11365	0.000423097	0.138345	0	0	0	0	0.357298	0.933997
TCGA-A8-A09Z-01A	0.0216154	0	0	0.157203	0	0.118176	0.0513142	0.0208979	0.0272327	0	0	0.133461	0.0109229	0.0434198	0.110357	0.182167	0.0072514	0.0337009	0.0724694	0	0.00981172	0	0	0.402628	0.916509
TCGA-EW-A1P1-01A	0.136642	0	0.00662746	0.14678	0	0.155361	0.0114778	0.0381478	0	0	0	0.038541	0.0326106	0.0519494	0.0756697	0.13161	0.108572	0.017865	0.0465542	0	0.00159185	0	0	0.477891	0.880832
TCGA-A8-A0A9-01A	0	0.0125754	0.0068775	0.13358	0	0.169801	0.00434988	0.033036	0.0339426	0.010833	0	0.0488344	0.00785151	0.180233	0.0792637	0.149106	0.0269295	0.014037	0.0887499	0	0	0	0	0.346741	0.940941
TCGA-BH-A0DT-01A	0.144812	0	0.0124919	0.0979384	0	0.201493	0.0136472	0.0446256	0.0239179	0.0126218	0	0.000852819	0.0140469	0.0356996	0.0927122	0.0808303	0.133444	0.0190588	0.0718078	0	0	0	0	0.436278	0.899484
TCGA-A2-A0T2-01A	0.0918534	0	0.00490809	0.163955	0	0	0.0747984	0.0894264	0.0183998	0.0150098	0	0.101926	0.0167115	0.0906446	0.067145	0.198206	0	0.0162645	0.0427411	0	0	0.00801007	0	0.285063	0.968238
TCGA-A7-A4SA-01A	0.0715176	0	0	0.197689	0	0.162055	0.0142554	0.0472666	0.0173374	0	0	0.0204489	0.0152312	0.0158723	0.103003	0.14603	0.057002	0.0182107	0.114081	0	0	0	0	0.508217	0.864605
TCGA-D8-A27F-01A	0.259975	0	0.020399	0.0866552	0	0.0774767	0	0.0323687	0.0128037	0	0	0.00898121	0.0149765	0.214766	0.0524175	0.0860675	0.0956682	0.0246893	0.0019191	0.00849824	0	0.00233846	0	0.379201	0.927238
TCGA-D8-A146-01A	0.13454	0	0.036041	0.0680116	0	0.195184	0	0.042391	0	0	0	0.0382124	0.019948	0.0839863	0.052431	0.121911	0.0488459	0	0.158498	0	0	0	0	0.41588	0.909071
TCGA-D8-A27E-01A	0.0408273	0	0.00162289	0.0927932	0	0.167042	0	0.0609517	0	0.0220133	0	0.0175905	0.0132461	0	0.103889	0.224369	0.144664	0	0.0710002	0	0.031886	0.00810462	0	0.282998	0.965251
TCGA-C8-A138-01A	0.117416	0	0.0901199	0.16882	0	0.0420908	0.0425276	0.0361277	0.0529362	0.0112207	0	0.044963	0	0.0490911	0.0634526	0.0978875	0.0396464	0.0430254	0.100675	0	0	0	0	0.532412	0.853938
TCGA-E2-A14V-01A	0.166324	0	0.0122826	0.0137618	0	0.174005	0.0424048	0.0249277	0	0.0418211	0	0.0184646	0	0.109058	0.0771737	0.0642088	0.0743746	0	0.181193	0	0	0	0	0.279273	0.96576
TCGA-AC-A5EH-01A	0.00342684	0.01402	0	0	0	0.18999	0	0	0.019307	0.0593694	0	0.0593787	0.00203594	0.201383	0.0582772	0.231819	0.000490071	0.0280027	0.1325	0	0	0	0	0.416232	0.908789
TCGA-A2-A0YL-01A	0.182037	0	0.00927736	0.121506	0	0.184918	0	0.0467584	0	0.00873633	0	0.0264476	0.0056634	0.0205773	0.0881017	0.133015	0.0764638	0	0.0964979	0	0	0	0	0.397417	0.91695
TCGA-E2-A1LK-01A	0.0253373	0	0	0.146423	0	0.0278017	0	0.0173445	0.0209292	0	0	0.0741528	0.0344742	0.197464	0.0795549	0.195678	0.0806035	0.100238	0	0	0	0	0	0.317206	0.958365
TCGA-D8-A13Z-01A	0.222518	0	0	0.0723121	0	0.0754265	0.0272862	0.030922	0.0307343	0.00905008	0	0	0.022309	0.123194	0.0626318	0.131855	0.0840053	0.0426674	0.0596863	0	0.0054018	0	0	0.528801	0.857351
TCGA-D8-A27V-01A	0.157791	0	0.0272537	0.0711514	0	0.272627	0.0147124	0.0368412	0.00283346	0.0148648	0	0	0.0105295	0	0.0817491	0.141384	0.124219	0	0.0440432	0	0	0	0	0.267236	0.974176
TCGA-EW-A3U0-01A	0.0869918	0	0.0478516	0.174652	0	0.0694112	0.0603799	0.0577466	0.00741572	0	0	0.0482993	0.0309321	0.0661242	0.0914905	0.122934	0.0682507	0.00791011	0.0596108	0	0	0	0	0.612294	0.817938
TCGA-A2-A4S2-01A	0.133455	0	0.00684226	0.0639488	0	0.159568	0.0558978	0	0.00423998	0.0403847	0	0.0727089	0.0178271	0.133575	0.0748232	0.0791647	0	0.0586824	0.0988821	0	0	0	0	0.451134	0.892508
TCGA-D8-A1XV-01A	0.0592556	0	0.0038713	0.0188768	0	0.155894	0.0043923	0.0313257	0.0244755	0.00163582	0.000326049	0	0.14136	0.0939268	0.0710699	0.28981	0.0167584	0	0.0783486	0	0.00867396	0	0.001	0.204798	0.998812
TCGA-BH-A1F0-01A	0.114635	0	0.0382857	0.0876002	0	0.111348	0.0818549	0.0435103	0	0.0613122	0	0.00744228	0.0254804	0.0866916	0.0797485	0.15337	0.0293013	0.0344792	0.0399723	0	0	0.00496836	0	0.586719	0.831898
TCGA-AN-A0FT-01A	0.0796485	0	0.00978017	0.151368	0	0.156866	0	0.0412667	0.00524117	0	0	0.0502945	0.0400675	0.0719473	0.0744343	0.19097	0	0.000439402	0.106191	0	0.0214856	0	0	0.311411	0.953971
TCGA-E2-A15K-01A	0.141417	0	0.0286968	0.175105	0	0.127068	0.0362243	0.0498102	0.00478834	0.00289505	0	0.0127518	0	0.0492716	0.0757754	0.152223	0.045281	0.0248471	0.0738458	0	0	0	0	0.520988	0.860163
TCGA-BH-A0DL-01A	0.0988743	0	0.00252178	0.0504283	0	0.186164	0.0497783	0.0589342	0	0	0	0.0216031	0.0276148	0.0634471	0.0996893	0.125403	0.143693	0.0605403	0	0.00159289	0	0.00971601	0	0.556435	0.843278
TCGA-A2-A0EY-01A	0.130956	0	0.0474613	0.11871	0	0.142242	0.0124039	0.0362294	0.0272334	0	0	0.0221092	0.0748907	0.0511917	0.0650117	0.105852	0.0663618	0	0.0993478	0	0	0	0	0.440304	0.898639
TCGA-B6-A0IG-01A	0.226475	0	0.0184674	0.0453062	0	0.215811	0	0	0.00738033	0.00768672	0	0	0.0273768	0.151597	0.0981716	0.0682576	0	0.0626555	0.0675316	0	0.00328288	0	0	0.356468	0.93692
TCGA-BH-A0HI-01A	0.0700916	0	0.00262328	0.0906445	0	0.206429	0	0	0.0338059	0.0233623	0	0.0479146	0	0.210807	0.111153	0.104704	0.0589257	0	0	0.0348971	0.00446394	0.000177617	0	0.298342	0.965623
TCGA-E2-A576-01A	0.128404	0	0.0985505	0.126927	0	0.146813	0	0	0.0123502	0.0136579	0	0.0257857	0.0169485	0.0408535	0.0844063	0.114023	0.00951815	0	0.181761	0	0	0	0	0.380118	0.925053
TCGA-BH-A201-01A	0.167897	0	0.0215733	0.0586411	0	0.17675	0.0142799	0.036251	0	0	0	0.0158647	0.00135189	0.156746	0.0661826	0.0922964	0.0923677	0.0103005	0.0666123	0	0	0.0228849	0	0.305514	0.956077
TCGA-D8-A1JB-01A	0.153736	0	0.01353	0.19735	0	0.0500447	0.0759545	0.0559439	6.70663e-05	0.0470101	0	0.0228158	0.0140266	0.0479987	0.0911151	0.110499	0.0264516	0	0.0934571	0	0	0	0	0.56669	0.836507
TCGA-A1-A0SN-01A	0.114588	0	0.00906591	0.0954093	0	0.211498	0.0738305	0	0.00373068	0.0080125	0	0.0265718	0.00675937	0.0777761	0.0807346	0.120534	0.0455863	0	0.125903	0	0	0	0	0.43664	0.900075
TCGA-A8-A08A-01A	0.000816718	0	0.00198211	0.0505036	0	0.207942	0.031367	0.0324503	0	0	0	0.000188381	0.021511	0.127018	0.0787378	0.239325	0.0812819	0	0.126876	0	0	0	0	0.353519	0.936616
TCGA-A2-A0YI-01A	0.0815301	0.0115197	0	0.0713522	0	0.185342	0.0215217	0.0325946	0	0.0649703	0	0.0283492	0	0.0329149	0.110272	0.211919	0.060089	0	0.0876255	0	0	0	0	0.480908	0.878919
TCGA-AR-A1AN-01A	0.100098	0	0	0.054485	0	0.225806	0	0	0.00351825	0.0108902	0	0	0.0115917	0.200317	0.0837591	0.12046	0.0811829	0	0.107892	0	0	0	0	0.448815	0.893945
TCGA-AR-A2LM-01A	0.162861	0	0.0143786	0.0804544	0	0.188387	0	0	0	0.0347083	0	0.0316081	0.00478125	0.0535453	0.0685276	0.136372	0.00654601	0	0.217831	0	0	0	0	0.351276	0.937455
TCGA-AR-A5QQ-01A	0.0996272	0.0126236	0.0810377	0.0746453	0	0.105856	0.0369502	0.0215635	0.0349177	0.0195567	0	0.0228332	0	0.0317154	0.0622806	0.192618	0.110432	0.0584745	0	0	0	0.0348685	0	0.599869	0.823461
TCGA-AR-A0TR-01A	0.28832	0	0	0.0670771	0	0.135987	0.0193384	0	0.00943819	0.0157137	0	0.0210838	0.00953176	0.0716643	0.0817739	0.10022	0.0273323	0	0.15252	0	0	0	0	0.324235	0.951356
TCGA-GM-A3XG-01A	0.191446	0	0.0455917	0.0747434	0	0.131237	0	0.0676697	0.0174709	0.00856185	0	0	0	0.139763	0.0603637	0.176574	0.0227342	0.0161929	0.0476519	0	0	0	0	0.267773	0.975149
TCGA-BH-A1FC-01A	0.102124	0	0.139868	0.158003	0	0.0784033	0.113104	0.0511049	0.00895798	0.0166315	0	0.035034	0	0.0343991	0.0887017	0.113779	0.0332643	0.0150733	0.00654929	0	0	0.00500167	0	0.513116	0.859724
TCGA-A2-A0D1-01A	0.243737	0	0.0478993	0.0720949	0	0.0380003	0	0.0652519	0	0.0974384	0	0	0	0.281584	0.0469409	0.024968	0	0.0668522	0.0152331	0	0	0	0	0.268318	0.98415
TCGA-EW-A1P7-01A	0.139923	0.0208487	0.0313177	0.136913	0	0.143834	0.0534178	0.0393985	0.00656421	0.0341973	0	0.0334268	0.0136229	0.0479417	0.0762009	0.0999509	0.0490197	0.0184371	0.0549863	0	0	0	0	0.606433	0.816525
TCGA-AR-A1AP-01A	0.103364	0	0.00578592	0.0273401	0	0.179352	0	0.0437368	0.0100408	0.0117479	0	0.0255844	0.0127464	0.0943672	0.0970772	0.195577	0.0899292	0.0239127	0.0705547	0	0	0.00888436	0	0.433909	0.900921
TCGA-E2-A150-01A	0.0897187	0	0.000736391	0.0804149	0	0.204435	0	0.0754896	0	0	0	0.0086663	0.0292366	0.174168	0.139117	0.0663063	0.097653	0.0303691	0.0036896	0	0	0	0	0.475788	0.879173
TCGA-EW-A2FW-01A	0.0243411	0	0.0362701	0.0454594	0	0.208252	0	0	0.00927698	0.0802858	0	0	0	0.188664	0.073618	0.186392	0	0	0.147441	0	0	0	0	0.324058	0.949725
TCGA-AR-A1AV-01A	0.0322239	0	0.00219195	0.0138811	0	0.153689	0	0.0115604	0.00505624	0.0318461	0	0.0229271	0.00381541	0.217824	0.0560274	0.221249	0.0679076	0	0.127603	0	0.0321984	0	0	0.28434	0.96835
TCGA-A2-A0T1-01A	0.0443758	0	0.0743883	0.13366	0	0.128981	0.0335548	0.0455115	0.0445954	0.012683	0	0.0293798	0.035258	0.0932502	0.0856494	0.143442	0.0372482	0.00893504	0.0490877	0	0	0	0	0.56845	0.83802
TCGA-AO-A0JF-01A	0.0279609	0.00694196	0	0.11851	0	0.208374	0.00310493	0	0	0.0399685	0	0.0119636	0.0326851	0.0504363	0.0551021	0.173372	0.100248	0.00613603	0.165198	0	0	0	0	0.443264	0.897237
TCGA-OL-A6VR-01A	0.191071	0	0.0564136	0.0487294	0	0.0697327	0	0.0306312	0.000140298	0	0	0.0288482	0	0.225986	0.0447309	0.206441	0.0198733	0	0.0774022	0	0	0	0	0.315736	0.956628
TCGA-A8-A090-01A	0.0726273	0	0.00177277	0.0141025	0	0.115896	0.0143625	0.00266364	0.0193819	0.0432892	0	0.0262902	0.0119453	0.217036	0.0615279	0.192839	0.0425092	0.0211748	0.142582	0	0	0	0	0.475581	0.881342
TCGA-BH-A0BG-01A	0.154817	0	0	0.114217	0	0.194444	0.0667814	0.0254189	0.000204825	0	0	0.0441541	0.0216802	0.0568808	0.0890966	0.103212	0.0358102	0.0587689	0.0345144	0	0	0	0	0.524882	0.856509
TCGA-AO-A1KP-01A	0.123158	0	0.00151189	0.00725544	0	0.217672	0	0	0.00162105	0.0620086	0	0	0	0.230032	0.060416	0	0.0731286	0.109204	0.0486445	0	0.0653479	0	0.059	0.134118	1.03071
TCGA-LL-A441-01A	0.325575	0	0	0.0527678	0	0.170421	0.0306987	0.0480447	0.00329872	0	0.0339012	0	0.0181851	0.0937984	0.0752433	0.0597065	0.0358218	0	0.0525381	0	0	0	0	0.620141	0.800463
TCGA-C8-A133-01A	0.0911498	0	0.0110248	0.0347679	0	0.142064	0	0	0.0148658	0	0	0.0316737	0.0383126	0	0.06265	0.40565	0.019952	0.0252956	0.110647	0	0	0.0119474	0.002	0.197867	1.00174
TCGA-BH-A8FZ-01A	0.112982	0	0.0387105	0.0961145	0	0.121027	0.051864	0.0467851	0	0	0	0.00785616	0.0121347	0.0574483	0.0414196	0.133724	0.0914167	0.038974	0.109095	0	0.0355899	0.00485831	0	0.531624	0.86281
TCGA-E2-A1II-01A	0.0811844	0.00556774	0	0.210878	0	0.0250997	0.166195	0.0263484	0.0337591	0.0406012	0	0.0385263	0.00534702	0.0342715	0.09989	0.14603	0.00548977	0.0372804	0.0372166	0	0	0.00631524	0	0.590476	0.821024
TCGA-EW-A6SC-01A	0.143775	0	0.0350379	0.0285503	0	0.216536	0.00135005	0.0706821	0	0.0115986	0	0	0.0147255	0.00302023	0.0647141	0.153731	0.137081	0.0120762	0.0247512	0.0623462	0.00216702	0.0178587	0	0.410445	0.911196
TCGA-AN-A0XT-01A	0.166268	0	0.0435568	0.0944363	0	0.140971	0	0.0168272	0.0221607	0.00553458	0	0.0337735	0.00449665	0.0255759	0.0783908	0.153103	0.0278136	0.000797368	0.186295	0	0	0	0	0.31227	0.953963
TCGA-BH-A0RX-01A	0.104778	0.0190129	0.0166578	0.196182	0	0.0470859	0.0444485	0.0586163	0.0233967	0	0	0.0596737	0.0119885	0.0528587	0.0810807	0.139636	0.0218323	0.0564709	0.064201	0	0	0.0020806	0	0.579768	0.830054
TCGA-A8-A08X-01A	0.0533857	0	0.170079	0.0588728	0	0.164566	0.0228841	0.0438339	0	0	0	0.0553189	0.014828	0.0598665	0.0784414	0.130945	0.031079	0.028705	0.0871951	0	0	0	0	0.499523	0.868542
TCGA-AO-A03V-01A	0.286839	0	0.0294585	0	0	0.243804	0	0.0311286	0	0.0143145	0.00478342	0	0.00744613	0.0963955	0.0970102	0.10261	0.025369	0	0.0555812	0	0.00526039	0	0	0.332205	0.950347
TCGA-EW-A1PH-01A	0.150085	0	0.0504861	0.155446	0	0.152615	0.0512551	0.0721279	0	0	0	0.0119687	0	0.0766959	0.0706276	0.0739024	0.0409766	0.0573206	0.0157844	0	0	0.0207079	0	0.31535	0.955073
TCGA-A2-A0ST-01A	0.154342	0	0.0443813	0.115853	0	0.098825	0.035151	0.0791005	0.0207521	0.0180204	0	0.0482187	0	0.0353659	0.0671957	0.0950222	0.0955175	0.0597874	0.0309857	0	0	0.00148161	0	0.648143	0.794975
TCGA-BH-A0BC-01A	0.0905572	0	0.00541276	0.12034	0	0.163476	0	0.0298051	0.0591945	0	0	0.0243518	0.0442973	0.0723102	0.100752	0.137655	0.0785853	0.00339094	0.0587915	0	0	0.0110806	0	0.493937	0.873174
TCGA-E9-A1NH-01A	0.18922	0	0.017125	0.0426695	0	0.170042	0	0	0.0217593	0.0143915	0	0.0174317	0	0.145009	0.0805415	0.132862	0.0983273	0	0.0685056	0	0	0.00211588	0	0.352621	0.936607
TCGA-B6-A0X5-01A	0.113013	0	0.0025419	0.0657599	0	0.131467	0.00350734	0.0522438	0	0	0	0.0169676	0.0437178	0.146175	0.0553342	0.218887	0	0	0.150385	0	0	0	0.071	0.128003	1.02693
TCGA-AC-A4ZE-01A	0.114875	0	0.00464867	0.156195	0	0.207454	0	0	0	0.0399772	0	0	0.0319198	0.0352424	0.0341061	0.136295	0	0	0.239287	0	0	0	0	0.252302	0.981829
TCGA-A8-A07Z-01A	0.0473593	0	0	0.0662347	0	0.12901	0	0.0126397	0.00714021	0.0339532	0	0.0342975	0.0544411	0.0377573	0.0638114	0.187587	0.0716611	0.0880348	0.166073	0	0	0	0	0.349405	0.936924
TCGA-OL-A66P-01A	0.0154644	0.0568491	0.100461	0.221451	0	0.0687303	0.00658518	0.0723064	0.00275175	0	0	0.0524529	0	0.033498	0.0782381	0.16862	0.0448075	0	0.0735113	0	0	0.00427318	0	0.598267	0.819127
TCGA-E2-A1LE-01A	0.088255	0	0	0.259149	0	0.0895601	0.0680471	0.0292207	0	0	0	0.0316723	0.0371519	0.0929671	0.0944287	0.140435	0.0189101	0.00622941	0.0417469	0	0.00222741	0	0	0.519912	0.858232
TCGA-C8-A8HR-01A	0.100657	0	0	0.20546	0	0.143253	0	0.0253419	0.00222049	0	0	0.098592	0.0295426	0	0.105311	0.227983	0.00329218	0.00773074	0.0488619	0	0.00175406	0	0	0.475359	0.87921
TCGA-A8-A09T-01A	0.0524124	0	0.00858726	0.10311	0	0.148443	0	0.0419825	0	0	0	0.0450106	0.0770699	0.0559643	0.0962773	0.306684	0.0115284	0	0.0257554	0	0	0.0271745	0	0.284391	0.967646
TCGA-BH-A0HB-01A	0.0607793	0	0.0174913	0.164216	0	0.165653	0.0320683	0.0158437	0.0554005	0.0149198	0	0.0168131	0.0423262	0.0386357	0.06852	0.144464	0.070507	0.0244205	0.0679412	0	0	0	0	0.496386	0.872306
TCGA-A8-A08G-01A	0.0928807	0	0.0190812	0.0127642	0	0.125537	0.0352373	0	0	0.0848773	0	0.0217545	0.00451092	0.145305	0.0779434	0.198287	0.0203859	0.006615	0.154821	0	0	0	0	0.351807	0.936392
TCGA-A2-A0EQ-01A	0.152104	0	0.0394041	0.127236	0	0.126017	0.098457	0.0220249	0	0.0128248	0	0.0530421	0.00108621	0.0820556	0.0896962	0.102617	0.0173893	0.0102031	0.0658426	0	0	0	0	0.603341	0.818154
TCGA-A8-A081-01A	0.162015	0	0.0443284	0.148466	0	0.116682	0.0790919	0	0	0	0	0.0421614	0.0132028	0.0848201	0.098615	0.10548	0.0143551	0	0.0907812	0	0	0	0	0.493104	0.872749
TCGA-AO-A1KO-01A	0.148939	0	0.0758027	0.109119	0	0.304406	0	0.00173204	0	0	0	0.0230151	0	0.0394891	0.0161958	0.158586	0.0527012	0.0483792	0.0216357	0	0	0	0	0.296831	0.964735
TCGA-BH-A0HW-01A	0.0514079	0	0.00185217	0.0896406	0	0.0570836	0	0.0175228	0.0511736	0	0	0.0188593	0	0.19496	0.0270347	0.25445	0.00462895	0.0982034	0.129207	0	0	0.00397578	0.12	0.11356	1.04003
TCGA-OL-A66H-01A	0.0590238	0	0.0340168	0.100746	0	0.149523	0.0207401	0.0498298	0	0.0124457	0	0.0238667	0.0759021	0.0606636	0.0764777	0.200372	0.00945721	0.00749875	0.0995149	0	0.00783653	0.0120853	0	0.426279	0.904832
TCGA-A2-A0T0-01A	0.109034	0	0.0204011	0.00647714	0	0.257791	0	0.0141144	0.015026	0	0.0361874	0.00774917	0.010862	0.144993	0.0951655	0.254695	0	0.00277263	0.0186321	0	0.00609837	0	0	0.404286	0.914143
TCGA-AN-A04C-01A	0.0676803	0	0.0266214	0.0966686	0	0.211805	0.0150202	0.088741	0.00676715	0.0041622	0	0.0338803	0.0120709	0.0793454	0.075124	0.158744	0.0156226	0.0529353	0.0480288	0	0	0.00678214	0	0.366981	0.930739
TCGA-E2-A573-01A	0.0913151	0	0.10325	0.102067	0	0.122101	0.0549695	0.0693166	0.00526967	0.0215948	0	0.0160236	0.0125517	0.0897383	0.0726798	0.136033	0.018389	0.0463411	0.0322989	0	0	0.00606032	0	0.576195	0.832781
TCGA-AN-A0XS-01A	0.120506	0	0.0866335	0.174885	0	0.167756	0.0167301	0.0162217	0.0256125	0	0	0.033086	0.0181837	0.0575938	0.0699227	0.0997763	0.0314697	0	0.0816227	0	0	0	0	0.48334	0.876389
TCGA-D8-A3Z6-01A	0.188434	0	0.0300067	0.104989	0	0.130112	0	0.0150921	0.0150051	0	0	0	0.00972686	0.138726	0.0862627	0.0998245	0.00888595	0	0.172935	0	0	0	0	0.248795	0.981939
TCGA-EW-A3E8-01B	0.189943	0	0.0370177	0.141122	0	0.0832265	0.0320913	0.0293567	0.0283667	0	0	0.0248647	0.0376712	0.0709129	0.0923527	0.0877402	0.00472814	0.00087082	0.139735	0	0	0	0	0.57588	0.83255
TCGA-C8-A137-01A	0.0924527	0	0.11757	0.0157583	0	0.15948	0.00724093	0.0792105	0.006733	0.000758421	0	0.0252873	0.00210491	0.118332	0.0913514	0.131778	0.00925242	0.0309054	0.111785	0	0	0	0	0.227365	0.990732
TCGA-GM-A4E0-01A	0.129953	0	0.0171521	0.214051	0	0.128692	0.0138342	0.00806804	0	0	0	0.0562128	0.0233858	0	0.0866282	0.216023	0.00150119	0	0.104498	0	0	0	0	0.447411	0.893745
TCGA-E2-A1B4-01A	0.136116	0	0.0182787	0.0524095	0	0.177171	0	0.0670279	0.056555	0.0256907	0	0.0403359	0.00685522	0.0332032	0.0492698	0.174495	0	0.0445685	0.114598	0	0	0.00342644	0.008	0.174435	1.01051
TCGA-EW-A2FS-01A	0.131425	0	0.0452369	0.137744	0	0.20861	0.000113313	0.0784967	0.013103	0.0401964	0	0.00407669	0.0117231	0.0317413	0.0916475	0.0905352	0.101679	0	0.00192677	0	0.011745	0	0	0.428784	0.902716
TCGA-S3-A6ZG-01A	0.155783	0	0.084866	0.0567571	0	0.189055	0	0.015848	0	0.0182469	0	0.0351969	0.0141455	0.0822232	0.0639843	0.113419	0.0335123	0	0.135307	0	0.00165511	0	0	0.397323	0.916956
TCGA-GM-A3XN-01A	0.204653	0	0.0496222	0.075732	0	0.193296	0.00364947	0	0.00807456	0.0242929	0	0.00912122	0.00699101	0.129468	0.0996727	0.0874141	0.0227909	0	0.0852222	0	0	0	0	0.47662	0.879478
TCGA-EW-A1P8-01A	0.0519654	0	0	0.155429	0	0.113986	0	0.0755685	0	0	0	0.00618507	0.0184814	0.017419	0.0819963	0.23403	0.13612	0.0298449	0	0.0723086	0	0.00666604	0	0.455934	0.890266
TCGA-E2-A156-01A	0.0197684	0	0.00552914	0	0	0.120318	0	0.0636163	0.0257371	0	0	0.0671503	0.0409813	0.0816073	0.0146935	0.281513	0.0538014	0.0548008	0.164873	0	0	0.0056103	0.001	0.204484	0.996814
TCGA-AC-A8OP-01A	0.203457	0	0	0.105944	0	0.180562	0	0.0457542	0	0	0	0.0142926	0.0477884	0.103549	0.0989481	0.122648	0.00907794	0	0.0549559	0.011614	0.00140953	0	0	0.390426	0.920403
TCGA-AN-A0FS-01A	0.175572	0	0.0391416	0.0523499	0	0.163421	0	0.052584	0	0	0	0.0325787	0	0	0.0264357	0.229409	0.0768119	0.00486751	0.140631	0	0	0.00619775	0	0.249061	0.978664
TCGA-B6-A0IM-01A	0.0291101	0	0	0.0672671	0	0.193653	0	0.0443413	0.000354112	0.021075	0	0.00420282	0	0.22709	0.0959044	0.179487	0.074086	0.00272735	0.0567211	0	0	0.00398093	0	0.32111	0.953908
TCGA-E9-A3HO-01A	0.0726945	0	0.00247044	0.215636	0	0.107671	0.0185888	0.0369464	0	0	0	0.0387837	0.0405937	0.0950362	0.140389	0.126413	0.0323724	0	0.072405	0	0	0	0	0.440956	0.89669
TCGA-D8-A27K-01A	0.302866	0	0.0132671	0.0442428	0	0.20584	0.004265	0.0230202	0	0.0043358	0	0.0202669	0.00879957	0.075156	0.105846	0.0951549	0	0	0.0969405	0	0	0	0	0.425422	0.904844
TCGA-E9-A2JT-01A	0.258665	0	0	0.204932	0	0.10167	0.0829008	0.0334515	0.0124724	0.00284973	0	0.0141911	0.0123609	0.0199773	0.0770215	0.0980095	0.00101156	0.0114725	0.0690143	0	0	0	0	0.646574	0.785838
TCGA-GM-A2DK-01A	0.11197	0	0.0240192	0.163335	0	0.10481	0.0196319	0.0267923	0.0184431	0.00416856	0	0.0177354	0.0117875	0.0719811	0.0516495	0.199249	0.0873941	0.00953444	0.0647987	0	0.00608852	0.00661132	0	0.448491	0.89497
TCGA-AR-A1AK-01A	0.0617056	0	0.00345884	0.115331	0	0.119354	0.0504011	0.0139773	0	0	0	0.0696173	0.0106794	0.0316083	0.128383	0.217163	0.00385173	0.0232265	0.123693	0	0.0104188	0.0171317	0	0.5005	0.868853
TCGA-E2-A15R-01A	0.123598	0	0.0604419	0.114335	0	0.127345	0	0.0137306	0	0	0	0.0294935	0.0696364	0	0.0347582	0.275576	0.00743343	0.00171474	0.141412	0	0	0.00052515	0.133	0.109524	1.03281
TCGA-BH-A18Q-01A	0.110308	0	0.0189478	0.189348	0	0.0706507	0	0.0953602	0	0	0	0.0664722	0.0524655	0.0619611	0.101871	0.11223	0.0312018	0.0164204	0.056473	0	0.0162904	0	0	0.375172	0.927299
TCGA-E2-A153-01A	0.0073651	0	0.00341869	0.0154597	0	0.190796	0	0.0429125	0.0023519	0.000514403	0	0.0435803	0.116935	0.0681273	0.0230005	0.247228	0.00135381	0.0713636	0.159329	0	0	0.00626404	0	0.344226	0.939647
TCGA-BH-A0BT-01A	0.0834807	0	0	0.11398	0	0.123495	0.0420118	0.0719612	0	0	0	0.0386203	0.0388209	0.0690701	0.111086	0.0842492	0.0970753	0.0369628	0.0891861	0	0	0	0	0.398507	0.916311
TCGA-E9-A54Y-01A	0.327653	0	0.00541303	0.105513	0	0	0	0.115534	0	0	0	0.000898169	0	0.106277	0.0430796	0.17496	0.0251399	0	0.0645403	0	0	0.0309914	0	0.324618	0.954146
TCGA-E2-A14Q-01A	0.137174	0	0.0142189	0.147542	0	0.23973	0.00784227	0.0261991	0.00666404	0.0244329	0	0.0120099	0	0.0119859	0.0879178	0.101993	0.0562295	0.0275445	0.0985168	0	0	0	0	0.341237	0.943427
TCGA-BH-A0HN-01A	0.0582833	0	0.0261201	0.0685386	0	0.0906348	0	0.0259294	0.0199537	0	0	0	0.15806	0	0.0732135	0.322977	0.0771748	0	0.0791056	9.21584e-06	0	0	0.001	0.203625	0.997852
TCGA-E2-A1IK-01A	0.0871099	0	0.0366544	0.122608	0	0.141552	0.0283561	0.072518	0.0208807	0.0274715	0	0.0148549	0.013207	0.048924	0.102788	0.161728	0.0513134	0	0.0700341	0	0	0	0	0.465398	0.886185
TCGA-E2-A10C-01A	0.129488	0	0.0306544	0.14187	0	0.175983	0.020632	0.0342822	0.0170609	0.000346533	0	0.0218737	0.0137041	0.0720762	0.0740433	0.125782	0.0384115	0	0.103792	0	0	0	0	0.460321	0.888685
TCGA-A8-A095-01A	0.203253	0	0.00406926	0.167035	0	0.149125	0	0	0	0.00792448	0	0	0.0108527	0.105563	0.0558482	0.13189	0.0370242	0	0.125185	0	0	0.00223067	0	0.343039	0.941055
TCGA-A7-A0DB-01A	0.077964	0	0.00555499	0.0371274	0	0.160337	0	0.00367363	0.000430451	0	0	0.013479	0	0.204269	0.0371	0.161335	0.149401	0	0.136674	0	0.0126552	0	0	0.407373	0.913075
TCGA-BH-A18J-01A	0.0365306	0	0.00811033	0.0281015	0	0.218604	0	0.0448609	0.0115324	0	0	0.0464509	0.0873521	0.127193	0.0587899	0.261299	0	0	0.0567242	0	0	0.0144518	0	0.300248	0.959807
TCGA-BH-A28O-01A	0.160771	0	0.135644	0.136967	0	0.209513	0	0.0219675	0.00917722	0	0	0.0121207	0.0223456	0	0.0481398	0.107407	0.059248	0.0116535	0.0650449	0	0	0	0	0.380287	0.927337
TCGA-AC-A3TN-01A	0.0907654	0	0.0274143	0.144867	0	0.195427	0	0.0385366	0	0.0217128	0	0.0356803	0	0.0820089	0.0523036	0.137391	0.00396156	0.025281	0.142749	0	0	0.00190139	0	0.238808	0.985545
TCGA-A7-A13E-01A	0.112496	0	0.0161107	0.147659	0	0.071391	0	0.0662535	0	0	0	0.00632418	0	0.267907	0.0741726	0.174784	0	0.0585041	0	0	0	0.0043981	0	0.23564	0.996554
TCGA-BH-A0W5-01A	0.152251	0	0.0386648	0.14731	0	0.17999	0.03913	0.0321204	0.0132571	0.00355072	0	0.0174068	0.005462	0.0767714	0.0766092	0.0980654	0.00777997	0.00237601	0.109256	0	0	0	0	0.607876	0.815282
TCGA-GM-A2DD-01A	0.0856886	0	0	0.12401	0	0.149432	0.0522248	0.0484639	0.00494742	0.0102309	0	0.0310003	0.0400436	0.0637719	0.0815478	0.134222	0.0690972	0.0302149	0.0637619	0	0.0113422	0	0	0.593835	0.828628
TCGA-AN-A0XV-01A	0.124056	0	0.0149369	0.0916378	0	0.24049	0.0101563	0.0633457	0	0.0295957	0	0.00841807	0	0.0296188	0.0902336	0.118003	0.0843029	0.0150024	0.0802022	0	0	0	0	0.405576	0.91326
TCGA-E2-A1IL-01A	0.138942	0	0.0213863	0.126675	0	0.115324	0	0.0437458	0	0	0	0.0429759	0.00747041	0.167934	0.10352	0.114763	0	0	0.117264	0	0	0	0	0.226338	0.991955
TCGA-EW-A2FR-01A	0.116146	0	0.00383693	0.040614	0	0.191654	0	0	0.0218262	0.0236877	0	0.0934802	0	0.194185	0.10251	0.143395	0.002721	0	0.0645987	0	0.00134661	0	0	0.392569	0.920016
TCGA-3C-AAAU-01A	0.203747	0	0.0658735	0.0555789	0	0.13102	0	0.0584751	0	0	0	0.0116677	0.000799789	0.0951696	0.0775363	0.237441	0.00629966	0	0.0563916	0	0	0	0	0.244322	0.986973
TCGA-AR-A24W-01A	0.210616	0	0.0712159	0.0638684	0	0.217628	0	0.0264673	0	0.0107613	0	0.0128787	0	0	0.00912706	0.0975284	0.116986	0.0400418	0.103824	0	0.0119147	0.00714329	0	0.253797	0.981029
TCGA-OL-A5RZ-01A	0.12561	0	0.0442887	0.102554	0	0.0337267	0.0306794	0.098523	0	0	0.0205501	0.0138649	0.0683556	0.0767854	0.0327247	0.218749	0.061091	0.00304786	0.0694496	0	0	0	0	0.239532	0.980354
TCGA-E9-A1RB-01A	0.0833167	0	0.00260222	0.0779779	0	0.120378	0	0	0	0.0516859	0	0.00809094	0	0.237343	0.074887	0.222371	0.0475939	0	0.0737537	0	0	0	0	0.384609	0.923897
TCGA-AN-A0AJ-01A	0.0677988	0	0	0.171562	0	0.0999158	0.0775576	0.0310897	0.00480275	0.0267499	0	0.0306587	0.00487617	0.0769724	0.0884069	0.153379	0.0808596	0.0101773	0.0751926	0	0	0	0	0.536483	0.853856
TCGA-AR-A1AT-01A	0.078489	0	0.0328761	0.140172	0	0.150028	0.0299496	0.0398296	0.0266421	0.00666238	0	0.0364395	0.0458686	0.0891146	0.0849537	0.157728	0.0307153	0.00322498	0.0473069	0	0	0	0	0.525689	0.858187
TCGA-A8-A09Q-01A	0.0673468	0	0.0433461	0.0684797	0	0.184993	0.0152343	0.0374721	0.0309063	0.0306618	0	0.0119074	0.00553844	0.136687	0.0766452	0.155343	0.0199896	0	0.0935251	0	0	0.0219245	0	0.488703	0.876439
TCGA-A8-A083-01A	0.129785	0	0.0249374	0.109581	0	0.0404895	0	0.0365331	0	0.0307471	0	0.0643932	0.0226105	0.0591476	0.0620579	0.239293	0.0886363	0.010511	0.0648673	0	0	0.0164105	0.012	0.169312	1.01064
TCGA-AN-A0XL-01A	0.138259	0	0.0134361	0.0896222	0	0.19671	0	0.0249758	0	0.00127216	0	0.0157544	0.043848	0	0.0702144	0.207935	0.0650099	0	0.131366	0	0	0.00159615	0	0.277711	0.966116
TCGA-E9-A1RC-01A	0.0830746	0	0.0150855	0	0	0.0406907	0	0.0367457	0.0130215	0.0073206	0	0.0369239	0	0.292612	0.0025559	0.192905	0.157347	0.0819364	0.00853357	0	0.0118253	0.0194223	0	0.231227	1.00363
TCGA-D8-A27I-01A	0.115827	0	0.0444583	0.110959	0	0.172699	0.0347233	0.0106076	0.0195406	0.0115471	0	0	0.0106891	0	0.0616827	0.156223	0.133797	0	0.117246	0	0	0	0	0.505959	0.870875
TCGA-A2-A04Y-01A	0.0411255	0	0.00677917	0.157664	0	0.228514	0.00432309	0	0	0.0124926	0	0.00576129	0.0163026	0.060924	0.129313	0.22607	0.000133015	0	0.101816	0	0.00878128	0	0	0.450395	0.892163
TCGA-PE-A5DC-01A	0.0411985	0	0	0.126186	0	0.218038	0	0	0	0.0416387	0	0	0.016902	0.137337	0.147369	0.143684	0.0139671	0	0.11368	0	0	0	0	0.308447	0.959674
TCGA-OL-A5D8-01A	0.102998	0	0.0154976	0.139902	0	0.0431489	0.0254226	0.0508477	0.00219138	0	0	0	0.0207907	0.150333	0.138903	0.110703	0.0592472	0	0.140015	0	0	0	0	0.3258	0.948378
TCGA-A7-A26E-01A	0.116894	0	0.026752	0.0308012	0	0.25973	0	0.00484667	0	0	0	0.00413362	0.12597	0	0.0676838	0.190455	0.0166029	0	0.136351	0	0.0150829	0.00469741	0	0.242249	0.979809
TCGA-AN-A0FL-01A	0.106019	0	0.0103647	0.0856551	0	0.20227	0	0.0265792	0	0	0	0.00885111	0.0466927	0.210357	0.060799	0.170957	0	0.0338552	0.0376005	0	0	0	0	0.269567	0.974578
TCGA-A8-A0A1-01A	0.00996268	0	0	0.0582743	0	0.102615	0.0661762	0.053197	0.00959256	0.0690098	0	0.0212355	0.035498	0.14761	0.101596	0.102563	0.0621152	0.00543032	0.153638	0	0	0.00148469	0	0.538061	0.853482
TCGA-AN-A0FN-01A	0.0997289	0	0.0167648	0.12662	0	0.185345	0	0.0796703	0	0.0566322	0	0.0422413	0.0217951	0.0278206	0.0766441	0.105872	0.0523416	0.00926985	0.0992546	0	0	0	0	0.529399	0.854021
TCGA-D8-A1J9-01A	0.106524	0	0.00910544	0.0418059	0	0.178296	0.0216469	0.0214663	0.0391004	0	0	0.0175699	0	0.0822136	0.070707	0.241171	0.0172412	0.00309072	0.11569	0	0	0.0343727	0	0.332037	0.944278
TCGA-BH-A1EO-01A	0.0726682	0	0	0.000571864	0	0.283405	0.00808775	0.0185269	0.0134803	0.0138379	0	0.000955939	0.0177634	0.0528317	0.0848894	0.169889	0.0705771	0.0272863	0.153135	0	0	0.0120944	0	0.418094	0.908221
TCGA-B6-A0I2-01A	0.18281	0	0.0485824	0.154589	0	0.0179194	0.0290634	0.102738	0.0192101	0.00906279	0	0.100887	0.00576423	0.0791384	0.0901686	0.087816	0.028234	0.00764088	0.0363766	0	0	0	0	0.568655	0.82975
TCGA-E9-A5UP-01A	0	0	0.00839247	0.0337885	0	0	0	0.0948997	0.0395988	0.000892016	0.00907939	0	0.0161561	0.398521	0.0340012	0.144421	0	0.148162	0	0.0578741	0	0.0142143	0	0.31348	0.973985
TCGA-A2-A0T5-01A	0.106175	0	0	0.0193248	0	0.183724	0	0.058494	0.0422819	0	0.0162257	0	0.0344577	0.089198	0.0807626	0.215419	0.0555172	0.0617402	0.0366797	0	0	0	0	0.279627	0.967371
TCGA-A7-A0DA-01A	0.117575	0	0.00852856	0.0633812	0	0.137002	0.0159198	0.0242635	0.0273298	0	0	0.0563042	0.0117008	0.172741	0.0607555	0.214302	0	0.0880669	0	0.00212988	0	0	0	0.262562	0.978948
TCGA-B6-A0IC-01A	0.0481327	0	0	0.0491518	0	0.161565	0	0.00920984	0.00189437	0	0.00433641	0.0166883	0.0772396	0.219124	0.0278967	0.184245	0.083878	0	0.115786	0	0.000851302	0	0.023	0.158173	1.01995
TCGA-BH-A5J0-01A	0.0492905	0	0.00995252	0.147215	0	0.125623	0.0621728	0.00667617	0.022791	0	0	0.0414018	0.0193455	0.0705743	0.0815807	0.16158	0.0827525	0	0.119044	0	0	0	0	0.535871	0.856496
TCGA-A2-A0CY-01A	0.062141	0	0.00331613	0.230709	0	0	0	0.136712	0	0	0	0.0040096	0	0.375012	0	0.167999	0	0.0143391	0	0	0	0.00576125	0.007	0.178541	1.03799
TCGA-E9-A245-01A	0.112495	0	0.0974913	0.0951106	0	0.144757	0	0.0241637	0	0	0	0	0.0415439	0.00822644	0.0670148	0.251705	0.0479988	0	0.109493	0	0	0	0	0.258103	0.975588
TCGA-GM-A3NW-01A	0.119127	0	0	0.105526	0	0.19953	0	0	0	0	0	0.0165629	0.00794662	0.0599005	0.133049	0.1034	0.0332907	0	0.221667	0	0	0	0	0.357802	0.935324
TCGA-A1-A0SB-01A	0.17065	0	0.00680849	0.13168	0	0.10654	0	0.0347343	0.00623142	0	0	0.042437	0.087811	0.0647128	0	0.193062	0	0.0734149	0.0819185	0	0	0	0.745	0.0269254	1.06404
TCGA-OL-A66N-01A	0.0807362	0.0160649	0.0973121	0.205258	0	0.0774547	0.0388803	0.00362031	0	0	0	0.0456713	0.0125885	0.0177782	0.0418314	0.158226	0.0533324	0	0.151245	0	0	0	0	0.456625	0.890466
TCGA-A2-A0CQ-01A	0	0.0337428	0	0.0819063	0	0.223233	0	0.0204732	0	0	0	0	0.076213	0	0.108085	0.362417	0.0455002	0	0.0180699	0	0.0303607	0	0	0.272946	0.974211
TCGA-C8-A1HG-01A	0.0580379	0	0.0916584	0.201028	0	0.0888986	0.0852153	0.0244108	0.00890499	0.0275503	0	0.0402103	0.00137885	0.0370203	0.0738319	0.140634	0.0387298	0.00629037	0.0762005	0	0	0	0	0.520534	0.859536
TCGA-AC-A2BK-01A	0.267402	0	0.016582	0.142612	0	0.0222464	0.0465143	0.0142754	0	0.0260864	0	0.0532277	0	0.0678838	0.0955526	0.155072	0.0257139	0	0.0664547	0	0.000377427	0	0.019	0.161978	1.02545
TCGA-A8-A08J-01A	0.105348	0	0.0889222	0.0649454	0	0.176422	0	0	0.0308949	0.00206326	0	0.0400731	0	0.113567	0.0760679	0.216782	0.00262118	0	0.0764078	0	0	0.00588606	0	0.403609	0.914167
TCGA-A8-A09V-01A	0.217355	0	0.06811	0	0	0.125679	0	0.0109965	0	0	0.00251472	0	0.11829	0	0.0485257	0.201957	0	0.0187456	0.180418	0	0	0.00740767	0	0.251548	0.982167
TCGA-A2-A0T3-01A	0.21122	0	0.0239372	0.0775599	0	0.141765	0.00194348	0.019861	0.00364974	0.0108613	0	0	0.00453074	0.189288	0.096447	0.157276	0.0156419	0	0.0460181	0	0	0	0	0.331865	0.948535
TCGA-C8-A1HK-01A	0.191574	0	0.0995036	0.133976	0	0.171896	0.0448799	0.0168219	0	0.0173774	0	0.016701	0	0.0114905	0.0720636	0.158941	0.0111871	0.0118622	0.0417254	0	0	0	0	0.347534	0.94276
TCGA-AN-A04A-01A	0.113718	0	0.0124499	0.0619232	0	0.31344	0	0	0.00254874	0.00551732	0	0.0229048	0.00495924	0.165794	0.0645744	0.110601	0.0391647	0	0.0824055	0	0	0	0	0.307533	0.957105
TCGA-E9-A1RG-01A	0.121319	0	0.0206198	0.105471	0	0.141958	0	0	0.0222341	0	0	0.0203963	0.0286506	0.0699644	0.065836	0.205794	0.0767591	0	0.115464	0	0	0.00553368	0	0.422567	0.906447
TCGA-JL-A3YW-01A	0.112675	0	0.00201982	0.0175978	0	0.155901	0.0595395	0.0325503	0	0.0533901	0	0.0491608	0.0190403	0.137945	0.0974094	0.153928	0.0427163	0.0166214	0.0495057	0	0	0	0	0.514005	0.863925
TCGA-E2-A154-01A	0.112351	0	0.0177892	0.0296632	0	0.151564	0	0.0334663	0	0.00475316	0	0.0324261	0.0422596	0.0549425	0.0461261	0.313853	0	0.0384575	0.100598	0	0	0.0217495	0.008	0.17476	1.00754
TCGA-A2-A04U-01A	0.144625	0	0.0590356	0.159893	0	0.0646017	0.0396587	0.0424129	0.0180097	0	0	0.0379258	0.00407289	0.154504	0.0256927	0.143257	0.00215213	0.0330185	0.0711414	0	0	0	0	0.251994	0.979922
TCGA-BH-A0EE-01A	0.106965	0	0.0131746	0.0707622	0	0.173904	0.00915545	0.0449819	0	0	0	0.0781286	0.0188373	0.0964547	0.123712	0.119233	0	0.062669	0.0751689	0	0	0.00685396	0	0.391149	0.920317
TCGA-BH-A0H5-01A	0.175067	0	0.0431153	0.164446	0	0.0588387	0.073543	0.0337765	0.024424	0.0328142	0	0.0316685	0.0123574	0.0379324	0.0698067	0.0937529	0.0412817	0.0232722	0.0839027	0	0	0	0	0.663651	0.78767
TCGA-EW-A1IW-01A	0.226102	0	0	0.0749342	0	0.192904	0.00643575	0.0116327	0	0.052417	0	0.0201693	0.0107437	0.0593912	0.0777226	0.152328	0.0562115	0	0.059008	0	0	0	0	0.413304	0.909764
TCGA-AO-A0J4-01A	0.181585	0	0.0621416	0.0322341	0	0.217685	0.0219883	0.0351223	0.0335863	0.0386811	0	0.0193176	0	0.0658218	0.106836	0.116014	0.0242302	0.0364558	0.00830098	0	0	0	0	0.561627	0.834447
TCGA-A7-A3J1-01A	0.193217	0	0	0.137725	0	0.172011	0.0291875	0	0.00425804	0	0	0.0219156	0.0186527	0.047202	0.11082	0.144573	0.0129572	0	0.10748	0	0	0	0	0.538142	0.850095
TCGA-E9-A243-01A	0.128455	0	0.0267708	0.114588	0	0.131856	0.10161	0.0101568	0.010502	0.0658501	0	0.00936199	0.00861454	0.0612331	0.0825758	0.116266	0.0151506	0.0276311	0.0668768	0	0	0.0225027	0	0.586358	0.830304
TCGA-C8-A134-01A	0.0810411	0.00801268	0	0.10025	0	0.051298	0.0779335	0.0658435	0.0137682	0.0475541	0	0.0195885	0.0187583	0.144232	0.122435	0.130561	0.0759485	0.0138373	0.025945	0	0.00299394	0	0	0.562661	0.839
TCGA-D8-A1Y1-01A	0	0	0	0.0537025	0	0.309616	0.00612514	0	0	0.0096588	0	0.010345	0.130529	0.0480708	0.0694336	0.274096	0	0.0110716	0.0641324	0	0	0.0132199	0	0.330991	0.947265
TCGA-AO-A12A-01A	0.193835	0	0.0392518	0.119602	0	0.160866	0	0.0495996	0.0282655	0.0145221	0	0.0196238	0.0140503	0.00864291	0.0647999	0.103429	0.0813445	0.0460676	0.0560999	0	0	0	0	0.352138	0.937961
TCGA-E2-A108-01A	0.0921376	0	0.00324536	0.170922	0	0.0842209	0.0814413	0.0369629	0.00858704	0	0	0.048817	0.0265332	0.0504553	0.0736685	0.125489	0.0304225	0.0245687	0.142529	0	0	0	0	0.588072	0.831073
TCGA-BH-A0E1-01A	0.212541	0	0.0417995	0.0226291	0	0.152146	0	0.021597	0	0	0.0200014	0	0	0.20816	0.0339532	0.151126	0.0528235	0	0.0832235	0	0	0	0	0.325842	0.950334
TCGA-E2-A14U-01A	0.115564	0	0.0264302	0.161495	0	0.158493	0	0.0422616	0	0	0	0.0378644	0.0104223	0.0193107	0.090126	0.244758	0.0303113	0	0.0629644	0	0	0	0	0.20837	0.999182
TCGA-BH-A0HL-01A	0.048057	0	0.0171557	0.0266049	0	0.0647479	0	0	0.0555371	0.0023993	0	0.0134758	0	0.269912	0.0167251	0.31096	0.0172524	0	0.0661005	0	0.075944	0.0151288	0.042	0.141682	1.04302
TCGA-E9-A229-01A	0.146265	0	0.012461	0.0173915	0	0.26466	0.010035	0.00675104	0.0388501	0	0.00182533	0	0.0373755	0.0479483	0.0636396	0.187533	0.0174869	0.0330579	0.110584	0	0	0.0041365	0	0.409243	0.911873
TCGA-A8-A08T-01A	0.151834	0	0.00268488	0.0316633	0	0.208421	0	0	0.0184707	0	0	0.00936561	0.0227368	0.149955	0.0498326	0.171628	0	0	0.183408	0	0	0	0	0.340203	0.941898
TCGA-E9-A1RF-01A	0.0922143	0	0.0394315	0.173899	0	0.144499	0.0508048	0.0233969	0.0295508	0.000640695	0	0.00976621	0	0.103408	0.0767629	0.176679	0.0159652	0.0220784	0.0310385	0	0	0.00986485	0	0.469912	0.883549
TCGA-A2-A04T-01A	0.233372	0	0.0291927	0.166247	0	0.00892319	0.0867944	0.0818402	0	0.0143841	0	0.0263012	0	0.0589577	0.0724127	0.128758	0.036449	0.034585	0.0158591	0	0.00544402	0.000479566	0	0.51861	0.858396
TCGA-E2-A15P-01A	0.230307	0	0.0244371	0.0847943	0	0.0801754	0	0	0.0151756	0.0844311	0	0.00960343	0	0.0993456	0.075624	0.0930659	0.031186	0	0.171855	0	0	0	0	0.305068	0.958682
TCGA-C8-A3M8-01A	0.122521	0	0.0189453	0.152569	0	0.130739	0	0.0270827	0.0103987	0	0	0	0	0.142531	0.0998098	0.18578	0.0350091	0	0.0696657	0	0.00494844	0	0	0.249402	0.981806
TCGA-LL-A5YO-01A	0.142369	0	0.0519254	0.131623	0	0.0820164	0.0600541	0.0253268	0.0259669	0	0	0.0578006	0	0.0756544	0.0843912	0.105893	0.0497917	0.0154556	0.0917317	0	0	0	0	0.638852	0.803343
TCGA-OL-A66L-01A	0.0634376	0	0.0606804	0.154947	0	0.100966	0.00604576	0.0757625	0	0.00971761	0	0.0617219	0.031282	0.0321787	0.06142	0.154333	0.0377033	0.0377603	0.110352	0	0	0.00169198	0	0.454398	0.891765
TCGA-OL-A66K-01A	0.188458	0	0.0702194	0.1214	0	0.0884718	0.00873208	0.0407138	0.00848132	0	0	0.00635205	0.00592833	0.078933	0.0213767	0.165443	0.0202345	0	0.141219	0	0.0289725	0.00506357	0	0.277147	0.9693
TCGA-E2-A1LG-01A	0.117334	0	0.123937	0.0966789	0	0.049801	0.0177092	0.107057	0	0.0114665	0	0.0218695	0.00796868	0.0935363	0.115511	0.118629	0.0701288	0.0255615	0.0228122	0	0	0	0	0.403656	0.91472
TCGA-E2-A1LS-01A	0.148743	0	0.00072661	0.106048	0	0.181458	0	0.105633	0	0	0	0	0.0509042	0	0.141329	0.182813	0.00646612	0.0691713	0.00670764	0	0	0	0.025	0.15504	1.03311
TCGA-A7-A426-01A	0.208567	0	0.0456679	0.128331	0	0.221381	0	0	0	0.0301818	0	0.0128337	0.0117537	0.00169114	0.0523433	0.125706	0.0123058	0	0.149239	0	0	0	0	0.387684	0.922414
TCGA-BH-A0B7-01A	0.144269	0	0.0405715	0.124643	0	0.188394	0.0350674	0.0471559	0	0.0130317	0	0.0230567	0.0141341	0.0698763	0.0689237	0.107258	0.0313748	0.0264609	0.0657839	0	0	0	0	0.539802	0.850455
TCGA-AC-A2FO-01A	0.180004	0	0.0366344	0.0896175	0	0.272485	0.00749425	0	0	0.0226284	0	0.0371301	0.0350103	0.0493569	0.0683074	0.0858485	0.0260453	0	0.0841967	0	0.00524123	0	0	0.54236	0.847164
TCGA-D8-A27L-01A	0.132749	0	0.0571093	0.0827579	0	0.18885	0	0.0243355	0.0330219	0	0	0.0279509	0.025238	0.029774	0.0684395	0.121466	0.0812384	0	0.127069	0	0	0	0	0.453019	0.892681
TCGA-AC-A2FF-01A	0.0866299	0	0.105166	0.138052	0	0.166436	0.0078625	0.02996	0.0159852	0.011695	0	0	0.00430953	0.00787105	0.0703618	0.121452	0.0938716	0.0204823	0.119866	0	0	0	0	0.53031	0.856118
TCGA-GM-A2D9-01A	0.131252	0	0.0176825	0.0814465	0	0.157486	0	0	0.00829764	0.02776	0	0.0254491	0.014147	0.130643	0.0966644	0.173723	0.0354699	0	0.0982731	0	0.00170616	0	0	0.340383	0.941574
TCGA-A2-A0D3-01A	0.191127	0	0.0286945	0.118815	0	0.140827	0.0209624	0.0611048	0.00780023	0.048709	0	0.0432997	0	0.0252714	0.081243	0.126873	0.0225845	0.0116475	0.0710421	0	0	0	0	0.393004	0.919711
TCGA-A2-A0EO-01A	0.0954018	0	0.0480831	0.119394	0	0.190166	0.00577415	0.018749	0.0152643	0	0	0.0341108	0.0412991	0.0365991	0.0736205	0.125963	0.0427642	0.00565092	0.147159	0	0	0	0	0.419243	0.907452
TCGA-A2-A0T7-01A	0.122068	0	0.016634	0.120301	0	0.169342	0.000799373	0.0242742	0.0273064	0	0	0.015753	0	0.131916	0.0566027	0.186727	0.0217167	0.02764	0.0692745	0	0	0.00964577	0	0.385726	0.922063
TCGA-OL-A6VO-01A	0.0745133	0	0	0.0714195	0	0.168008	0.0214663	0.101814	0	0.00303334	0	0.0526686	0.0154075	0.17076	0.101015	0.14157	0.016236	0.0361621	0.0197214	0	0	0.00620515	0	0.42792	0.902996
TCGA-BH-A0EI-01A	0.133151	0	0.0106401	0.0232351	0	0.135202	0	0.0252194	0.0117146	0	0	0.0540469	0.0647819	0.0509413	0.0133067	0.248128	0	0.0399245	0.186734	0	0	0.00297512	0	0.215577	0.990604
TCGA-A8-A094-01A	0.102549	0	0.0434502	0.0942977	0	0.136005	0.0549897	0.0318108	0.0019666	0.0151781	0	0.0491798	0	0.100231	0.0811118	0.169089	0.032428	0.0411429	0.0341262	0	0	0.0124437	0	0.511714	0.864979
TCGA-A8-A092-01A	0.0719933	0	0.00327474	0.0420395	0	0.144232	0.0200712	0.0487684	0.0419309	0	0	0.0248485	0.00534949	0.178087	0.0750391	0.206357	0.00405993	0	0.122656	0	0	0.0112927	0	0.324055	0.949029
TCGA-AC-A3W6-01A	0.10633	0	0.00831466	0.212147	0	0.106689	0.0241271	0	0.012002	0.00925686	0	0.0345881	0.0053132	0.0336153	0.0877548	0.178184	0.012607	0	0.169072	0	0	0	0	0.487799	0.875297
TCGA-BH-A0BA-01A	0.167945	0	0.119208	0.0983891	0	0.228868	0.00269485	0.0249229	0.00174739	0.0101501	0	0.0161988	0.00447128	0	0.0570129	0.0767044	0.0802858	0.00398488	0.107416	0	0	0	0	0.432337	0.90102
TCGA-EW-A1OX-01A	0.0456057	0	0.0165836	0.00674823	0	0.119609	0	0.0202194	0	0.0114603	0.0474561	0	0	0.225695	0.0519286	0.261527	0	0	0.193168	0	0	0	0.084	0.12404	1.03955
TCGA-A2-A0CR-01A	0.118544	0	0.0504604	0.234826	0	0.0235551	0.00914374	0.0861658	0.022842	0.00819069	0	0.0591885	0.0247629	0.043695	0.0773402	0.119781	0.0301702	0.00833265	0.0830025	0	0	0	0	0.619579	0.807239
TCGA-D8-A1JD-01A	0.0693844	0	0.00796129	0.0367512	0	0.242777	0	0.031967	0.0145939	0.00209944	0	0.0401931	0.0108291	0.0224426	0.0660252	0.193801	0.0867428	0.0207367	0.129736	0	0	0.0239586	0	0.396302	0.917441
TCGA-C8-A26X-01A	0.0921246	0	0.103941	0.0987216	0	0.0718963	0.0477971	0.0632445	0	0	0.00644929	0.0609069	0.000324604	0.0785951	0.0792419	0.150768	0.0686903	0.021289	0.0560094	0	0	0	0	0.597953	0.823504
TCGA-A1-A0SE-01A	0.131858	0	0.063823	0.133753	0	0.193006	0	0	0.0297703	0	0	0.0239766	0.0163802	0	0.0624215	0.10618	0.0815778	0.00667507	0.150578	0	0	0	0	0.350416	0.937494
TCGA-A7-A4SF-01A	0.256294	0	0.0282433	0.151523	0	0.0536225	0.00519223	0.0022927	0	0	0	0	0.0202334	0.14505	0.0903117	0.0885141	0.020581	0	0.138142	0	0	0	0	0.414657	0.909395
TCGA-OL-A66O-01A	0.0928538	0	0.139151	0.13757	0	0.0417915	0	0.0586006	0.0537391	0	0	0.0959091	0	0.0517836	0.0318241	0.152967	0.0114698	0	0.131247	0	0.00109425	0	0	0.246089	0.987432
TCGA-C8-A26W-01A	0.193561	0	0	0.160182	0	0.102375	0.0310481	0	0.00110205	0.0749337	0	0.000653188	0	0.0848158	0.127542	0.133501	0.00775557	0	0.0664332	0	0.016097	0	0	0.460462	0.887136
TCGA-E2-A9RU-01A	0.1244	0	0.036624	0.109155	0	0.0728192	0	0	0.000214421	0.0103413	0	0.0598305	0.033549	0.142858	0.0816325	0.228504	0.0364796	0.0138383	0.0442622	0	0	0.00549312	0	0.370789	0.929073
TCGA-AN-A0FW-01A	0.142702	0	0.00260168	0.158576	0	0.149551	0.0376476	0.024802	0.0231319	0.0250876	0	0.0020702	0.0174017	0	0.0555589	0.16453	0.0987271	0.00936912	0.088244	0	0	0	0	0.359268	0.933196
TCGA-D8-A1JC-01A	0.148946	0	0.0162077	0.0727318	0	0.109983	0	0.0463696	0.0115903	0.0187557	0	0.045335	0.0115539	0.155824	0.0987251	0.0959517	0	0.0216237	0.146402	0	0	0	0	0.397716	0.91675
TCGA-C8-A12V-01A	0.04668	0.0569454	0.0220209	0.12616	0	0.111858	0.0809555	0.0307958	0.00960269	0.0286386	0	0.0609868	0.00971309	0.0729426	0.0891381	0.121569	0.0374825	0.0422576	0.0522534	0	0	0	0	0.60977	0.816412
TCGA-A2-A04P-01A	0.150496	0	0.0458296	0.115746	0	0.181066	0.00221284	0.0988825	0.0043358	0	0	0.0260265	0.0108699	0.026177	0.0947974	0.130293	0.0291178	0.0570711	0.0172575	0	0.00982113	0	0	0.493214	0.870595
TCGA-BH-A0W3-01A	0.0627798	0	0.0042194	0.0718768	0	0.134161	0	0.0719605	0.00407536	0	0	0.031193	0.126109	0	0.0633241	0.316134	0	0.0133063	0.10031	0	0	0.000550435	0	0.220114	0.990428
TCGA-BH-A0B5-01A	0.145705	0	0.00765436	0.054184	0	0.170741	0	0	0.00905316	0.066867	0	0.032261	0.00381861	0.0935997	0.0721534	0.143021	0.026877	0	0.17109	0	0.00297453	0	0	0.431631	0.901831
TCGA-S3-AA10-01A	0.12546	0	0.0105583	0.150667	0	0.0567655	0.0537641	0.163184	0	0	0	0.0556576	0.0203749	0.0659386	0.0924229	0.108358	0.0201212	0.0649668	0.00136514	0	0.0103963	0	0	0.591001	0.819666
TCGA-BH-A0B0-01A	0.101083	0	0.0182905	0.0779111	0	0.173205	0.0116941	0.0260987	0.0560126	0	0	0.0184142	0.0393209	0.0658825	0.0741157	0.0999098	0.0796575	0.0358246	0.12258	0	0	0	0	0.4779	0.882816
TCGA-E2-A574-01A	0.0975332	0	0.0143595	0.110907	0	0	0	0.0865226	0.0291105	0	0	0.0481359	0	0.238732	0.0379176	0.212962	0	0.12382	0	0	0	0	0.046	0.13961	1.03784
TCGA-AN-A0XN-01A	0.00905986	0	0.00263697	0	0	0.402763	0.00988988	0.00377074	0	0	0.0130837	0	0.0114414	0.232304	0.0541665	0.153713	0.0539356	0.012651	0.0377256	0	0	0.00285814	0	0.400908	0.917283
TCGA-AN-A0XW-01A	0.13302	0	0.0078005	0.096532	0	0.126118	0.0226508	0.0876116	0	0.00741196	0	0.0803507	0.0109812	0.0290534	0.101161	0.144322	0.0183892	0.0174232	0.117174	0	0	0	0	0.51527	0.861647
TCGA-C8-A1HF-01A	0.0944863	0	0.0459923	0.147129	0	0.163113	0.0932537	0.0308037	0.0142937	0.0372832	0	0.0253763	0	0.0505071	0.0689395	0.157802	0.0231221	0.0166757	0.0312228	0	0	0	0	0.497777	0.870041
TCGA-AR-A2LO-01A	0.204513	0	0.0313119	0.194963	0	0.0877193	0.00179327	0.112422	0	0.00196259	0	0.0379494	0.0322526	0.0391858	0.0701928	0.125641	0.0243426	0	0.0352637	0	0.000486605	0	0	0.522699	0.854903
TCGA-D8-A1XA-01A	0.0990423	0	0	0.058393	0	0.177558	0	0.0389226	0.0324442	0	0	0.043611	0	0.113887	0.0669668	0.160044	0.0052981	0.0085291	0.160218	0	0	0.0350867	0	0.31008	0.953875
TCGA-BH-A0BL-01A	0.194852	0	0.00926862	0.0558745	0	0.0970673	0.0595894	0.0699646	0	0.000906677	0	0.0440805	0.0195207	0.0445537	0.102952	0.130074	0.0717617	0.0333584	0.0661769	0	0	0	0	0.560257	0.842223
TCGA-EW-A1J2-01A	0.0586327	0	0.000842698	0.113064	0	0.219579	0	0	0.00316463	0	0	0.0327045	0.0255431	0.112942	0.0750196	0.204992	0.0270915	0	0.126424	0	0	0	0	0.414843	0.909257
TCGA-BH-A0AZ-01A	0.209156	0	0.0229193	0.0845552	0	0.191755	0.00632328	0	0.011078	0.0219981	0	0.0167641	0.000785799	0.113258	0.0682249	0.121579	0.0208601	0	0.110744	0	0	0	0	0.377467	0.926029
TCGA-E9-A227-01A	0.0877712	0	0.0212803	0.148818	0	0.149841	0.053056	0.000836956	0.010028	0.0376011	0	0	0.0255087	0	0.0610846	0.164703	0.133485	0.0319284	0.0740574	0	0	0	0	0.513962	0.867039
TCGA-A2-A0D2-01A	0.176808	0	0.000487186	0.0846824	0	0.0984356	0.0180575	0	0	0.0315912	0	0.0665317	0.0399703	0.130621	0.0811113	0.130622	0.0297866	0.0470734	0.0642225	0	0	0	0	0.516294	0.861819
TCGA-D8-A1XM-01A	0.0929678	0	0	0.0818652	0	0.233656	0.02284	0.0102712	0	0.0281497	0	0.00750082	0.0244756	0.028153	0.0825245	0.153166	0.106182	0.00311725	0.121247	0	0	0.00388251	0	0.487015	0.878424
TCGA-D8-A1Y3-01A	0.0338692	0	0.00605257	0.120678	0	0.0996222	0.0428449	0.0473352	0.0205643	0	0	0.0300732	0.0686086	0.168453	0.0660119	0.188175	0	0.00659827	0.0909992	0	0	0.0101146	0	0.457329	0.890332
TCGA-C8-A275-01A	0.10125	0	0.0621688	0.109868	0	0.129262	0.0951519	0.0194211	0.0112384	0.00860834	0	0.0137857	0.00464544	0.128988	0.0727516	0.116319	0.0410884	0.0244978	0.0609556	0	0	0	0	0.548689	0.849935
TCGA-E2-A3DX-01A	0.181733	0	0.0210836	0.17628	0	0.183099	0	0.0155138	0.0121473	0	0	0.0325709	0.0473685	0.0382538	0.0604588	0.144157	0.00330358	0.00759007	0.0764408	0	0	0	0	0.549851	0.843263
TCGA-C8-A1HM-01A	0.0915033	0	5.1733e-05	0.15917	0	0.0701837	0.109881	0.0895962	0	0.0569467	0	0.0603527	0.0055687	0.0210134	0.106678	0.142605	0.00133891	0.0236733	0.0566735	0	0	0.00476408	0	0.554973	0.83824
TCGA-E2-A158-01A	0.115363	0	0.0364106	0.121084	0	0.0649876	0.0356495	0.126433	0	0	0	0.0278021	0.0124649	0.0863257	0.12979	0.107033	0.0788494	0.0164012	0.0414061	0	0	0	0	0.230893	0.989906
TCGA-AR-A0TP-01A	0.011161	0.00741328	0	0.0110869	0	0.116679	0	0.0268285	0.00558513	0	0	0.0308524	0.0403743	0.283426	0	0.318742	0.0255536	0.076282	0.0460164	0	0	0	0	0.292044	0.976712
TCGA-A7-A26F-01B	0.101095	0	0.0161067	0.0147435	0	0.279195	0.0488997	0.0178002	0	0	0.0492267	0	0.0389625	0.093991	0.0543665	0.195235	0	0.0725572	4.19802e-05	0	0	0.0177786	0	0.370401	0.928762
TCGA-A2-A1FW-01A	0.272128	0	0.0158001	0.120937	0	0.191833	0	0	0	0.0215642	0	0	0.0142272	0.0131144	0.0965257	0.177312	0	0	0.0765592	0	0	0	0	0.312663	0.959541
TCGA-E2-A15A-06A	0.100561	0.0317858	0.0155133	0.143647	0	0.202061	0.0819594	0.0295139	0.00613655	0	0.0054004	0	0.0295922	0.0219404	0.0951636	0.12526	0.0600464	0	0.0438226	0	0.00759555	0	0	0.578276	0.832069
TCGA-BH-A0C7-01B	0.0918011	0	0	0.060904	0	0.239584	0	0	0	0	0	0.00355256	0.0239214	0.160468	0.0747553	0.0423625	0.045642	0.055381	0.201628	0	0	0	0	0.359229	0.933762
TCGA-AR-A1AJ-01A	0.149449	0	0.00164413	0.108963	0	0.102629	0.0856774	0.0598445	0.00369455	0.0217996	0	0.0127341	0	0.0344438	0.102206	0.163461	0.0659708	0.0441803	0.032965	0	0	0.0103395	0	0.625408	0.809779
TCGA-E9-A1R5-01A	0.125791	0	0.0129537	0.0335584	0	0.258151	0	0	0.0394461	0	0	0.00723394	0.00371884	0.125893	0.0959349	0.122541	0.0570775	0	0.1177	0	0	0	0	0.267638	0.972189
TCGA-A8-A09A-01A	0.139634	0	0.0115643	0.103994	0	0.185001	0.00938918	0	0.0155607	0	0	0.0452086	0.0183965	0.0647875	0.108328	0.146259	0.033914	0	0.117963	0	0	0	0	0.418689	0.907343
TCGA-GM-A2DC-01A	0.126196	0	0.0514542	0.150405	0	0.149455	0	0.0716122	0.0305457	0	0	0.0298743	0.0377008	0.00596962	0.0950892	0.123255	0.0207418	0	0.107702	0	0	0	0	0.289844	0.965665
TCGA-A2-A3KC-01A	0.23385	0	0.0186157	0.0321173	0	0.228129	0	0	0	0	0	0.0171135	0.00970608	0.113187	0.0725664	0.142766	0.00682798	0	0.123275	0	0.00184537	0	0	0.390463	0.920337
TCGA-AO-A0J9-01A	0.120355	0	0.0162249	0.172302	0	0.155105	0	0.000783741	0.0346277	0	0	0.0279398	0.0194664	0.114929	0.0583846	0.160174	0.0546067	0	0.0651016	0	0	0	0	0.505234	0.867607
TCGA-E2-A14Y-01A	0.119308	0	0.0802059	0.039198	0	0.141769	0.0058833	0.105708	0	0	0.021605	0.0503434	0	0.134198	0.0849366	0.110123	0.0172893	0.064498	0.00392444	0.00211221	0	0.0188974	0	0.30209	0.961083
TCGA-D8-A4Z1-01A	0.121758	0	0.0675663	0.144245	0	0.166229	0	0.0604352	0.00893656	0	0.0100999	0.0136422	0.0349722	0	0.0576006	0.139092	0.0440297	0	0.131394	0	0	0	0	0.370895	0.928621
TCGA-3C-AALI-01A	0.0950379	0	0.00538482	0.196361	0	0.0513077	0	0.0281415	0.0215839	0	0	0.0573648	0.015753	0.0843701	0.153184	0.168887	0	0.0444083	0.0767668	0	0	0.00144915	0	0.483191	0.875351
TCGA-E2-A159-01A	0.119761	0	0.0353552	0.122895	0	0.0932968	0.053389	0.0241586	0.00936513	0.0142305	0	0.0609514	0.00592534	0.0510312	0.0876204	0.155403	0.0656498	0.0258582	0.0751099	0	0	0	0	0.549146	0.848385
TCGA-E2-A155-01A	0.22374	0	0	0.0887979	0	0.194672	0	0.00386453	0	0	0	0	0.0167041	0	0.0734087	0.213091	0.0014233	0	0.177021	0	0.00180028	0.00547755	0	0.267046	0.974678
TCGA-A8-A082-01A	0.0137702	0	0	0.0185051	0	0.11543	0	0.0305178	0.0169059	0	0.00928793	0.00452646	0.188843	0.0224378	0.0556232	0.372037	0.0493891	0	0.0646251	0	0.0302673	0.00783364	0	0.289489	0.966927
TCGA-E2-A14R-01A	0.106614	0	0.0456999	0.0852977	0	0.0585118	0.0202043	0.135227	0	0	0	0.063298	0.0449462	0.137162	0.123185	0.113994	0.00184804	0.0106726	0.0445781	0	0.00876041	0	0	0.520831	0.858416
TCGA-D8-A141-01A	0.0993803	0	0.00800112	0.160073	0	0.148151	0.0403174	0.0291053	0.0325938	0.0186602	0	0.0275105	0.0135033	0.0734744	0.0918327	0.108985	0.0658316	0.0070423	0.0755378	0	0	0	0	0.570559	0.835809
TCGA-BH-A204-01A	0.106167	0	0.00107071	0.0629873	0	0.175071	0	0	0	0	0	0.0145559	0.130903	0.0063453	0.0582557	0.28748	0	0	0.0960957	0	0.0490341	0.012034	0.037	0.145728	1.01827
TCGA-E2-A109-01A	0.31086	0	0.0626076	0.0781449	0	0.145313	0.000626431	0	0.0102621	0.0128678	0	0.011072	0	0.113158	0.070928	0.0899872	0	0.00533888	0.088833	0	0	0	0	0.411545	0.912936
TCGA-C8-A1HJ-01A	0.169986	0	0.0258361	0.141101	0	0.0868061	0.0682164	0.106565	0	0.0384852	0	0.0130574	0.00404853	0.0555874	0.0975493	0.113523	0	0.0633237	0.0159136	0	0	0	0	0.384822	0.92395
TCGA-BH-A0C1-01B	0.140496	0	0.0139603	0.143893	0	0.203101	0	0.0581266	0	0.0141808	0	0.0271598	0.00534138	0.0109038	0.0787973	0.124736	0.0508179	0.0113712	0.0981452	0	0.0189698	0	0	0.393659	0.918786
TCGA-D8-A1Y2-01A	0.0477878	0.0300543	0	0.072425	0	0.232432	0.0211809	0	0	0.0588544	0	0.00167665	0.0296507	0.115103	0.0765429	0.197522	0.0440621	0	0.054338	0	0	0.0183708	0	0.573986	0.835435
TCGA-AR-A2LJ-01A	0.0783397	0	0.0754545	0.121723	0	0.125971	0	0.0261364	0.0298945	0	0	0.0367778	0.0396337	0.0910475	0.054863	0.13869	0.0845857	0.00710103	0.0897821	0	0	0	0	0.552458	0.849437
TCGA-AC-A2QH-01B	0.0146455	0	0	0	0	0.188234	0	0.0106634	0.0389948	0	0.0406156	0.00996554	0	0.609713	0	0.0432857	0.00368759	0	0	0.0315686	0	0.00862607	0.037	0.145906	1.09639
TCGA-A2-A0YK-01A	0.197962	0	0.0354821	0.180251	0	0.147838	0.0125864	0.04647	0	0.00525479	0	0.0374023	0.0149418	0.0177416	0.0738093	0.106428	0.0513632	0	0.0724702	0	0	0	0	0.572463	0.829967
TCGA-E9-A22H-01A	0.0897565	0	0.00328212	0.0430087	0	0.163012	0.0603873	0	0	0.0611637	0	0	0.00871539	0.0548019	0.14122	0.199292	0.0249748	0	0.150385	0	0	0	0	0.356943	0.934619
TCGA-E2-A1L8-01A	0.170948	0	0.0593149	0.0818709	0	0.196381	0.0152456	0.0502935	9.6538e-05	0.0192003	0	0	0	0	0.0607272	0.0957887	0.158009	0.0575026	0.028838	0	0	0.00578487	0	0.381288	0.924343
TCGA-BH-A0B8-01A	0.157388	0	0.00861436	0.0797462	0	0.237005	0.0382836	0	0	0	0	0.0138419	0.0514813	0.00846239	0.0752838	0.137902	0.0734577	0.00779741	0.101985	0	0	0.00875054	0	0.262611	0.972273
TCGA-BH-A18G-01A	0.0498253	0	0	0.124201	0	0.252507	0.0523826	0	0	0	0.0408219	0.0112098	0.154506	0.0303436	0.0591175	0.134079	0	0.0802573	0.0107482	0	0	0	0	0.234392	0.98897
TCGA-JL-A3YX-01A	0.105485	0	0.0426282	0.1396	0	0.107238	0.00362027	0.0565053	0	0	0	0.039891	0.0121007	0.0171009	0.0385655	0.149642	0.0403109	0.00742904	0.239884	0	0	0	0	0.25419	0.977749
TCGA-S3-AA17-01A	0.122171	0	0.0492462	0.0981908	0	0.117452	0.0811774	0.0343738	0.0389825	0.0194975	0.00508686	0.0116475	0.0285065	0.0719464	0.0852251	0.134557	0.00551813	0.041029	0.0553931	0	0	0	0	0.593897	0.826904
TCGA-E2-A15M-01A	0.102448	0	0.0224762	0.111122	0	0.22192	0.0221416	0.0343165	0.0111532	0.032012	0	0.0216019	0.0258145	0.0304628	0.0851115	0.125274	0.0764899	0.00508919	0.0695194	0	0.00304608	0	0	0.564092	0.839593
TCGA-E2-A56Z-01A	0.0752287	0	0.025637	0.123827	0	0.0689246	0	0	0.0387623	0.0772384	0	0.0349809	0.0225067	0.1654	0.12877	0.116886	0.00803781	0	0.1087	0	0.00509954	0	0	0.303408	0.960035
TCGA-A7-A0CH-01A	0.0184792	0	0	0.103312	0	0.215647	0.011632	0	0	0	0	0.0119233	0.0365792	0.154191	0.0645803	0.158186	0.064732	0.0160947	0.144645	0	0	0	0	0.237031	0.985104
TCGA-AR-A0TZ-01A	0.0899528	0	0.00138275	0.0751495	0	0.227483	0	0.0656806	0	0	0	0.0180135	0.0814558	0.0183672	0.0613047	0.179108	0.0763135	0.0201069	0.079362	0.00632007	0	0	0.002	0.20063	0.996747
TCGA-E2-A15I-01A	0.17203	0	0.0240056	0.0986941	0	0.191185	0.0102639	0.061959	0	0.0436072	0	0.0194348	0	0.0466986	0.0766598	0.107829	0.0523109	0.00695034	0.0883708	0	0	0	0	0.421336	0.906049
TCGA-BH-A0B4-01A	0.0931912	0	0	0.144102	0	0.179814	0	0.00955869	0	0.0039376	0	0.0435393	0.021628	0.0730141	0.099681	0.141936	0.0418215	0	0.147777	0	0	0	0	0.451864	0.892365
TCGA-E2-A15K-06A	0.210368	0	0.0232265	0.0321256	0	0.101987	0	0.0178944	0.0102691	0	0	0.0109838	0.00748463	0	0.00702687	0.210253	0.182442	0.00395366	0.136457	0.00281502	0.0413422	0.00137096	0	0.27427	0.969087
TCGA-BH-A0WA-01A	0.113373	0	0.00387528	0.0303976	0	0.247876	0.0295641	0.0486468	0	0.0188035	0	0.0187479	0.015185	0.140448	0.108651	0.113131	0.0537434	0.0314149	0.0261418	0	0	0	0	0.410952	0.910887
TCGA-A2-A0ET-01A	0.117737	0	0.00919792	0.109657	0	0.252227	0.0714087	0.0211407	0.0255052	0	0	0	0.0251164	0	0.0635156	0.125023	0.125993	0.0100902	0.0197258	0	0.0236631	0	0	0.322896	0.949504
TCGA-OL-A5RW-01A	0.0995287	0	0.0351995	0.0292744	0	0.132175	0.00968428	0.101854	0.0562907	0.00172301	0	0.0130321	0.084682	0.109628	0.0809423	0.161743	0	0.0747344	0.00945856	0	0	4.99207e-05	0	0.32141	0.950432
TCGA-A7-A13D-01B	0.158068	0	0.00749379	0	0	0.170318	0	0.0511546	0	0	0.0224032	0	0	0.494159	0.00135905	0.0242968	0	0.051497	0	0.0171871	0	0.00206302	0.122	0.11274	1.07982
TCGA-AN-A0FD-01A	0.119881	0	0.0754866	0.147013	0	0.103408	0.0160255	0.0617943	0.0350983	0	0	0.0312688	0.000633319	0.069488	0.0724808	0.141982	0.019423	0.0254734	0.0650878	0	0	0.0154551	0	0.363234	0.932211
TCGA-BH-A0H7-01A	0.154501	0	0	0.0339555	0	0.202345	0	0	0.0193351	0.0549104	0	0.0169758	0	0.17092	0.0809325	0.0681553	0.0585541	0.0124475	0.126968	0	0	0	0	0.36005	0.93319
TCGA-LL-A5YL-01A	0.131202	0	0.0349766	0.200198	0	0.0470457	0.0170643	0.0170735	0	0.0154521	0	0.0456816	0.0262906	0.0510724	0.0604461	0.190316	0.00181375	0.0106842	0.150683	0	0	0	0	0.46067	0.888668
TCGA-A2-A0D0-01A	0.0123103	0.0117919	0	0.176658	0	0.0781066	0.0722142	0.141046	0	0.026395	0	0.0382813	0.0220783	0.12623	0.0856588	0.0982676	0.0664522	0.02802	0.00738529	0	0	0.00910371	0	0.445611	0.894398
TCGA-AO-A129-01A	0.154281	0	0.0948162	0.0857104	0	0.153507	0.0751328	0.0386327	0.00634348	0.0254829	0	0.00604704	0.0208609	0.0785513	0.0995042	0.102135	0.0248699	0.0245597	0.00956536	0	0	0	0	0.556787	0.838732
TCGA-BH-A1EW-01A	0.139262	0	0.00130304	0.0370666	0	0.17971	0.0145188	0	0.0213726	0.00813048	0	0.040071	0.0830041	0.0388671	0.0737373	0.145234	0	0.0642903	0.130999	0	0	0.0224327	0	0.439482	0.899011
TCGA-AO-A03M-01B	0.146384	0	0.0796324	0.152779	0	0.111369	0.0435775	0.0534742	0	0	0	0.0277826	0.0196722	0.0246498	0.0859485	0.126445	0.0312039	0.0141599	0.0829215	0	0	0	0	0.525704	0.856626
TCGA-B6-A0RP-01A	0.103942	0	0	0.129315	0	0.156728	0	0	0.0189705	0.0360072	0	0.0610109	0.00344175	0.110554	0.0788915	0.193102	0.0604928	0.00312889	0.0413011	0	0	0.00311425	0	0.36797	0.930572
TCGA-E2-A15T-01A	0.161758	0	0.0347161	0.117997	0	0.114553	0.0064687	0.0359057	0.0290909	0	0	0.00754254	0.00399891	0.119957	0.070634	0.130485	0.0963273	0	0.065924	0	0	0.00464263	0	0.264023	0.973413
TCGA-A2-A4RW-01A	0.129575	0	0.0502695	0.0914686	0	0.136253	0	0	0.0510397	0	0	0.0479264	0	0.0148397	0.0734097	0.124848	0.0698669	0	0.210503	0	0	0	0	0.416353	0.908504
TCGA-A8-A08O-01A	0.201777	0	0.0939215	0.0573887	0	0.183206	0	0.0449383	0.00669139	0	0	0.0440545	0.0156409	0.0242689	0.0566673	0.120261	0.045625	0	0.105559	0	0	0	0	0.253986	0.983003
TCGA-BH-A18I-01A	0.147726	0	0	0.0405573	0	0.247222	0.040643	0.00343482	0	0	0	0.0393114	0.0138534	0.0861937	0.0946609	0.0884612	0.043257	0.00282712	0.151852	0	0	0	0	0.492626	0.874572
TCGA-BH-A0BM-01A	0.179683	0	0.0561754	0.104752	0	0.179886	0.000195922	0.0785257	0	0.019914	0	0.0384081	0	0.00214267	0.0509638	0.154936	0.0326047	0.0182534	0.0788999	0	0	0.00465932	0	0.308547	0.958095
TCGA-E2-A14N-01A	0.102611	0	0	0.0748727	0	0.246947	0.0614968	0.0799683	0	0.0369776	0	0	0	0.105568	0.0991264	0.103943	0	0.0884897	0	0	0	0	0	0.483935	0.874809
TCGA-5L-AAT0-01A	0.150613	0	0.000614392	0.16803	0	0.125891	0.00660858	0.0160894	0.0102937	0	0	0.0399012	0.00480105	0.0809068	0.0949903	0.10868	0.0374356	0	0.155146	0	0	0	0	0.487224	0.875638
TCGA-BH-A6R9-01A	0.103283	0	0.0148728	0.0261327	0	0.146	0.0174137	0	0	0	0	0.105265	0.00377724	0.101624	0.0582751	0.165202	0.0992424	0.00605442	0.152273	0	0	0.000584157	0	0.519466	0.863193
TCGA-EW-A1PG-01A	0.187432	0	0.0475575	0.0634088	0	0.167464	0.0462733	0.00714198	0.00151173	0	0.00231914	0	0.0476261	0.0339912	0.0469854	0.0899405	0.0905754	0.0574636	0.106948	0	0.00336142	0	0	0.278263	0.965748
TCGA-AN-A03Y-01A	0.0768283	0	0.0138827	0.183061	0	0.134958	0	0.0621656	0.0493785	0.0065877	0	0.0128242	0.0361593	0.0974067	0.0942156	0.137609	0	0	0.0910241	0	0	0.00390007	0	0.40146	0.915282
TCGA-B6-A0RT-01A	0.131264	0	0.0344211	0.181814	0	0.11216	0.087439	0.0189058	0.0397897	0.00885846	0	0.0290915	0.0198444	0.0478753	0.0868057	0.109086	0.00956937	0.0374766	0.0455983	0	0	0	0	0.665227	0.783636
TCGA-A2-A25D-01A	0.120424	0	0	0.195932	0	0.0938146	0.0428768	0.052887	0.0224818	0.0194682	0	0.0212168	0.0154286	0.0211684	0.0777608	0.126595	0.0369818	0.0379863	0.114978	0	0	0	0	0.541291	0.850038
TCGA-A7-A56D-01A	0.0909929	0	0.0733854	0.0696223	0	0.09117	0	0.0387893	0.0342369	0	0	0.0700698	0.0361635	0.142721	0.0577811	0.153574	0.0112411	0.040831	0.0830342	0	0	0.00638777	0	0.377157	0.925546
TCGA-D8-A73W-01A	0.0815728	0	0.00300168	0.0889933	0	0.174671	0	0.0427082	0.0368066	0	0	0.0115908	0.0208116	0.0927202	0.0730762	0.254087	0	0.0255041	0.0597575	0	0	0.0346995	0	0.338061	0.942977
TCGA-AO-A0J5-01A	0.112949	0	0.062374	0.0654828	0	0.250731	0	0.0109392	6.2919e-05	0	0	0	0.0622161	0.0239945	0.0603629	0.19634	0.0300808	0	0.124467	0	0	0	0	0.294807	0.959677
TCGA-A2-A1G6-01A	0.135677	0	0.0709494	0.179957	0	0.118183	0	0.0152604	0.0389784	0	0	0	0.0233357	0	0.0199526	0.16153	0.150999	0.0036017	0.0780549	0	0	0.00352031	0	0.374838	0.926793
TCGA-AC-A3OD-01B	0.0525212	0	0.029147	0.113214	0	0.273739	0.0596098	0.0229498	0	0.038067	0	0.00664641	0	0.00477823	0.0772626	0.122686	0.074243	0.0213142	0.103822	0	0	0	0	0.521873	0.859148
TCGA-A7-A0CJ-01A	0.136532	0	0.0171541	0.0727957	0	0.15117	0.0305093	0.0732617	0.0218702	0.0111609	0	0.0219798	0.0146492	0.16468	0.0620563	0.105166	0.0195715	0.0240125	0.0623112	0	0	0.0111196	0	0.321577	0.949692
TCGA-A8-A07U-01A	0.0891776	0.0149744	0.0612346	0.117264	0	0.0776357	0.0838384	0.0734994	0	0	0	0.0637672	0.03474	0.0604082	0.0979375	0.10301	0.0151377	0.0493628	0.0542047	0	0	0.00380773	0	0.584105	0.829195
TCGA-D8-A1XS-01A	0.103783	0	0.00939033	0.0753147	0	0.224951	0.0253637	0.03011	5.49432e-05	0	0	0.021452	0.0253377	0.0435089	0.0956999	0.1785	0.0278532	0	0.13868	0	0	0	0	0.359653	0.932982
TCGA-B6-A0I8-01A	0.175196	0	0.0805368	0.0826454	0	0.0431634	0	0.022198	0.0255633	0	0.00422805	0.00301216	0.0170133	0.0751356	0.0473422	0.260757	0	0.0381118	0.104903	0	0	0.0201938	0	0.219214	0.994399
TCGA-LL-A5YM-01A	0.0476961	0	0.0702332	0.181165	0	0	0	0.0657548	0.0107035	0.00283828	0	0.0114625	0.0139498	0.125186	0.0610438	0.22804	0.0290478	0	0.152879	0	0	0	0	0.404236	0.913974
TCGA-E2-A15E-01A	0.170522	0	0.0194019	0.062974	0	0.164857	0	0.0051336	0	0	0	0.0679537	0.0157348	0.0652427	0.0675158	0.159816	0.0312533	0	0.169596	0	0	0	0	0.208904	0.995602
TCGA-D8-A27G-01A	0.067984	0	0	0.14101	0	0.135892	0.0395883	0.0472784	0	0	0	0.0413155	0.0210285	0.0852875	0.103565	0.133875	0.0375973	0	0.145578	0	0	0	0	0.457983	0.889856
TCGA-BH-A1EX-01A	0.131606	0	0	0.0696866	0	0.208568	0.00546018	0.0445897	0	0	0	0	0.00936733	0.142607	0.0908554	0.217028	0.0436474	0	0.0363212	0	0.000263483	0	0	0.409342	0.911708
TCGA-A8-A076-01A	0.124945	0	0.0622262	0.0707682	0	0.153065	0.00876484	0.0190726	0.0391309	0	0	0	0.00260234	0.143694	0.0528949	0.155421	0.0591108	0.0148262	0.06855	0	0	0.0249275	0	0.378086	0.925262
TCGA-EW-A1OV-01A	0.0820886	0.0234712	0.0441699	0.164701	0	0.122437	0.0390649	0.0369963	0.0300027	0.0190587	0	0.056634	0.0263218	0.0437493	0.0809554	0.14163	0.00218667	0.00725883	0.0781337	0	0.00114026	0	0	0.62531	0.805965
TCGA-B6-A0X7-01A	0.0879263	0	0.0573502	0.10697	0	0.144143	0	0.0256104	0.0161845	0	0	0.0394765	0	0.0280401	0.0876994	0.165988	0.0329715	0.00477154	0.202869	0	0	0	0	0.276073	0.968363
TCGA-B6-A0WT-01A	0.0974282	0	0.0859029	0.045154	0	0.196858	0	0.0431951	0.0325418	0	0	0.0175092	0.00167238	0.0329663	0.0598463	0.158821	0.0268288	0.0396395	0.152236	0	0	0.00940096	0	0.325223	0.947406
TCGA-A2-A4S3-01A	0.0566481	0	0.00685793	0.163971	0	0.0480996	0.0631975	0.0444544	0.00900502	0.00245458	0	0.0523471	0.00494662	0.136033	0.08983	0.118685	0.0495863	0	0.153884	0	0	0	0	0.444042	0.896331
TCGA-BH-A0BZ-01A	0.124874	0	0.000150344	0.172539	0	0.108657	0.0208706	0.0414687	0.0661645	0.0118242	0	0.0324335	0.0116357	0.100861	0.0962679	0.136271	0.0248567	0.00565493	0.0454705	0	0	0	0	0.533314	0.85134
TCGA-OL-A5RU-01A	0.242583	0	0.0681553	0.162545	0	0.128257	0.0013279	0.0588707	0.00331741	0.0214472	0	0	0.0313288	0.0489448	0.0591964	0.107087	0.014518	0	0.0524216	0	0	0	0	0.552056	0.837911
TCGA-D8-A73U-01A	0.0429666	0	0.0868318	0.160253	0	0.125973	0.0189464	0.0517471	0.0287951	0.00812702	0	0.0376194	0.045167	0.116554	0.0631097	0.134088	0	0.0191626	0.0606586	0	0	0	0	0.576072	0.833052
TCGA-A2-A0YT-01A	0.0905332	0	0.0114581	0.144687	0	0.153368	0.0113766	0.0164048	0.0100854	0	0	0.0426151	0.0232361	0.0709645	0.0507112	0.159863	0.0527519	0.0736964	0.0745497	0	0	0.0136983	0	0.299477	0.957904
TCGA-A1-A0SK-01A	0.0473195	0	0.0823757	0.172525	0	0.206209	0	0.0478322	0.0326123	0	0	0	0.00915424	0.233328	0.0328358	0	0	0	0.0276297	0	0.108178	0	0.017	0.162413	1.02756
TCGA-E9-A295-01A	0.0908853	0	0.00774217	0.10798	0	0.123728	0	0.0212116	0.0481103	0.0148293	0	0.0450185	0	0.0400336	0.102121	0.138531	0.11406	0	0.145749	0	0	0	0	0.333978	0.943759
TCGA-AR-A1AR-01A	0.0799392	0.00822047	0	0.028288	0	0.249977	0.0517116	0.0164459	0	0.0212073	0	0.000151481	0.0699233	0.0960833	0.0844572	0.165494	0.0571212	0.0635952	0.00556032	0	0.00182422	0	0	0.586135	0.829456
TCGA-D8-A1XY-01A	0.112627	0	0.0167068	0.00341921	0	0.130023	0.0224481	0.0533954	0.00689142	0	0	0.0234454	0.0340865	0.138001	0.046657	0.207749	0.049172	0.0177295	0.134546	0	0	0.00310278	0	0.307492	0.954087
TCGA-LL-A8F5-01A	0.0611727	0	0.115188	0.169205	0	0.0382119	0.0465064	0.0704834	0.0174863	0.00271931	0	0.0347722	0.00512015	0.120879	0.0725171	0.15687	0.0292413	0.0260737	0.0335538	0	0	0	0	0.538403	0.850421
TCGA-E9-A1R6-01A	0.0472506	0	0.00502607	0.094684	0	0.151161	0	0.0186993	0.0368738	0	0	0.0523134	0.00198894	0.102577	0.0733767	0.251091	0.0292736	0	0.128337	0	0	0.00734802	0	0.253677	0.978336
TCGA-BH-A1FL-01A	0.151344	0	0.0473855	0.113132	0	0.16717	0	0.082842	0	0.0130851	0	0.00486577	0.0275341	0.0217305	0.0673518	0.121028	0.03516	2.54547e-05	0.147346	0	0	0	0	0.309208	0.955465
TCGA-E9-A1RE-01A	0.107416	0	0.0157113	0.0917159	0	0.213189	0	0.0415456	0.0243313	0.00794598	0	0.0162131	0	0.100558	0.0654962	0.110767	0.0312299	0	0.173881	0	0	0	0	0.29407	0.961373
TCGA-D8-A1JN-01A	0.029021	0	0.0236405	0.215855	0	0.117517	0.03359	0	0.00755339	0.00696615	0	0.0338756	0.00445616	0.00260938	0.177389	0.109359	0.036423	0	0.201745	0	0	0	0	0.300045	0.966783
TCGA-D8-A145-01A	0.178026	0	0.129265	0.0998715	0	0.0950859	0.0136271	0.051454	0.00159677	0	0	0.0123157	0.017601	0.106722	0.0650008	0.0953926	0.0121602	0	0.121881	0	0	0	0	0.46	0.887315
TCGA-B6-A0IK-01A	0.185267	0	0.0578113	0.177972	0	0.0619905	0.0393006	0.0478942	0	0.0157689	0	0.0127859	0.0130354	0.0426482	0.0823073	0.127419	0.0369487	0.0346259	0.0642255	0	0	0	0	0.441348	0.896696
TCGA-C8-A1HE-01A	0.0819516	0	0	0.0625104	0	0.268638	0.0225073	0	0.00260195	0	0.00320201	0	0.0103022	0.0562563	0.102619	0.200384	0.0741211	0	0.114907	0	0	0	0	0.25156	0.978124
TCGA-A8-A0AB-01A	0.112904	0	0.0639967	0.0348372	0	0.116871	0	0.0328125	0	0	0	0.00905633	0.0437282	0.052012	0.00572442	0.198801	0.0464609	0.0449424	0.218489	0	0	0.0193645	0	0.214047	0.991361
TCGA-EW-A1J3-01A	0.070508	0	0.00888257	0.0601275	0	0.164323	0.0245113	0.0847002	0	0.0517306	0	0	0.0214206	0.0178611	0.0991422	0.214835	0.0437051	0.0404588	0.0574995	0.0220813	0.0108339	0.00737918	0	0.306466	0.955595
TCGA-GI-A2C8-01A	0.102169	0	0.0152756	0.06834	0	0.110903	0.000120405	0.0182641	0.0417629	0.0525434	0	0	0	0.13597	0.080795	0.230772	0.020513	0	0.112754	0	0	0.00981652	0	0.41725	0.908144
TCGA-A2-A0YJ-01A	0.13891	0	0.00778266	0.111525	0	0.167847	0	0.0302022	0	0	0.00219358	0.00959835	0.029715	0.21576	0.0696021	0.120097	0.0725963	0	0	0.0241706	0	0	0	0.246272	0.985491
TCGA-A8-A0A7-01A	0.120968	0	0.0906374	0.194475	0	0.0745123	0.0627037	0.0228272	0.0230213	0.00276499	0	0.0485261	0.0163868	0.0455066	0.0647968	0.11118	0.0413464	0.0187011	0.0616472	0	0	0	0	0.625821	0.805829
TCGA-A8-A08L-01A	0.0652369	0	0	0.127586	0	0.137257	0.0930742	0	0	0.00297237	0	0.0853367	0.00620246	0.0705536	0.112409	0.186825	0.0155435	0.0135597	0.0819336	0	0.00151015	0	0	0.483323	0.876601
TCGA-BH-A0H6-01A	0.139219	0	0.0134168	0.0577122	0	0.17708	0	0.0273071	0.00416929	0	0	0.0445975	0.0868666	0.030598	0.0520609	0.186108	0.0802482	0.00141609	0.0992005	0	0	0	0.001	0.205179	0.993125
TCGA-D8-A1XL-01A	0.0778803	0.00473927	0.0288	0.208539	0	0.0765053	0.0519764	0.0294111	0.0180516	0	0	0.0422257	0.0535567	0.0143099	0.0882003	0.190878	0.0208133	0.0560816	0.0324726	0	0.00555912	0	0	0.541586	0.849408
TCGA-E2-A10B-01A	0.171572	0	0	0.109132	0	0.118176	0.0339525	0	0.0154266	0.0671549	0	0.000451432	0.0268081	0.0886695	0.0570647	0.131752	0.0733305	0	0.0988308	0	0.00767946	0	0	0.322116	0.948194
TCGA-E9-A228-01A	0.00480507	0	0	0.0638198	0	0.103562	0	0.00495148	0.00625282	0	0	0.00108703	0.0120772	0.245427	0.0380992	0.257059	0.0933846	0	0.136632	0	0.0328436	0	0	0.423559	0.906441
TCGA-A2-A3KD-01A	0.210084	0	0.0814217	0.079831	0	0.135675	0.0152395	0.00503251	0.0271505	0	0	0.0266277	0.0297628	0.0344965	0.0502555	0.170736	0.0450306	0	0.08202	0	0	0.00663672	0	0.336734	0.944559
TCGA-AQ-A7U7-01A	0.15925	0	0.019923	0.157365	0	0.059209	0.0309605	0.0534485	0.0256887	0.029585	0	0.0406026	0.0238302	0.054098	0.0840331	0.107525	0.000354365	0.039441	0.114686	0	0	0	0	0.583924	0.828428
TCGA-AO-A1KS-01A	0.0344027	0	0	0.0941005	0	0.279034	0.0209335	0.027668	0	0.000721528	0	0	0.0142586	0.0152245	0.064507	0.213179	0	0.0822995	0.15194	0	0.00173085	0	0	0.336447	0.944132
TCGA-A7-A0DC-01B	0.00887993	0	0.0173357	0.0103098	0	0.338825	0	0	0	0	0.0155308	0	0	0.0562394	0.00792302	0.249514	0	0.00394433	0.291498	0	0	0	0.038	0.144196	1.03151
TCGA-BH-A0EB-01A	0.0753613	0	0.065543	0.0830852	0	0.196561	0.00201988	0.0425851	0.0365388	0.0165198	0	0.0132141	0.0756355	0.00132076	0.0658327	0.145867	0.0912308	0.00940191	0.0781831	0	0	0.00109989	0	0.440952	0.898356
TCGA-C8-A12W-01A	0.106209	0	0.147589	0.0978268	0	0.118691	0.00133917	0	0.0535614	0.00896361	0	0.00830813	0	0.13314	0.0413524	0.161199	0	0.0127783	0.102289	0	0	0.00675233	0	0.436418	0.899022
TCGA-AR-A24L-01A	0.145848	0	0.0081241	0.00430854	0	0.167176	0.00203476	0	0	0.061719	0	0.017096	0	0.222616	0.0676978	0.111328	0	0	0.188408	0	0	0.0036436	0	0.30557	0.957903
TCGA-EW-A1PB-01A	0.0595337	0	0.00462829	0.0731898	0	0.0752023	0.0483687	0.103695	0.00219001	0.0462537	0	0.0607594	0.00453548	0.0241924	0.164766	0.249315	0.00668581	0.0294568	0.0322887	0	0	0.0149387	0	0.591943	0.81659
TCGA-D8-A1JJ-01A	0.0060528	0.0104732	0.000493702	0.140064	0	0.133238	0	0	0.035628	0	0	0.0556203	0	0.220627	0.0564869	0.200648	0.0658372	0.0151826	0.0425659	0	0	0.0170821	0	0.37289	0.929927
TCGA-C8-A12Z-01A	0.129631	0	0.07555	0.0402254	0	0.169917	0	0.0429179	0.00831192	0	0	0.00913358	0.0208585	0.119384	0.103371	0.154204	0.019109	0.00974094	0.0715053	0	0	0.0261401	0	0.241479	0.984317
TCGA-A8-A09X-01A	0.124065	0	0.0328966	0.142186	0	0.0784068	0.067223	0.0212394	0.00254717	0	0	0.0526267	0.0233408	0.0445717	0.0801015	0.150081	0.0178374	0.00439279	0.158485	0	0	0	0	0.543248	0.852258
TCGA-AC-A62Y-01A	0	0.037497	0.00551697	0.129192	0	0.137314	0.0247059	0.0523032	0	0	0	0.0537795	0.0225379	0.20996	0.12481	0.129747	0.0424908	0	0	0.0234733	0	0.00667267	0	0.403922	0.915295
TCGA-AC-A3YJ-01A	0.0479203	0	0.0181238	0.222268	0	0.0258655	0.00706356	0.0200393	0.0231207	0.0101531	0	0	0.0340069	0.0588767	0.0352595	0.277304	0.125183	0	0.0948147	0	0	0	0	0.337815	0.942296
TCGA-E9-A22G-01A	0.0172384	0	0.00566736	0.142667	0	0.0559253	0.0338559	0.0999325	0.00113568	0.0308725	0	0.00223653	0.0288423	0.127489	0.0985044	0.137368	0.0659338	0.148318	0	0	0	0.0040131	0	0.404659	0.91473
TCGA-GM-A5PX-01A	0.179482	0	0.0270481	0.0956526	0	0.227769	0	0	0	0.0293161	0	0.033318	0	0.0370845	0.0569027	0.152922	0.00962022	0	0.150885	0	0	0	0	0.333552	0.945715
TCGA-A2-A4RX-01A	0.186443	0	0.0454443	0.0788851	0	0.254605	0.00908048	0	0	0.00421841	0	0	0.00784891	0.0735372	0.0873317	0.165765	0.0416902	0.0134278	0.0317238	0	0	0	0	0.514486	0.861021
TCGA-B6-A0WW-01A	0.115583	0	0.033433	0.0343719	0	0.199791	0.0272623	0.066268	0.0197674	0	0.0097097	0	0.0583212	0.0449996	0.125074	0.156223	0	0.0208017	0.0883937	0	0	0	0	0.299675	0.959217
TCGA-A2-A0SV-01A	0.0691433	0	0	0.0637618	0	0.168758	0.00761617	0.0571047	0.0390345	0	0	0.0265571	0.0392241	0.165309	0.0770468	0.169213	0.0215674	0.0167939	0.0778859	0	0	0.000983941	0	0.392751	0.919038
TCGA-AR-A24U-01A	0.0971785	0	0.0447873	0.0436168	0	0.202781	0.0809728	0.0314689	0	0.0299145	0	0.00475609	0.0121482	0.0893884	0.0671797	0.126514	0.0508696	0.0283171	0.0715585	0	0	0.0185483	0	0.553927	0.850173
TCGA-B6-A0X0-01A	0.0883926	0	0	0.100511	0	0.224786	0	0.0348981	0	0.0644473	0	0	0	0.194645	0.0803532	0.0840097	0.0548928	0.016885	0.0561789	0	0	0	0	0.209374	1.00155
TCGA-BH-A0EA-01A	0.154989	0	0	0.104377	0	0.156649	0	0	0	0.0535095	0	0	0.0177157	0.129651	0.0737487	0.129693	0.130404	0	0.0447344	0	0.00452959	0	0	0.37344	0.927374
TCGA-LL-A440-01A	0.0878675	0	0	0.065106	0	0.152138	0	0.0343741	0.0369233	0	0.00389647	0.00240999	0.0517321	0.1241	0.034301	0.180991	0.100468	0.0211299	0.104409	0	0	0.000153427	0	0.532553	0.858993
TCGA-A1-A0SQ-01A	0.129479	0	0.0989392	0.0852694	0	0.177287	0	0.0191563	0	0.000727581	0	0.0176772	0.0722982	0.0214131	0.0603981	0.172754	0.0352822	0	0.106421	0	0	0.00289799	0	0.259251	0.975298
TCGA-A8-A09N-01A	0.116765	0	0.00245766	0.117367	0	0.152247	0.0152472	0.00736909	0.0236907	0.0204292	0	0.070718	0.00733693	0.0341046	0.0885178	0.12499	0.0292161	0	0.188001	0	0.00154328	0	0	0.318726	0.951966
TCGA-AC-A3QQ-01B	0.268852	0	0.0262515	0.102739	0	0.323734	0.0199304	0	0.00227543	0	0	0	0.0133624	0.00960304	0.0582095	0.0999703	0.014127	0.0150606	0.0411921	0	0.00469321	0	0	0.307141	0.966146
TCGA-BH-A18V-06A	0.120251	0	0.0321079	0.17044	0	0.051024	0.0646015	0.0488552	0.053577	0	0	0.0644231	0.0335078	0.0375893	0.10364	0.145997	0.0335824	0.00909452	0.0313096	0	0	0	0	0.592559	0.821973
TCGA-BH-A18H-01A	0.117409	0	0.0402044	0.200373	0	0.0668052	0.102361	0.0114347	0.0351725	0.0123194	0	0.00374897	0.0287097	0.0775076	0.0915681	0.082542	0.0346874	0.00824621	0.0869108	0	0	0	0	0.58182	0.8326
TCGA-E2-A1LH-01A	0.127108	0	0.0467337	0.185142	0	0.066472	0.0502024	0.05027	0.015015	0	0	0.0562494	0.020381	0.0702874	0.0911368	0.126524	0.0205725	0.0177197	0.0561862	0	0	0	0	0.581662	0.82867
TCGA-C8-A27A-01A	0.134365	0	0.0829881	0.0510389	0	0.217687	0.0231665	0.0540938	0.0180371	0	0	0.00763759	0	0.107722	0.0875547	0.117948	0.0647814	0.000839498	0.0212952	0	0	0.010845	0	0.283075	0.968408
TCGA-E9-A1R4-01A	0.092103	0	0.00393038	0.0809372	0	0.232521	0.0238646	0	0.0400684	0	0	0.0449304	0.0643716	0.0289506	0.0973526	0.162866	0.0489733	0.0226909	0.051246	0	0	0.00519403	0	0.479421	0.879746
TCGA-A2-A3XU-01A	0.206054	0	0.0937614	0.127879	0	0	0	0.0777414	0	0	0	0	0.0107145	0.266762	0.0159774	0.158385	0.0263077	0	0.0018936	0	0.0145243	0	0	0.227147	1.00613
TCGA-HN-A2NL-01A	0.109734	0	0	0.272835	0	0	0.0346823	0.0594186	0.00659007	0.0207282	0	0.0297535	0	0.080138	0.0916351	0.179443	0.0152556	0.0298624	0.0676823	0	0.0022414	0	0	0.485586	0.875274
TCGA-BH-A0BO-01A	0.14828	0	0.0540597	0.0163394	0	0.201842	0.0331096	0	0	0.00589499	0	0	0.0494169	0.0382679	0.0258173	0.147205	0.0141076	0.0341288	0.104288	0	0.0152313	0.112011	0	0.409392	0.911734
TCGA-D8-A1Y0-01A	0.101866	0	0.00311353	0.129442	0	0.213521	0.0168854	0.0519891	0.00772645	0.0195922	0	0.00922807	0.0481752	0	0.0905395	0.096507	0.11793	0.00327087	0.0902137	0	0	0	0	0.449673	0.893371
TCGA-B6-A40B-01A	0.239529	0	0.00979666	0.0291174	0	0.127433	0	0.0424844	0	0.0201432	0	0.014114	0.0110222	0.121222	0.0208422	0.124134	0.0340194	0.0642289	0.11956	0.0223544	0	0	0	0.323783	0.949176
TCGA-PL-A8LX-01A	0.0392753	0	0	0.0705999	0	0.166569	0.0110095	0	0.0395244	0	0	0.0346198	0.173183	0	0.0543043	0.325399	0	0	0.0855156	0	0	0	0	0.223179	0.991171
TCGA-B6-A1KF-01A	0.21766	0	0.014545	0.0487754	0	0.0420148	0	0.0465452	0.0272961	0	0	0	0	0.419571	0	0.151767	0	0.0188519	0	0.0129734	0	0	0	0.242112	1.01168
TCGA-AO-A0J7-01A	0.118617	0	0.0160423	0.0839402	0	0.145779	0.0203735	0.00395737	0	0	0	0.0294887	0.0160118	0.237581	0.0450624	0.0651492	0.0455425	0	0.172456	0	0	0	0	0.25327	0.978788
TCGA-EW-A2FV-01A	0.120202	0	0.0310788	0.0896624	0	0.211303	0.0119682	0.0421975	0.00641714	0.0252329	0	0.0365755	0.0151683	0.0668219	0.076251	0.130509	0.0640809	0.00766184	0.0648693	0	0	0	0	0.476014	0.881445
TCGA-AR-A252-01A	0.117912	0	0.0598505	0.144254	0	0.109412	0.0814541	0.0270215	0	0.0566051	0	0.00644004	0.0361128	0.0393431	0.068729	0.106712	0.0467413	0.0349724	0.0644402	0	0	0	0	0.612876	0.818359
TCGA-AN-A0XR-01A	0.120446	0	0.0216677	0.0253539	0	0.0447649	0	0.0949909	0.0497805	0.00599032	0	0	0	0.164101	0.0976021	0.091042	0.169615	0.0563749	0.0572308	0	0	0.00103995	0	0.233779	0.987889
TCGA-A2-A0YC-01A	0.0929694	0	0	0.0787604	0	0.152949	0	0.0207236	0.0183263	0.00546539	0	0.018057	0.018252	0.0704954	0.0670961	0.167753	0.10784	0.0201245	0.147944	0	0	0.0132438	0	0.394826	0.918192
TCGA-A8-A07P-01A	0.0579599	0	0.0274078	0.0377501	0	0.169684	0.0362059	0	0	0	0	0.0432855	0.05134	0.0185024	0.0594015	0.175236	0.0711261	0.0143268	0.230254	0	0.00752005	0	0	0.415149	0.91008
TCGA-E9-A3X8-01A	0.0335021	0	0.131136	0.284088	0	0	0	0.0611996	0.0326866	0	0	0.0706438	0.0108999	0.017842	0.0624561	0.119212	0.0364226	0.0257033	0.114207	0	0	0	0	0.493076	0.870572
TCGA-AC-A2B8-01A	0.0853385	0	0.00168848	0.120093	0	0.244547	0.00495154	0	0.0142628	0	0	0.00733663	0.0438614	0.082312	0.0841055	0.138581	0.0276088	0.00428039	0.135756	0	0.00520806	6.84405e-05	0	0.418974	0.907438
TCGA-AO-A0JL-01A	0.111322	0	0.0162995	0.0489113	0	0.0386881	0.0140414	0.0347536	0	0.0828556	0	0	0.00623748	0.352185	0.0663771	0.16866	0	0	0.0497249	0	0.0099444	0	0	0.331091	0.953696
TCGA-D8-A27W-01A	0.124631	0	0.137528	0.0620863	0	0.214201	0	0	0.00714187	0.00831409	0	0.0196574	0.0123817	0.064178	0.0552895	0.145744	0.0409365	0	0.10791	0	0	0	0	0.472099	0.882126
TCGA-B6-A0RO-01A	0.15027	0	0.00824831	0.10854	0	0.182803	0	0.0573434	0	0.00818301	0	0.0414449	0.100415	0	0.0644774	0.156965	0.0158167	0.0380995	0.0562042	0	0.0111907	0	0.067	0.130469	1.02832
TCGA-BH-A0DE-01A	0.102943	0	0	0.0915017	0	0.207701	0.027043	0.000558451	0	0.0493545	0	0	0	0.0530805	0.106374	0.258998	0.0353724	0.0201659	0.0305731	0	0.0149592	0.00137504	0	0.417452	0.907853
TCGA-D8-A147-01A	0.17577	0	0.0144489	0.0812524	0	0.199016	0.00690461	0.0620695	0.0162113	0.0135276	0	0.0231459	0.0253706	0.0684163	0.0481439	0.138873	0.027541	0.0691792	0.0301292	0	0	0	0	0.440889	0.897028
TCGA-BH-A202-01A	0.106396	0	0.00875414	0.0993244	0	0.156786	0.0685133	0.0207732	0	0.0203522	0	0.0376022	0	0.106667	0.0758628	0.182978	0.0298101	0.00770791	0.0720073	0	0	0.00646621	0	0.409265	0.911721
TCGA-BH-A18R-01A	0.16465	0	0.055552	0.0900968	0	0.107485	0.0639942	0.0540677	0	0.000865195	0	0.020627	0.0202781	0.0179345	0.0766663	0.124798	0.102937	0.0184191	0.0783058	0	0.00332341	0	0	0.410351	0.911333
TCGA-B6-A0RV-01A	0.10241	0	0.0509445	0.15655	0	0.171078	0.0233655	0.00353884	0.0779905	0.00846593	0	0	0.0271916	0.0654861	0.0755509	0.0867932	0.0823692	0.000705986	0.0675591	0	0	0	0	0.443796	0.895983
TCGA-D8-A27P-01A	0.12762	0	0.0167402	0.121761	0	0.101542	0	0.0548939	0	0	0	0.024083	0.00433966	0.149967	0.0366216	0.18073	0.0698627	0	0.111839	0	0	0	0	0.251458	0.97788
TCGA-BH-A0W7-01A	0.125812	0	0.0503274	0.152899	0	0.118998	0.0162968	0.036156	0.0555832	0.00180226	0	0.0296364	0.00838828	0.0508487	0.0784081	0.111207	0.0631293	0.0154461	0.0850617	0	0	0	0	0.557606	0.842564
TCGA-AC-A7VB-01A	0.150169	0	0.0217125	0.212336	0	0.0317416	0	0.0479607	0.0019458	0	0	0	0.0415733	0.149032	0.0717954	0.211593	0	0	0.0496294	0	0	0.010511	0.162	0.104908	1.04229
TCGA-AN-A046-01A	0.0107467	0.024524	0	0.12291	0	0.192183	0.0451736	0.0723196	0	0.00813451	0	0.0738731	0.0141643	0.0386317	0.110414	0.173248	0.0504294	0.0372891	0.0259592	0	0	0	0	0.528837	0.851942
TCGA-A2-A0SX-01A	0.133381	0	0.0372829	0.0783079	0	0.0989283	0.0531777	0.0662556	0.0117722	0.041827	0	0.0543012	0.0152095	0.114261	0.0745806	0.0980124	0.0246327	0.0505681	0.0463529	0	0.0011491	0	0	0.575561	0.833796
TCGA-A8-A06N-01A	0.0234305	0	0.0250853	0.123331	0	0.134779	0	0.04148	0.0119096	0	0	0.0444759	0.10181	0	0.0716352	0.289509	0	0.0248389	0.107715	0	0	0	0.023	0.158011	1.01527
TCGA-BH-A8G0-01A	0.203759	0.00150478	0	0.0165975	0	0.228069	0.0031458	0	0	0.0257815	0	0.00286572	0.0082871	0.149217	0.0678464	0.180241	0	0	0.112684	0	0	0	0	0.597053	0.822124
TCGA-BH-A0HP-01A	0.137906	0	0.014887	0.0527064	0	0.265831	0	0.00276866	0	0	0	0.0650265	0.0116747	0.040895	0.116423	0.12346	0.0285808	0	0.139841	0	0	0	0	0.340933	0.942487
TCGA-BH-A18U-01A	0.0807272	0	0.0829455	0.0630197	0	0.131864	0.039603	0.0783919	0	0	0	0.0244699	0	0.112195	0.0952727	0.147759	0.0260929	0.0132045	0.077136	0	0	0.0273188	0	0.40713	0.912577
TCGA-AN-A0AS-01A	0.046203	0	0.00150626	0.0152801	0	0.136905	0.0145203	0	0.0477084	0	0	0.0587504	0	0.254731	0.0189945	0.153502	0.00457872	0.0414577	0.196351	0	0	0.00951123	0	0.3715	0.92982
TCGA-AO-A0JC-01A	0.237605	0	0	0.162716	0	0.117955	0.0960855	0.0799649	0	0.0187764	0	0.0166046	0	0	0.0608872	0.134819	0.0290093	0.0171609	0.0284155	0	0	0	0	0.670009	0.77383
TCGA-BH-A1F2-01A	0.0440251	0	0.000142975	0.0168433	0	0.173484	0	0.0521508	0	0.0410666	0	0	0.00655945	0.153924	0.0513341	0.249135	0.00855189	0.0311127	0.0911647	0.0236157	0.0239891	0.0329006	0	0.340643	0.942113
TCGA-BH-A18M-01A	0.182408	0	0.0477359	0.109377	0	0.203382	0.0052573	0.00782588	0	0	0	0.0184407	0.0525091	0	0.055981	0.147549	0.0272382	0.0215637	0.120734	0	0	0	0	0.365128	0.931136
TCGA-C8-A12L-01A	0.184556	0	0.0165406	0.129048	0	0.0538707	0.00690883	0.13754	0	0	0	0	0.0144941	0.084454	0.0681885	0.158107	0.0426696	0.0543616	0.0478668	0	0	0.00139376	0	0.357255	0.934744
TCGA-E9-A1R7-01A	0.20918	0	0.0908016	0.0980169	0	0.179443	0	0.0326372	0	0.0261436	0	0.0275679	0	0.0295357	0.0818271	0.104267	0.0517991	0	0.0687815	0	0	0	0.006	0.179446	1.01974
TCGA-BH-A1FH-01A	0.191088	0	0.0858675	0.090707	0	0.152102	0	0.00324698	0	0.000780298	0	0.0322167	0.0202375	0	0.0614923	0.180176	0.0641106	0	0.117975	0	0	0	0	0.3573	0.935145
TCGA-AR-A24V-01A	0.104344	0	0.0050481	0.0140318	0	0.212229	0	0	0.0247294	0	0	0.0278741	0	0.103221	0.0678357	0.204107	0	0.0137272	0.196032	0	0	0.0268212	0	0.387333	0.921304
TCGA-AC-A6IX-01A	0.161122	0	0.0606642	0.133056	0	0.117575	0	0	0	0.0462282	0	0.0464567	0.0265869	0.0525918	0.0617585	0.131326	0.0348137	0.00524759	0.113219	0	0.00935482	0	0	0.422049	0.905783
TCGA-D8-A1JH-01A	0.14545	0	0.0518722	0.0847078	0	0.180393	0	0.0282361	0.020346	0	0	0.0119649	0.0616341	0	0.0504217	0.156505	0.0747794	0.0226394	0.11105	0	0	0	0	0.435355	0.900797
TCGA-BH-A1FE-01A	0.167717	0	0	0.053972	0	0.178115	0.0348446	0.0353792	0	0.0813926	0	0.00276706	0.013873	0.0511658	0.0940284	0.0798707	0.0347794	0.0417312	0.130364	0	0	0	0	0.560494	0.841479
TCGA-A2-A25C-01A	0.198894	0	0	0	0	0.276764	0	0.0069771	0	0.0470694	0	0.0070904	0.00932575	0.0542038	0.0624883	0.115702	0.058441	0.0829967	0.0800478	0	0	0	0	0.357417	0.934457
TCGA-B6-A0IQ-01A	0.177453	0	0.0541209	0.158883	0	0.0493066	0.0459355	0.0775167	0	0.026835	0	0.0245522	0.014555	0.128879	0.115593	0.0510606	0.0609676	0	0.00833517	0	0.0060069	0	0	0.435186	0.89952
TCGA-AO-A0JI-01A	0.14989	0	0.0673357	0.0674082	0	0.132577	0	0.0324526	0	0.0445826	0	0.0332804	0	0.000855041	0.0652885	0.070074	0.0106762	0	0.303602	0	0.0219771	0	0	0.402429	0.915778
TCGA-B6-A0IA-01A	0.0409228	0	0	0.0366113	0	0.0563374	0	0.0811417	0	0.0392966	0	0.00576564	0	0.353413	0	0.187305	0	0.171553	0.0275154	0	0	0.000138148	0	0.272829	0.98829
TCGA-E2-A1L7-01A	0.0968149	0	0.0463473	0.179042	0	0.157602	0.0357888	0.0224948	0.0375064	0	0	0.0242338	0.000334405	0.0735771	0.0793011	0.166414	0.0421759	0.00487761	0.0301683	0	0	0.00332152	0	0.52513	0.856446
TCGA-BH-A18F-01A	0.162814	0	0.00818331	0.14522	0	0.124223	0	0.0437342	0.0181568	0	0	0.0531127	0.0187759	0.063612	0.0749222	0.0832591	0.0789376	0.0060532	0.118996	0	0	0	0	0.441265	0.897214
TCGA-C8-A1HI-01A	0.149919	0	0.13049	0.074616	0	0.112072	0	0.0106877	0.0052339	0.0390298	0	0.0256865	0	0.0781119	0.0703674	0.171332	0.023184	0.00124032	0.102775	0	0	0.00525431	0	0.334495	0.946536
TCGA-A2-A0YD-01A	0.18028	0	0.00359241	0.0773169	0	0.197236	0	0.0377711	0.0036864	0.0350261	0	0.0262719	0.0159392	0.036161	0.0669081	0.16231	0.0464133	0.00455221	0.0891468	0	0.00682493	0.0105627	0	0.399342	0.915958
TCGA-A8-A06U-01A	0.13015	0	0.0145913	0.111475	0	0.11716	0.0253468	0.0270413	0.0296927	0.00990646	0	0.0556745	0.0090131	0.0722949	0.0849864	0.168618	0.0486314	0.0192503	0.0704902	0	0	0.00567795	0	0.412437	0.910188
TCGA-BH-A18S-01A	0.098085	0	0.0102729	0.116518	0	0.128397	0	0.0264228	0.0119344	0.0160066	0	0.0132315	0.0948176	0.117838	0.034578	0.242129	0.00419193	0.00729056	0.0741708	0	0.0041165	0	0	0.246411	0.980233
TCGA-A8-A08S-01A	0.0900024	0	0.00677138	0.0295123	0	0.101781	0	0.0596214	0.0381124	0.0232015	0	0.058404	0.00841273	0.134227	0.0608597	0.169756	0.0984315	0.0311332	0.0611988	0	0	0.0285753	0	0.290304	0.961715
TCGA-A8-A08C-01A	0.0319147	0	0	0.16359	0	0.104408	0.000614653	0.0423181	0.0234743	0	0	0.0477279	0	0.0369358	0.0937835	0.246597	0.0774806	0.0579866	0.0652058	0	0	0.00796375	0.002	0.200616	1.00304
TCGA-C8-A1HO-01A	0.103466	0	0.0906824	0.0855002	0	0.153012	0.0284365	0.0262216	0	0.0419038	0	0.0479943	0	0.083212	0.0764666	0.146689	0.00494713	0.00316315	0.1067	0	0	0.00160551	0	0.271781	0.971456
TCGA-AO-A0JG-01A	0.1293	0	0.00801563	0.20309	0	0.160933	0.0297867	0.0413358	0	0.0186593	0	0.0257496	0.00438621	0.0376157	0.0994133	0.133744	0.0325546	0	0.0754168	0	0	0	0	0.49611	0.869574
TCGA-E9-A1NF-01A	0.067466	0	0.00502654	0.072104	0	0.218459	0.00943827	0	0	0	0	0.0773791	0.00471108	0.221094	0.0737481	0.193202	0.00286884	0	0.0501787	0	0	0.00432451	0	0.420057	0.906996
TCGA-AO-A0J6-01A	0.0992725	0	0.000961701	0.183846	0	0	0.0607581	0.13154	0.00987835	0.0175643	0	0.119737	0.0138464	0.0885003	0.0825963	0.0783591	0	0.0851902	0	0	0	0.0279489	0	0.451738	0.891698
TCGA-LL-A5YP-01A	0.0858836	0	0.0853618	0.08914	0	0.162206	0.0104477	0.0632995	0	0.0150372	0	0.0188524	0.0566783	0.0469023	0.0623621	0.16266	0.0732377	0.0161028	0.0518289	0	0	0	0	0.453131	0.892809
TCGA-BH-A0DI-01A	0.111709	0	0.0226993	0.130793	0	0.128196	0.0017312	0.0273374	0	0.034318	0	0.0428696	0.00101788	0.0739229	0.0813359	0.115856	0.108751	0	0.119463	0	0	0	0	0.452243	0.892887
TCGA-BH-A1FJ-01A	0.142456	0	0.0157531	0.0699565	0	0.0972285	0	0.0534019	0.00903313	0	0	0.0255146	0.0533228	0.0294125	0.0181205	0.250872	0.0196516	0.125966	0.0832936	0	0	0.00601712	0.012	0.170937	1.00765
TCGA-UU-A93S-01A	0.104743	0	0.0188025	0.109497	0	0	0	0.116987	0	0.079757	0	0.0219366	0.00456806	0.226843	0.11562	0.11993	0	0.0438052	0.0286213	0	0	0.00888922	0	0.322424	0.954141
TCGA-A2-A0YE-01A	0.131271	0	0.100932	0.0479934	0	0.155078	0.017403	0.0718565	0.0148582	0	0	0.0327668	0.00182603	0.0909537	0.0873735	0.154846	0.00772628	0.035696	0.0494198	0	0	0	0	0.303675	0.959548
TCGA-BH-A209-01A	0.156119	0	0.0337058	0.097286	0	0.0665925	0.12848	0.0216919	0.00513822	0.0534925	0	0.0195925	0.0109974	0.0538786	0.0707458	0.104937	0.0322312	0.0477793	0.0973313	0	0	0	0	0.641672	0.806997
TCGA-OL-A5RX-01A	0.277442	0	0.00355787	0.062407	0	0.23791	0.0103549	0.000603572	0	0.0189407	0	0	0.0145437	0.0691566	0.0775062	0.104619	0.0260852	0	0.0968735	0	0	0	0	0.396937	0.917957
TCGA-E2-A15D-01A	0.154511	0	0.00362477	0.17449	0	0.0857777	0.0127652	0.07961	0	0.0735275	0	0.00984336	0.0194954	0.120324	0.0685087	0.101356	0.00935527	0	0.0853365	0	0.001476	0	0	0.335822	0.945193
TCGA-D8-A27H-01A	0.125837	0	0.00950429	0.0734967	0	0.108967	0	0	0.022792	0.0646212	0	0.00696771	0.0199042	0.179893	0.0644322	0.151608	0.0513532	0	0.120624	0	0	0	0	0.290823	0.962123
TCGA-BH-A1F6-01A	0.147365	0	0.0204264	0.178443	0	0.109287	0	0.0447543	0	0	0	0.061522	0.0594607	0.107069	0.0912904	0.133687	0	0.0435309	0.00316395	0	0	0	0	0.465263	0.884732
TCGA-A1-A0SD-01A	0.129709	0	0.0522563	0.0607914	0	0.17759	0	0.0613914	0.0150605	0.00593434	0	0.0346492	0.00445875	0.0292412	0.0843036	0.151145	0.0538908	0.032039	0.105799	0	0	0.00173982	0	0.37778	0.925279
TCGA-A7-A26J-01B	0.157589	0	0.004056	0	0	0.353658	0.0107598	0.008139	0	0.014067	0	0	0	0	0.0657858	0.243851	0.0724989	0	0.0450914	0	0.024504	0	0	0.315012	0.953223
TCGA-D8-A1XC-01A	0	0	0.00461741	0.0377985	0	0.113122	0	0.0207782	0.0255441	0	0	0.0485465	0.0903717	0.0505448	0.0616858	0.440412	0	0	0.0968145	0	0	0.00976443	0.005	0.188236	1.01348
TCGA-A2-A04R-01A	0.154405	0	0.0199763	0.0474237	0	0.152413	0	0.0215726	0.00360477	0	0	0.0141136	0	0.176932	0.0674295	0.122815	0.00761569	0	0.211361	0	0	0.000337521	0	0.26892	0.97296
TCGA-LD-A66U-01A	0.142265	0	0.0834254	0.215863	0	0.106561	0	0.0988794	0.00288148	0	0	0.0420182	0.0237218	0.0167488	0.0647227	0.104319	0.0322501	0	0.0663436	0	0	0	0	0.501705	0.865673
TCGA-E2-A15O-01A	0.169387	0	0.00994035	0.0939037	0	0.172822	0	0.0203075	0	0	0	0	0	0.188576	0.076629	0.0967024	0.0401055	0	0.130053	0	0	0.00157358	0	0.349433	0.938312
TCGA-AR-A24T-01A	0.13898	0	0.0503465	0.0885188	0	0.16827	0.0111125	0.0201241	0	0	0	0.00646626	0.101422	0.0208708	0.0494137	0.171114	0.00300042	0.0096021	0.160759	0	0	0	0	0.357759	0.933602
TCGA-BH-A0HO-01A	0.0535846	0	0.00112955	0.123499	0	0.135228	0	0.0557277	0.00745407	0.00174542	0	0.0249833	0.0164483	0.141631	0.0999747	0.222184	0.00329876	0.0100778	0.103034	0	0	0	0	0.347364	0.939635
TCGA-A7-A6VW-01A	0.150301	0	0.0654563	0.0311581	0	0.0778695	0	0.0930796	0.00355528	0.00319194	0	0.0374445	0.0688582	0.151595	0.0496269	0.143157	0	0.093944	0	5.95835e-05	0	0.0307035	0	0.406879	0.912727
TCGA-BH-A0HY-01A	0.104491	0	0.0109386	0.0830187	0	0.200141	0	0	0	0.0737246	0	0.0144675	0	0.121274	0.115532	0.16447	0.00679846	0.0218758	0.0832679	0	0	0	0	0.231444	0.990861
TCGA-3C-AALJ-01A	0.141562	0	0.0160976	0.133809	0	0.146878	0.00773579	0.0180374	0	0.0416316	0	0.00832341	0.0174659	0.186131	0.0914202	0.11242	0.0155994	0	0.0628881	0	0	0	0	0.494917	0.871091
TCGA-BH-AB28-01A	0.199571	0	0.022248	0.0683733	0	0.222796	0.00398404	0.0458368	0.0120488	0	0.0176099	0.00218608	0.0279709	0.0185883	0.0797233	0.180432	0.0218041	0.00120037	0.0756264	0	0	0	0	0.463909	0.886217
TCGA-A7-A0CG-01A	0.124257	0	0.0704324	0.115031	0	0.204651	0.0272925	0.0164374	0.0104078	0.0357321	0	0.00754846	0.00525022	0.0161114	0.067046	0.104072	0.0694879	0.00981299	0.11643	0	0	0	0	0.523659	0.858921
TCGA-A8-A08H-01A	0.0925007	0	0	0.107296	0	0.117251	0.027416	0.0116352	0	0	0	0.0247257	0.0496967	0.111025	0.0376802	0.210419	0.0533505	0.00290719	0.0982232	0	0.0152964	0.0405771	0	0.576592	0.839035
TCGA-B6-A0WV-01A	0.128899	0	0.032032	0.00408996	0	0.229688	0	0.0158607	0.0164315	0.0274279	0	0.049084	0	0.142844	0.0721553	0.124891	0.0440951	0.00784827	0.0987291	0	0.00592424	0	0.408	0.0684922	1.04992
TCGA-D8-A1XF-01A	0.0278017	0	0.114962	0.0589504	0	0.129335	0.0081515	0.0492764	0.0190194	0	0	0.0125533	0	0.143996	0.103572	0.180606	0.0176741	0	0.124296	0	0	0.00980672	0	0.281454	0.967389
TCGA-BH-A0BQ-01A	0.130695	0	0.0265322	0.138082	0	0.184344	0.00496012	0.0317396	0	0	0	0.0283611	0.0272073	0.0615517	0.0566425	0.118012	0.015778	0.0622825	0.113812	0	0	0	0	0.442181	0.896988
TCGA-EW-A1PC-01B	0.0729033	0	0.0136969	0.152566	0	0.0410964	0	0.140247	0.0126501	0	0	0.0304179	0	0	0.039414	0.187073	0.00764003	0.255292	0.0101412	0	0	0.036862	0.006	0.183478	1.01922
TCGA-A8-A08I-01A	0.0867205	0	0.0308049	0.169455	0	0.0460037	0.0836235	0.0591288	0	0	0	0.0685583	0.0141721	0.106666	0.0962612	0.102478	0.0690124	0	0.0630323	0	0	0.0040838	0	0.551899	0.845863
TCGA-B6-A0X4-01A	0.00319292	0	0.00881099	0.0111753	0	0.134187	0	0.055817	0	0	0	0.0667678	0	0.0621052	0.0590081	0.312832	0.086862	0	0.178354	0	0.020888	0	0.449	0.06482	1.05447
TCGA-E9-A2JS-01A	0.0821142	0	0.00508281	0.117827	0	0.137439	0	0.00824226	0.0534821	0	0	0.0119246	0.00171805	0.07899	0.103534	0.206476	0.0186273	0	0.174542	0	0	0	0	0.322623	0.949374
TCGA-A8-A096-01A	0.0252525	0	0.00400811	0.0946742	0	0.280322	0.0467761	0.00626621	0.0030317	0	0	0.0306137	0.0265121	0.0494097	0.114492	0.185334	0.065579	0	0.0590877	0	0.00864029	0	0	0.462639	0.88681
TCGA-B6-A0WY-01A	0.117522	0	0.0390181	0.109388	0	0.123724	0.0131021	0.0555336	0.0215062	0.00555329	0	0.0341195	0.0438731	0.0523792	0.0877216	0.134461	0.0404236	0.020804	0.10087	0	0	0	0	0.356851	0.933976
TCGA-A8-A09E-01A	0.133666	0	0	0.0635914	0	0.212514	0	0.0667813	0.00228509	0.00446682	0	0.0210174	0.0306589	0.139969	0.0798549	0.153562	0	0.0285264	0.0631072	0	0	0	0	0.228837	0.989992
TCGA-BH-A1ES-06A	0.122546	0	0.0229406	0.0714485	0	0.205305	0	0	0	0	0.0709557	0	0.174182	0.0445712	0.0332641	0.190537	0	0.0270516	0	0	0	0.0371983	0.841	0.0109624	1.07505
TCGA-EW-A1OW-01A	0.123045	0	0.0403063	0.0688042	0	0.170872	0.00792065	0.0959606	0	0.00459423	0	0.00994955	0.00864728	0.0971711	0.117708	0.113499	0.128272	0.0132489	0	0	0	0	0	0.398946	0.916467
TCGA-D8-A1XD-01A	0.172709	0	0.110743	0.0310502	0	0.199422	0	0	0.0109862	0	0.00123198	0.00830794	0.00938111	0.101415	0.0408851	0.169407	0.0242479	0.000986024	0.119227	0	0	0	0	0.247181	0.984592
TCGA-E9-A54X-01A	0	0.0239991	0.00726765	0.0545501	0	0.0108859	0	0.129065	0	0	0	0.05671	0	0.334374	0.0499098	0.240031	0	0	0.0932073	0	0	0	0.081	0.1249	1.05423
TCGA-B6-A0RG-01A	0.122084	0	0.0487761	0.0737415	0	0.121907	0	0.0505277	0.0164092	0	0	0.0381245	0.0121688	0.0851737	0.0651884	0.106374	0.097839	0.013556	0.14813	0	0	0	0	0.229851	0.984219
TCGA-A8-A097-01A	0.104155	0	0	0.0528095	0	0.135295	0	0	0.03478	0.0555498	0	0.0347674	0.0011525	0.195841	0.0809749	0.176334	0.0120906	0	0.116251	0	0	0	0	0.410227	0.911227
TCGA-A2-A0CX-01A	0.106291	0	0.0085037	0.0972094	0	0.219504	0.0230789	0.045708	0.00973512	0	0	0.028401	0.0113432	0.0767772	0.0795558	0.145306	0.0283881	0.0182019	0.084481	0	0	0.0175153	0	0.411447	0.910637
TCGA-E9-A5FK-01A	0.0977517	0.000986822	0.0461853	0.232197	0	0.0609653	0.0125332	0.0816038	0.00437178	0.000278401	0	0.0671567	0.0274069	0.0438448	0.0750433	0.111676	0.0110173	0.0291782	0.0978028	0	0	0	0	0.595163	0.81993
TCGA-C8-A8HQ-01A	0.125317	0	0.00484547	0.169009	0	0	0.0201398	0.137283	0	0	0	0.0610152	0.0122676	0.125558	0.105826	0.126342	0.0127864	0.011809	0.0859011	0	0.00190134	0	0	0.46317	0.886418
TCGA-BH-A0BP-01A	0.181048	0	0.00862149	0.17759	0	0.0627808	0.0102821	0	0.00593059	0.00670356	0	0	0.0279478	0.173889	0.0626381	0.198299	0	0.000899802	0.0833701	0	0	0	0	0.326766	0.94882
TCGA-B6-A0RL-01A	0.0161649	0.0401954	0	0.151958	0	0.0968678	0	0.00182044	0	0	0	0	0.0220486	0.340209	0.00257666	0.154239	0	0.0781264	0.0611188	0	0.0346752	0	0.132	0.109721	1.05618
TCGA-A8-A08F-01A	0.000539244	0.0054306	0.00589426	0.0937294	0	0.139525	0.00433945	0.0177637	0	0	0	0.0764715	0.0662318	0.102822	0.137961	0.209417	0.0914565	0	0.0468166	0	0.00160233	0	0	0.537622	0.848439
TCGA-A2-A0CK-01A	0.166785	0	0.0395076	0.18274	0	0.194213	0.01144	0.0156715	0.00693393	0.0225792	0	0.0194745	0.00643896	0.0115755	0.066245	0.13914	0.0485474	0	0.0664586	0	0	0.00225078	0	0.397905	0.917329
TCGA-E9-A1N4-01A	0.0958698	0	0	0.0311509	0	0.200062	0.0288958	0.0175508	0	0.0326853	0	0	0.0167558	0.197523	0.0773106	0.160093	0	0.0089196	0.133184	0	0	0	0	0.53042	0.856304
TCGA-D8-A1XZ-01A	0.0852893	0	0.0696832	0.037744	0	0.227584	0.000864476	0.0537309	0.0128273	0.0371546	0	0.0280672	0.0596719	0.0805197	0.0767697	0.139817	0.00926918	0.00207329	0.0789351	0	0	0	0	0.406605	0.912814
TCGA-AR-A1AS-01A	0.097829	0	0.00496122	0	0	0.165084	0	0.00765577	0	0	0	0	0.0365711	0.186989	0.0220455	0.283558	0.0634941	0.0207057	0.0455508	0.0198587	0	0.0456975	0	0.330505	0.94937
TCGA-EW-A424-01A	0.133863	0	0.134422	0.0705338	0	0.107997	0	0.0648216	0.0022481	0	0.0280105	0	0.0835527	0.0130682	0.0541735	0.143227	0.00980097	0	0.154282	0	0	0	0	0.243524	0.984979
TCGA-A7-A3RF-01A	0.117798	0	0.00793271	0.09018	0	0.0874129	0	0.018818	0.0591622	0	0	0.0171419	0.0205784	0.172509	0.0442181	0.233862	0	0.00392047	0.126466	0	0	0	0	0.234894	0.986437
TCGA-AR-A24H-01A	0.0452502	0	0	0.0708799	0	0.151497	0.0429903	0.0615476	0.0120451	0.0407105	0	0.0331568	0.0166657	0.0947806	0.145196	0.239934	0.0206296	0	0.0247171	0	0	0	0	0.436435	0.898902
TCGA-A8-A06T-01A	0.0823325	0	0.061585	0.121892	0	0.212388	0.0273724	0.0744686	0.00672221	0.00483003	0	0.0309498	0.0222511	0.0301708	0.0820469	0.120808	0.0419946	0.036808	0.0433797	0	0	0	0	0.416894	0.90812
TCGA-C8-A1HL-01A	0.178025	0	0.0218527	0.0198546	0	0.190842	0.0202622	0.0135033	0	0	0	0.0261461	0	0.131042	0.0447177	0.240652	0.0162771	0.00430387	0.083479	0	0	0.00904304	0	0.323179	0.949336
TCGA-D8-A1X8-01A	0.108273	0	0.0138341	0.0966848	0	0.219194	0	0.00250869	0	0	0	0.0331758	0.0441534	0	0.0684241	0.160518	0.122203	0	0.116673	0	0.0104901	0.00386868	0	0.375766	0.925967
TCGA-AO-A1KT-01A	0.102447	0	0.00618317	0.0502677	0	0.236905	0.0155234	0.0368502	0.00175186	0.000516771	0.000778944	0	0.0643647	0.0691367	0.0379655	0.202502	0	0.0663094	0.0580509	0.0112468	0.00997953	0.0292209	0	0.316542	0.950625
TCGA-B6-A0RQ-01A	0.215845	0	0.0263118	0.139493	0	0.0383403	0	0.0605176	0.0048153	0	0	0.0130363	0.0166831	0.0639549	0.0356226	0.164808	0.0760988	0	0.144474	0	0	0	0.004	0.194413	1.00189
TCGA-AR-A1AQ-01A	0.0772799	0.0200392	0.0751467	0.0900337	0	0.0773794	0.100334	0.0469217	0.0206191	0.0206703	0	0.0412465	0.0228697	0.0745012	0.0754993	0.109705	0.0450318	0.0420345	0.0606879	0	0	0	0	0.574787	0.838197
TCGA-OL-A5D6-01A	0.0761056	0	0.0333327	0.0630158	0	0.206378	0	0.0268136	0.0226231	0	0	0.0292697	0.0430108	0.0380571	0.0722994	0.182746	0.0823548	0.0167988	0.107194	0	0	0	0	0.355529	0.934218
TCGA-A8-A091-01A	0.214876	0	0.0170213	0.0859192	0	0.123121	0.0116873	0	0.011601	0.0260933	0	0.0265585	0.012766	0.0721645	0.0397987	0.188854	0	0.000789372	0.16875	0	0	0	0	0.278219	0.968605
TCGA-A7-A4SE-01A	0.0762158	0	0.00571331	0.137871	0	0.132625	0	0.037567	0	0	0	0.00537621	0	0.230431	0.122105	0.121055	0.0750755	0.0551302	0.000835027	0	0	0	0	0.44159	0.896603
TCGA-AC-A2FE-01A	0.075545	0	0.0168668	0.226235	0	0.153359	0.0318226	0.0474752	0.0176762	0	0	0.0539533	0.0328428	0.0153317	0.0842973	0.124179	0.0292479	0.0315973	0.057926	0	0	0.00164432	0	0.53365	0.84974
TCGA-C8-A26Z-01A	0.177777	0	0.117003	0.0781833	0	0.124938	0	0.0321175	0	0	0	0	0	0	0.0757821	0.215429	0.0590323	0	0.0875845	0.0150277	0.00389913	0.0132261	0	0.239838	0.988862
TCGA-C8-A12Y-01A	0.152942	0	0.047005	0.112483	0	0.0285469	0.00566963	0.0529462	0.0432437	0	0	0.0449734	0.0448546	0.0898106	0.0891063	0.112628	0.0179653	0.0172795	0.140547	0	0	0	0	0.344949	0.939322
TCGA-A7-A13F-01A	0.144632	0	0.00825531	0.0143498	0	0.122734	0.000837647	0.0115793	0	0.0118453	0	0	0	0.0568903	0.0505569	0.179875	0.235225	0	0.13274	0	0.0104974	0.0199818	0	0.3021	0.956816
TCGA-BH-A28Q-01A	0.175396	0	0.0133528	0.0192396	0	0.326748	0	0.029989	0	0	0	0.010813	0.0231654	0.00923028	0.0814875	0.136669	0.073042	0.00132189	0.0916344	0	0.00791089	0	0	0.279964	0.968167
TCGA-GM-A5PV-01A	0.062949	0	0.0122339	0.134583	0	0.160586	0	0.0321061	0	0.0820595	0	0.027313	0.00318	0.102442	0.0875411	0.133526	0.0488195	0	0.103675	0	0.00898648	0	0	0.34517	0.940322
TCGA-A7-A4SC-01A	0.173513	0	0.0255775	0.159294	0	0.186352	0	0.0113031	0.0226961	0	0.00253459	0	0.0390032	0	0.0601232	0.131619	0.107316	0	0.0806687	0	0	0	0	0.326303	0.948088
TCGA-A8-A09G-01A	0.131768	0	0	0.205455	0	0.172826	0.0459553	0.0294097	0	0	0	0.0363511	0.0256481	0	0.116305	0.170167	0.00321588	0	0.0628988	0	0	0	0	0.443083	0.895635
TCGA-E2-A15H-01A	0.22742	0	0.0924346	0.131768	0	0.139531	0	0.0230469	0	0	0	0.0133033	0.00579477	0.0783126	0.0686005	0.111052	0.0426735	0	0.0660632	0	0	0	0	0.306886	0.961824
TCGA-A7-A13E-01B	0.208697	0	0	0.007488	0	0.33723	0.0289164	0.01169	0	0.0529901	0	0	0	0	0.0677328	0.172173	0	0.0342262	0.0143246	0	0.0645313	0	0	0.374379	0.928531
TCGA-B6-A0IH-01A	0.0544411	0	0.0983894	0.183443	0	0.159744	0	0.0410547	0.027964	0	0	0.022142	0.0132389	0	0.0782616	0.125869	0.0763196	0.00718326	0.111949	0	0	0	0	0.428521	0.902763
TCGA-A2-A1G4-01A	0.245361	0	0	0	0	0.138699	0	0.060354	0.00992407	0.0160632	0.00178546	0.000287554	0.0132813	0.0551962	0.0977037	0.253818	0.00279307	0	0.104733	0	0	0	0	0.346698	0.940413
TCGA-A8-A093-01A	0.137544	0	0.0499881	0.0660654	0	0.067584	0	0.00617918	0.0134093	0	0	0.0235496	0.0475324	0.0972846	0.0375675	0.197289	0.0741908	0	0.167493	0	0	0.0143239	0	0.229334	0.985578
TCGA-C8-A12O-01A	0.139485	0	0.0590837	0.0906427	0	0.136328	0.00406236	0.0166692	0.0249967	0.0414438	0	0.0356883	0	0.162448	0.0566863	0.104902	0	0.0223469	0.105216	0	0	0	0	0.421118	0.906222
TCGA-AO-A1KQ-01A	0.0968771	0	0.0588419	0.19217	0	0.114755	0.0454197	0.0641336	0.0267595	0.011322	0	0.00666712	0.0095855	0.0819538	0.076457	0.117752	0.0189376	0.000434932	0.0720367	0	0	0.00589664	0	0.520014	0.859483
TCGA-AR-A256-01A	0.0614305	0	0	0.0645401	0	0.208019	0	0.0722066	0.00864258	0	0	0	0.0197125	0.0825919	0.0654497	0.113329	0.168223	0.0959811	0	0.0301016	0.00977235	0	0	0.398552	0.916494
TCGA-OL-A66I-01A	0.0557152	0	0.0268648	0.18436	0	0.103888	0.0989953	0.0138431	0.0501481	0.00060252	0	0.0467382	0.0115354	0.0459753	0.0774869	0.0771586	0.0967684	0.0261594	0.0749142	0	0	0.00884648	0	0.602241	0.821796
TCGA-C8-A3M7-01A	0.123918	0	0.128732	0.107725	0	0.155772	0	0.0292149	0	0.0341881	0	0.0399824	0	0.0156649	0.0796622	0.108532	0.0205282	0.00901004	0.14707	0	0	0	0	0.390231	0.92121
TCGA-A2-A04W-01A	0.127258	0	0.0702471	0.0981868	0	0.113788	0.00618072	0.0628532	0.0068437	0	0	0.0336756	0	0.133665	0.053392	0.139972	0.0043223	0.0339312	0.0857755	0	0	0.0299084	0	0.309573	0.954604
TCGA-OL-A97C-01A	0.0593552	0	0	0.286668	0	0.0253492	0.0210447	0.0722457	0.000700442	0	0	0.0626271	0.0151715	0.149049	0.0668176	0.176809	0.00672001	0	0.0574429	0	0	0	0	0.389564	0.921769
TCGA-AR-A1AM-01A	0.132352	0	0.0391176	0.138248	0	0.12674	0.00579566	0	0.0102468	0.0744852	0	0.00375648	0.0211991	0.117308	0.0663811	0.109889	0.0296797	0	0.124201	0	0.000601428	0	0	0.421535	0.906187
TCGA-AR-A2LR-01A	0.110019	0	0.0142085	0.0827566	0	0.156191	0	0.00749414	0	0.0483604	0	0.00604378	0.0460801	0.14255	0.0659402	0.172961	0.0167481	0	0.0824342	0	0.0482126	0	0	0.292908	0.960556
TCGA-EW-A1OZ-01A	0.0453174	0.00934063	0	0.0771771	0	0.192125	0	0	0	0	0	0.0179137	0	0.116729	0.0472943	0.258628	0.0155553	0.0496293	0.16014	0	0	0.0101497	0	0.422868	0.905858
TCGA-A1-A0SF-01A	0.130811	0	0.105885	0.18779	0	0.151366	0	0.00946601	0.0325636	0.0170456	0	0.0265476	0.00856532	0.00380981	0.0674392	0.0844352	0.0861749	0.00995285	0.0781476	0	0	0	0	0.489662	0.872418
TCGA-A1-A0SJ-01A	0.179734	0	0.0667286	0.0681167	0	0.263339	0	0	0.0102789	0.0161189	0	0.00574938	0	0.0333479	0.0649804	0.10354	0.0873493	0	0.0881587	0	0	0.012558	0	0.3609	0.933583
TCGA-D8-A1JU-01A	0.0986981	0	0.00730472	0.150763	0	0.147846	0.0206705	0.0131785	0.00684472	0	0	0.0150885	0.0142795	0.00143119	0.0576479	0.206195	0.11613	0	0.143923	0	0	0	0	0.403611	0.914481
TCGA-A8-A07F-01A	0.128579	0	0.0127084	0.0556377	0	0.252164	0.0195802	0	0.0111715	0.00868367	0	0.0560442	8.99035e-05	0.0563242	0.0722722	0.152726	0.0370855	0.00398047	0.130065	0	0	0.00288727	0	0.308147	0.954976
TCGA-A7-A6VY-01A	0.13629	0	0.111335	0.137438	0	0	0.0261857	0.114354	0	0	0	0.0417226	0.00847622	0.0826101	0.0859113	0.14405	0.0700405	0.0346384	0.0069491	0	0	0	0	0.548622	0.842972
TCGA-A2-A0CU-01A	0.141216	0	0.0190772	0.102376	0	0.176047	0	0.0717576	0.0110854	0.00689183	0	0.0234517	0.0112683	0	0.0697854	0.180645	0.0614067	0.0094597	0.10649	0	0	0.00904252	0	0.253325	0.977596
TCGA-E9-A1NE-01A	0.125886	0	0.0146224	0.17811	0	0.14914	0.0590042	0.0348035	0.0067711	0.0289855	0	0.0530646	0.0232056	0.0257421	0.0872754	0.123446	0	0.0182439	0.0717006	0	0	0	0	0.594511	0.818513
TCGA-A7-A0D9-01A	0.104259	0	0.0561211	0.0889372	0	0.17037	0	0.020982	0.00131565	0	0	0.0362363	0.00173152	0.141749	0.013604	0.194042	0.0227003	0.0740217	0.0739309	0	0	0	0	0.234392	0.98557
TCGA-C8-A12K-01A	0.0633015	0	0	0.135415	0	0.141192	0.0379529	0.0364228	0.0275133	0.0114594	0	0.060152	0.0254317	0.109925	0.103594	0.121078	0.05796	0.0268047	0.038089	0	0	0.00370864	0	0.558479	0.839414
TCGA-A8-A07O-01A	0.132212	0	0.0124052	0.224438	0	0.0314798	0.053242	0.0347505	0.0191137	0	0	0.0203667	0.0242023	0.192624	0.0655601	0.105252	0.0156496	0.0411092	0	0.0177133	0	0.00988188	0	0.426347	0.903712
TCGA-C8-A12U-01A	0.0369135	0.0017027	0.00137116	0.259685	0	0	0.079029	0.0376584	0	0	0	0.0638369	0.010019	0.0541872	0.102684	0.151878	0.0155121	0	0.185522	0	0	0	0	0.445772	0.894514
TCGA-C8-A8HP-01A	0.0750169	0	0.114653	0.14113	0	0.0928966	0.0445974	0.0592848	0.030268	0	0	0.0401353	0.00566822	0.0663885	0.0679912	0.141399	0.026255	0.0269788	0.058633	0	0	0.00870439	0	0.55656	0.842306
TCGA-A2-A3XV-01A	0.0394018	0	0.0330924	0.139161	0	0.0963501	0.0329482	0.00371044	0	0.0428998	0	0.0175413	0.0284828	0.101711	0.0492702	0.322662	0.00439177	0	0.0883772	0	0	0	0	0.337755	0.943131
TCGA-BH-A0AW-01A	0.0899252	0	0.0481308	0.130708	0	0.114602	0.0675322	0.0214634	0.0254973	0.0365138	0	0.0357697	0.0191448	0.0586509	0.0787527	0.109111	0.0500176	0.0232142	0.0909668	0	0	0	0	0.598129	0.826103
TCGA-AN-A0FF-01A	0.196141	0	0.0108844	0.0587005	0	0.154591	0	0	0	0.066449	0	0.0033022	0.00664975	0.138382	0.0868754	0.212248	0.00611712	0	0.0596602	0	0	0	0	0.463516	0.88613
TCGA-AR-A24M-01A	0.175885	0	0.039157	0	0	0.17791	0	0	0	0.0239888	0	0.0278806	0.0205746	0.0656961	0.0469868	0.181243	0.0290306	0	0.194133	0	0	0.0175141	0	0.29557	0.959854
TCGA-E2-A2P6-01A	0.116904	0	0.0163695	0.0154225	0	0.163532	0	0.0520874	0	0	0	0.0393479	0.0205013	0.0138078	0.0789375	0.252721	0.00797102	0	0.203472	0	0.0141808	0.00474479	0	0.330758	0.945045
TCGA-C8-A130-01A	0.0825054	0	0.0161568	0.167276	0	0.169789	0.0212237	0	0.00271392	0.0641721	0	0.00743813	0	0.131248	0.100263	0.0657512	0	0	0.171463	0	0	0	0	0.365489	0.932129
TCGA-C8-A274-01A	0.105475	0	0.0114233	0.0300081	0	0.17777	0	0.00472488	0.00722581	0.00461326	0	0	0.126706	0.0256406	0.0819772	0.222659	0.0785209	0.0261127	0.0906312	0	0	0.00651152	0.004	0.193957	0.998505
TCGA-D8-A73X-01A	0.151508	0	0.0335009	0.0733981	0	0.107901	0	0	0.0179049	0.0108719	0	0.0310261	0.000210124	0.171735	0.0468109	0.129342	0.0237387	0	0.202053	0	0	0	0	0.401418	0.915295
TCGA-AO-A0JA-01A	0.110388	0	0.0629585	0.0838912	0	0.215457	0.00558152	0.0307382	0.0117134	0	0	0.0135229	0.0425717	0.0181465	0.0692525	0.175366	0.0175462	0.0220324	0.100985	0	0	0.0198502	0	0.379878	0.92432
TCGA-LL-A5YN-01A	0.136499	0	0.0245512	0.176017	0	0.0831286	0.0357264	0.0547416	0.0477471	0.0332989	0	0.0419433	0.0209555	0.0581826	0.0605468	0.104396	0.0457012	0.016474	0.0600916	0	0	0	0	0.593576	0.822526
TCGA-D8-A1XB-01A	0.105001	0	0.0414964	0.0422033	0	0.197878	0	0.0449048	0.0209645	0	0	0.0393528	0.0407292	0.0239891	0.0442212	0.161533	0.0275003	0.00658123	0.203645	0	0	0	0	0.289658	0.961581
TCGA-LL-A6FP-01A	0.0233376	0	0.051129	0.00425974	0	0.10087	0	0.0219617	0	0.0753743	0	0.0120729	0.0457048	0.0257874	0.0330833	0.325225	0.0986598	0	0.151633	0	0	0.0309011	0.039	0.142721	1.02007
TCGA-A7-A26E-01B	0.072431	0	0.00710747	0.00652025	0	0.139868	0	0.0370643	0	0	0	0.00580487	0.110766	0	0.0186515	0.409524	0.0327384	0.0099752	0.0781859	0	0.0713636	0	0.028	0.150475	1.02225
TCGA-A7-A6VX-01A	0.0808705	0	0.0133381	0.0663986	0	0.2129	0	0.0726657	0.0105819	0	0	0.0496879	0	0.0545457	0.067083	0.202997	0.089238	0.00221727	0.0646212	0	0	0.0128548	0	0.253098	0.977682
TCGA-AC-A6IW-01A	0.104054	0	0	0.0916348	0	0.0729222	0.053695	0.101983	0.000392117	0.0111827	0	0.0500391	0.0112299	0.0201886	0.116487	0.162889	0.169471	0.00217977	0.0316524	0	0	0	0	0.569407	0.837298
TCGA-BH-A0C3-01A	0.122797	0	0	0.061462	0	0.236572	0.0258513	0	0.0184027	0.0128227	0	0.0229628	0.0356565	0.0346626	0.0896535	0.128602	0.0766835	0	0.133871	0	0	0	0	0.494203	0.874941
TCGA-E2-A1L9-01A	0.110337	0	0.0064836	0.080002	0	0.163155	0.00353206	0.0205207	0.0277268	0	0	0.027628	0.00258112	0.190251	0.0827058	0.184183	0.00454315	0.0174904	0.0758743	0	0	0.00298483	0	0.395539	0.917965
TCGA-BH-A1EV-01A	0.208923	0	0.027917	0.0274527	0	0.0732422	0	0	0.00909355	0.00505603	0	0.0276766	0	0.179189	0.0713684	0.29117	0	0.00866823	0.0485312	0	0	0.0217118	0	0.260808	0.983601
TCGA-A2-A3XX-01A	0.181715	0	0.0656364	0.124977	0	0.0524945	0.0722876	0.0607266	0.00310066	0	0	0.0176973	0.00650154	0.0992493	0.0863496	0.124758	0.0284841	0.00944915	0.0653711	0	0	0.00120323	0	0.480112	0.878923
TCGA-E9-A1NA-01A	0.0860535	0	0.00182257	0.0593606	0	0.187722	0	0.0200313	0.00567211	0	0	0.0611497	0.0281045	0.0989044	0.037446	0.218686	0.0204364	0.079356	0.0719811	0	0	0.0232731	0	0.364992	0.930727
TCGA-EW-A1OY-01A	0.123984	0	0.00990304	0.0852124	0	0.183546	0	0	0.0182096	0.0133302	0	0.0124688	0.0140922	0.168404	0.134176	0.105822	0.0256312	0	0.103759	0	0.00146229	0	0	0.349919	0.938823
TCGA-BH-A0AU-01A	0.0922214	0	0.041988	0.117206	0	0.167945	0.00268105	0.0430463	0.0231862	0	0	0.0206204	0.0242573	0.0830481	0.101331	0.118961	0.039515	0.00517716	0.118815	0	0	0	0	0.446882	0.894941
TCGA-B6-A0WS-01A	0.137676	0	0.001465	0.156131	0	0.105538	0.0250875	0.0164658	0.0237921	0.0346975	0	0.0385145	0.00755772	0.101799	0.0984474	0.125781	0.00788009	0.0220264	0.0971409	0	0	0	0	0.514732	0.861849
TCGA-B6-A0I5-01A	0.17036	0	0.0368792	0.114437	0	0.131685	0.0389265	0.0381019	0.036262	0.00482082	0	0.00429733	0.00886072	0.0307236	0.0526596	0.18283	0.0699282	0.0348101	0.0411411	0	0	0.00327711	0	0.381334	0.923852
TCGA-E2-A14P-01A	0.0941013	0	0.0779717	0.108198	0	0.153858	0.0377557	0.0506217	0.0206369	0.0182394	0	0.0371932	0.0156458	0.0884085	0.0955504	0.102017	0.0502245	0.00284445	0.0467339	0	0	0	0	0.497614	0.870516
TCGA-GM-A2DF-01A	0.0987663	0	0.0856973	0.128183	0	0.104963	0	0.0572788	0.0374091	0	0	0.0475303	0.0351673	0.0881019	0.0818267	0.144098	0.0430277	0.0222084	0	0	0.0257423	0	0	0.547942	0.845333
TCGA-AQ-A04H-01B	0.0964488	0	0.00950549	0.0773057	0	0.20049	0.0358106	0.00104304	0.00832257	0	0	0.0224864	0.0129802	0.122054	0.0755431	0.194285	0.0181787	0.00421014	0.121336	0	0	0	0	0.341624	0.940586
TCGA-AC-A6NO-01A	0.201997	0	0.00345306	0.120106	0	0.184424	0	0.0531657	0	0	0	0	0.0277387	0.110247	0.0856581	0.110084	0.0215308	0	0.0815957	0	0	0	0	0.246269	0.984183
TCGA-BH-A0E9-01B	0.15768	0	0.0548149	0.148552	0	0.178153	0	0.0159729	0.00199085	0	0	0.0215883	0.00702754	0	0.0446092	0.138796	0.100469	0.017327	0.113019	0	0	0	0	0.371214	0.92838
TCGA-BH-A0B1-01A	0.131842	0	0.0409794	0.096015	0	0.189643	0.00424442	0.0478332	0	0	0	0.0299047	0.0133714	0.0285869	0.0728074	0.123301	0.0614006	0.0116804	0.146252	0	0	0.00213856	0	0.305271	0.955747
TCGA-AR-A0TW-01A	0.129075	0	0.0638588	0.18758	0	0.0470867	0.0320584	0.0504857	0	0	0	0.0738122	0.00230191	0.016914	0.0984844	0.195182	0.00437299	0.00810495	0.0784725	0	0.0122105	0	0	0.465824	0.884852
TCGA-AN-A0FX-01A	0.101617	0	0.00370461	0.162975	0	0.0968367	0	0.0536475	0.00339079	0	0	0.021001	0.00699514	0.174683	0.120977	0.169375	0.0336536	0	0.0511425	0	0	0	0	0.337778	0.945157
TCGA-BH-A0BD-01A	0.107836	0	0	0.147982	0	0.118492	0.0251201	0.0330524	0.0286276	0	0	0.0171628	0.0390541	0.0679051	0.0971082	0.134392	0.01413	0.0498001	0.119338	0	0	0	0	0.47349	0.882887
TCGA-D8-A1JA-01A	0.109656	0	0.0164972	0.0630514	0	0.199831	0.0427854	0.015185	0	0	0.0118989	0	0.0287529	0	0.103991	0.161423	0.0881772	0.0873062	0	0.0080279	0.0363438	0.0270727	0	0.285496	0.965204
TCGA-S3-AA11-01A	0.124275	0	0.0183977	0.0691609	0	0.0654408	0	0.0400124	0.0157263	0	0	0	0	0.171975	0.0717354	0.201986	0	0	0.221291	0	0	0	0	0.280574	0.968848
TCGA-AO-A03T-01A	0.0473305	0	0.0125778	0.0611528	0	0.262754	0	0.0110482	0	0	0	0.085254	0.0313396	0.141285	0.115483	0.117525	0.0313836	0	0.0812591	0	0.00160712	0	0	0.413774	0.909652
TCGA-AC-A3YI-01A	0.189026	0	0.0390867	0.0903678	0	0.162386	0.0215881	0	0	0	0	0.00553492	0.0557011	0.0904229	0.0599868	0.113631	0.0175427	0.0346396	0.066196	0.0329886	0	0.0209024	0	0.430279	0.902333
TCGA-BH-A0B2-01A	0.118313	0	0.0336281	0.14783	0	0.153155	0.0295415	0.0189401	0.0288702	0	0	0.0307691	0.0445295	0.0708007	0.0803773	0.15548	0	0.0148108	0.0729546	0	0	0	0	0.526252	0.857948
TCGA-LL-A7T0-01A	0.0958365	0	0.0884161	0.227219	0	0.0579339	0	0.0732165	0.0308259	0	0	0.0282251	0.0096606	0.0768652	0.0686668	0.16564	0.017306	0	0.0601886	0	0	0	0	0.462924	0.886225
TCGA-BH-A0DH-01A	0.152441	0	0.152554	0.0663863	0	0.145566	0	0	0.0428755	0	0	0.0256187	0	0.0724476	0.0611458	0.148782	0.0344105	0.00460785	0.081038	0	0	0.0121268	0	0.428595	0.902822
TCGA-AC-A8OQ-01A	0.0197677	0.103725	0.106188	0.127432	0	0.0680738	0.00487802	0.0523065	0	0	0	0.0584217	0.0282339	0.107491	0.0671063	0.128921	0.00743456	0.0385745	0.0774427	0	0.00400355	0	0	0.530442	0.854903
TCGA-C8-A12N-01A	0.144415	0	0.00606633	0.050131	0	0.109373	0	0.0575734	0.0359658	0	0	0.0292561	0.00488331	0.0115259	0.0698809	0.137739	0.225244	0	0.106056	0	0	0.0118909	0	0.332649	0.943579
TCGA-AO-A03U-01B	0.070854	0	0.00662864	0.123541	0	0.152329	0	0.00772137	0	0	0.0217009	0.135058	0.0306284	0.01694	0.0381229	0.172073	0.122124	0	0.102278	0	0	0	0	0.40615	0.91314
TCGA-C8-A12T-01A	0.0630911	0	0.037564	0.126249	0	0.121698	0	0.0430971	0.0297356	0	0	0.0386245	0.0644143	0.0963055	0.0601188	0.114436	0.0221041	0.0648879	0.117674	0	0	0	0	0.342234	0.939809
TCGA-AO-A0J2-01A	0.0948363	0	0.0205684	0.129509	0	0.118286	0.0663882	0.0785296	0	0	0	0.0470224	0	0.0962556	0.087355	0.147767	0.0355574	0.0148058	0.0539392	0	0	0.00917962	0	0.431589	0.901584
TCGA-D8-A27R-01A	0.0829767	0	0.0351412	0.157678	0	0.153292	0.0149209	0.0298654	0.0338085	0.00594065	0	0.0186612	0.0358621	0.0548088	0.0772719	0.161442	0.0520552	0	0.0862749	0	0	0	0	0.451672	0.893006
TCGA-A2-A0EU-01A	0.0948845	0	0.00501326	0.0735315	0	0.201795	0.00404767	0.0415406	0	0.0298581	0	0.0162834	0.00228713	0.0675575	0.0737619	0.0887953	0.0831921	0.040428	0.17257	0	0	0.00445377	0	0.323153	0.948037
TCGA-AO-A12D-01A	0.0774037	0	0.0649032	0.110502	0	0.148492	0.0728532	0.0367843	0.0240283	0.00392519	0	0.0312922	0.00440603	0.0591631	0.0873609	0.152565	0	0.0383055	0.0835688	0	0	0.00444651	0	0.50243	0.86961
TCGA-D8-A1XT-01A	0.0736004	0	9.75132e-05	0.0312059	0	0.176584	0.0146429	0.0838031	0	0.0118981	0	0.0359576	0.0493624	0.13214	0.104356	0.179565	0.0104854	0.0456081	0.0406859	0	0	0.0100078	0	0.429951	0.902121
TCGA-A2-A0CW-01A	0.123814	0	0.0022772	0.0597654	0	0.117515	0.00522536	0.0419269	0.0092863	0.00778065	0	0.0541829	0.00588539	0.0809339	0.105271	0.198192	0.000146948	0.0655817	0.116113	0	0	0.00610164	0	0.398317	0.916451
TCGA-E2-A10F-01A	0.120744	0	0.0318649	0.102507	0	0.201147	0	0.0223028	0.0355025	0	0	0.0216427	0.0633117	0.109757	0.0601391	0.123097	0.011125	0.00928463	0.0875756	0	0	0	0	0.433761	0.900919
TCGA-BH-A0E7-01A	0.0837627	0	0.0116543	0	0	0.16919	0	0.0429453	0	0	0	0.0305324	0.101824	0.00305096	0.0462445	0.254608	0.0062197	0.0207446	0.229223	0	0	0	0.021	0.161521	1.01223
TCGA-D8-A1XG-01A	0.0854093	0	0	0.00934578	0	0.112403	0	0.0120174	0.0128177	0	0	0.0483214	0.0497515	0.000321936	0.0473965	0.30111	0.161801	0.0575329	0.0934238	0	0	0.00834806	0	0.222778	0.989112
TCGA-E9-A1N8-01A	0.131939	0	0.00760121	0.138271	0	0.0987058	0.0282233	0.0833567	0.0168047	0	0	0.0260823	0	0.111624	0.12722	0.160313	0.00583941	0.0346765	0.0293436	0	0	0	0	0.229752	0.994458
TCGA-E2-A2P5-01A	0.0884481	0	0.0123427	0.141836	0	0.215678	0.0388383	0.0328104	0	0.00557369	0	0.0462858	0.0195815	0.0320704	0.0872678	0.0961173	0.0356672	0	0.147484	0	0	0	0	0.326078	0.948975
TCGA-C8-A278-01A	0.101225	0	0.0997768	0.056596	0	0.165706	0.0741579	0.0335572	0.00125985	0.0316819	0	0	0	0.0917474	0.0667181	0.122609	0.0485271	0.0261176	0.0801988	0	0	0.000121598	0	0.563714	0.842759
TCGA-A8-A08R-01A	0.110735	0	0.00167988	0.0807933	0	0.040085	0.0702608	0.0691679	0.00149744	0	0	0.0816751	0.0108313	0.151674	0.138116	0.158747	0.0223757	0.0158414	0.0465204	0	0	0	0	0.564044	0.834939
TCGA-E2-A15A-01A	0.0724255	0	0.0772737	0.128691	0	0.162682	0.014047	0.0483522	0.0276993	0.00334702	0	0.0259436	0.0222002	0.0940517	0.0818952	0.154009	0.0137666	0.00238656	0.0629329	0	0	0.00829576	0	0.441807	0.896833
TCGA-D8-A1JT-01A	0.047467	0	0.00248259	0.0219642	0	0.0711348	0.0591091	0.0749188	0	0.0171702	0	0.00909193	0.00407929	0.21351	0.0832118	0.238736	0	0.0514802	0.0468034	0	0.0296029	0.0292375	0	0.325927	0.950699
TCGA-D8-A142-01A	0.0960567	0	0.146301	0.135822	0	0.123421	0	0.0592408	0.00430787	0	0	0.0130362	0.0158963	0.0698679	0.0737973	0.138238	0.0735156	0	0.0505001	0	0	0	0	0.461611	0.8868
TCGA-A2-A3Y0-01A	0.119099	0	0.0278955	0.249092	0	0	0.0370281	0.129436	0.0138804	0	0	0.0562339	0.0137056	0.059853	0.0771166	0.112984	0.0335677	0.0454195	0.0180737	0	0	0.00661504	0	0.500808	0.86675
TCGA-AQ-A0Y5-01A	0.048006	0	0.00535906	0	0	0.142976	0	0.0214099	0.0106367	0	0	0.0437213	0.0025618	0.177751	0.0533189	0.243731	0.0169122	0.0488278	0.140119	0	0	0.044669	0	0.359727	0.934126
TCGA-A8-A07W-01A	0.086445	0	0	0.0765656	0	0.160107	0	0.019923	0.0166556	0	0	0.037114	0.0183511	0.0885323	0.0995388	0.250735	0.0618014	0	0.0679466	0	0	0.0162849	0	0.374087	0.927116
TCGA-A1-A0SM-01A	0.0535439	0	0	0.0382503	0	0.231935	0	0.033379	0	0	0	0.0387587	0.0878521	0.0506266	0.0414413	0.233067	0.0163128	0.0498035	0.0990707	0	0	0.0259591	0	0.276682	0.966564
TCGA-AC-A3EH-01A	0.0666149	0	0.0118219	0.185557	0	0.00932491	0.00489863	0.0255356	0.0436289	0	0	0.040693	0.0282235	0.105695	0.0694467	0.196528	0.0509294	0.000681733	0.158499	0	0	0.00192166	0	0.310286	0.953417
TCGA-MS-A51U-01A	0.133325	0	0.0722622	0.138685	0	0.190705	0	0.0337914	0.0409018	0.00892089	0	0.0205542	0.026037	0.01181	0.0958769	0.106214	0.0621617	0	0.0587554	0	0	0	0	0.40195	0.915336
TCGA-AR-A24K-01A	0.187039	0	0.039087	0.0510144	0	0.223331	0	0.0541179	0	0	0	0.0254088	0.0807179	0.0121003	0.0348411	0.1868	0.0365633	0.0380865	0.0271931	0	0.00369928	0	0.045	0.14069	1.02542
TCGA-AC-A2BM-01A	0.0160781	0.010314	0.076226	0.091819	0	0.253435	0.00509512	0.036744	0.00314514	0.0278383	0	0.011182	0	0.0406906	0.090244	0.157413	0	0.0293675	0.125769	0	0.00711975	0.0175198	0	0.451642	0.892294
TCGA-A2-A3XY-01A	0.109371	0	0.0456655	0.0151672	0	0.184612	0.0229546	0.067066	0.0328753	0	0.0245413	0.0141906	0.0195897	0.108243	0.121411	0.125725	0.0415157	0.0201156	0.0469569	0	0	0	0	0.569381	0.83643
TCGA-E2-A14W-01A	0.114687	0	0	0	0	0.172072	0	0	0.067452	0	0	0.0194804	0	0.220696	0.0774715	0.276227	0.00888506	0	0.0418543	0	0.00117485	0	0.006	0.183743	1.01686
TCGA-BH-A1F8-01A	0.123609	0	0.0683226	0.116776	0	0.209912	0.00303723	0.0529976	0	0	0	0.018477	0	0.0400849	0.0453544	0.14438	0.0419709	0.0456734	0.0628975	0	0	0.0265079	0	0.272665	0.970957
TCGA-E9-A1RA-01A	0.18484	0	0	0.14272	0	0.14007	0	0.0308752	0	0	0	0.014419	0.0118303	0.169556	0.0765563	0.11753	0.020414	0	0.0911893	0	0	0	0	0.409893	0.911368
TCGA-A8-A0A6-01A	0.081041	0	0.0538898	0.16863	0	0.125204	0.0452847	0.0350255	0.0140387	0.0141187	0	0.0325013	0.0237595	0.0642562	0.0811966	0.125058	0.050591	0	0.0821592	0	0	0.00324574	0	0.537554	0.8535
TCGA-AC-A7VC-01A	0.0447057	0	0.000746383	0.0414106	0	0.0815094	0.00499758	0.0571942	0	0	0.0424658	0.0130871	0	0.277639	0.0317768	0.223489	0.138196	0	0.0427823	0	0	0	0	0.455224	0.890139
TCGA-C8-A27B-01A	0.0763094	0	0.0459272	0.121299	0	0.153887	0.0624105	0.0434394	0.0145719	0.0276729	0	0	0.0303885	0.10348	0.0807447	0.0804351	0.0665723	0.0588	0	0	0	0.0340622	0	0.49586	0.871903
TCGA-S3-AA15-01A	0.106356	0.00443057	0.105339	0.156585	0	0.0509152	0.0967911	0	0.0176552	0.0131739	0	0.00404827	0.0280603	0.0795542	0.0481589	0.139448	0.0268862	0.0120518	0.110547	0	0	0	0	0.605211	0.823929
TCGA-BH-A1ES-01A	0.115981	0	0.014905	0.0124146	0	0.256567	0	0.0162462	0	0	0	0.00862673	0.0110059	0.0607185	0.0190046	0.232974	0.0453991	0.0738973	0.0832801	0	0	0.0489802	0.017	0.162588	1.01101
TCGA-E2-A1L6-01A	0.178712	0	0	0.0504076	0	0.230413	0	0.0460074	0	0.0155158	0.00362806	0	0.00652478	0.130042	0.0633959	0.17822	0.0445698	0	0.0363553	0.0128745	0	0.00333327	0	0.34906	0.938773
TCGA-E9-A1R0-01A	0.0849764	0	0.0637129	0.147614	0	0.179542	0	0.0426945	0.0198794	0.00200969	0	0.029698	0.0139809	0.0487705	0.0455997	0.102574	0.0768484	0.0147039	0.127396	0	0	0	0	0.433469	0.90101
TCGA-BH-A0B6-01A	0.0786251	0.0108167	0.0539237	0.169108	0	0.0226893	0.0603892	0.0562145	0.0379414	0.0308499	0	0.0480618	0.0565945	0.0666572	0.0861898	0.0752134	0.0515933	0.00906487	0.0860668	0	0	0	0	0.604447	0.821869
TCGA-B6-A0RN-01A	0.173667	0	0.0480944	0.110748	0	0.196732	0	0.0452174	0.0221525	0.00897792	0	0.0363802	0	0	0.0447999	0.148766	0.0573858	0	0.095725	0	0	0.0113538	0	0.248884	0.983024
TCGA-A8-A09W-01A	0.159153	0	0.00360675	0.0286284	0	0.261763	0	0	0.027447	0.0064714	0	0.0115408	0.0202677	0.0218813	0.0682502	0.201853	0.0209196	0.0131108	0.146879	0	0	0.00822829	0	0.339326	0.941667
TCGA-EW-A1P3-01A	0.135251	0	0.0251896	0.141865	0	0.0937151	0	0.0380792	0.010343	0.0251522	0	0.0251718	0	0.0360508	0.109346	0.181345	0.0134882	0	0.126918	0	0.0356315	0.00245308	0	0.333595	0.94469
TCGA-A2-A0T6-01A	0.122906	0	0.00196492	0.0461281	0	0.168205	0.00106868	0.0659958	0	0.0413286	0	0.0711805	0.0113677	0.0494106	0.0779776	0.106585	0.0585519	0	0.17733	0	0	0	0	0.475813	0.881687
TCGA-A7-A5ZW-01A	0.130241	0	0.013	0.162583	0	0.167602	0.00550092	0	0.00575523	0	0	0.00832995	0.0262508	0.090092	0.0680588	0.124577	0.0430393	0	0.154971	0	0	0	0	0.407222	0.912648
TCGA-BH-A203-01A	0.0782324	0	0.0621837	0.106019	0	0.164062	0.0476597	0.0617553	0.0088328	0.0153651	0	0.00392539	0.0401012	0.101641	0.0841794	0.139225	0.0289206	0.0240697	0.0338272	0	0	0	0	0.479166	0.880226
GSE39582_GSM972516	0	0.0393981	0.0250349	0.286286	0	0.0170323	0.0949006	0.0862753	0.0464253	0	0.0330269	0	0.000180837	0.0750235	0.0857247	0.0455275	0.102591	0.00939465	0	0.0531775	0	0	0	0.273704	0.975829
GSE39582_GSM972517	0	0.0404919	0.0693778	0.0195604	0	0.167622	0.0249626	0.069406	0	0.0362965	0	0	0	0.187696	0.0994187	0.127288	0.0656974	0.00114092	0.0191313	0.0230684	0.021398	0.0274444	0	0.414405	0.909271
GSE39582_GSM972518	0.00855033	0.0671092	0.0612248	0.163491	0	0	0	0.115281	0.0224785	0	0.0234799	0.000695558	0	0.128767	0.0744732	0.187072	0.0347944	0	0	0.0315637	0.00369054	0.077328	0	0.468987	0.883901
GSE39582_GSM972519	0	0.0502506	0.0524036	0.138917	0	0.102819	0.00903233	0.00868777	0.0327219	0	0.0930056	0	0	0.156453	0.0312327	0.123439	0	0.0367138	0	0.104204	0.0199817	0.0401379	0	0.381246	0.924366
GSE39582_GSM972520	0	0.0453696	0.0952349	0.0950634	0	0.108651	0.0704565	0.0308519	0	0.0303627	0	0	0.0245725	0.0985302	0.074164	0.115173	0.0200711	0.0034796	0	0.0597332	0.0736106	0.054675	0	0.517513	0.863839
GSE39582_GSM972521	0.0094688	0.0169437	0.024569	0.164267	0	0.0682111	0.087253	0.099603	0	0	0.00526435	0.0167915	0	0.0500929	0.105192	0.176843	0.0455892	0.0303325	0.0674779	0	0.00506727	0.0270345	0	0.553783	0.845421
GSE39582_GSM972522	0.0521787	0.00996106	0.0767228	0.10364	0	0.21251	0	0.0471591	0.0297661	0	0.018439	0	0	0.045112	0.0537708	0.14715	0.120894	0.0345584	0	0.0263115	0	0.0218264	0	0.584201	0.829801
GSE39582_GSM1681353	0.0820675	0.0065436	0.0509022	0.212325	0	0.0886628	0	0.0561894	0.0115852	0.0175437	0	0.0261245	0	0	0.0649538	0.160277	0.118947	0	0.103878	0	0	0	0	0.443491	0.896299
GSE39582_GSM1681354	0.117285	0.0383217	0.0336064	0.204327	0	0.124585	0	0.0681491	0.00776594	0	0.0382536	0	0	0	0.0363812	0.155322	0.0643333	0.0105135	0.0285891	0.0460272	0.0197069	0.00683351	0	0.38938	0.920795
GSE39582_GSM1681355	0.0224979	0.0840973	0.0524875	0.0513269	0	0.226212	0	0.042497	0.0345349	0	0	0	0	0	0.0222091	0.189437	0.0963897	0.0517751	0.00490814	0.0690544	0.0357435	0.0168295	0	0.309891	0.953445
GSE39582_GSM1681356	0.0429251	0.0814214	0.0551571	0.193183	0	0.150246	0	0.0463514	0.0393518	0	0.0510868	0	0	0	0.0378674	0.117012	0.0613195	0	0.0230542	0.0683396	0	0.0326847	0	0.387656	0.921923
GSE39582_GSM1681357	0.157994	0.000570358	0.0388313	0.186628	0	0.0806954	0.00233227	0.035112	0.0309986	0.0163499	0.0529794	0	0	0	0.0326918	0.14533	0.128888	0.0149313	0.058226	0.0174418	0	0	0	0.381554	0.923895
GSE39582_GSM1681358	0.114157	0	0.0499563	0.152041	0	0.158759	0	0.0525011	0.00266742	0	0.0206418	0	0	0	0.0320718	0.184679	0.104867	0.01346	0.0667752	0.0175209	0.0299021	0	0	0.416545	0.908534
GSE39582_GSM1681359	0.0840865	0.0344942	0.0455454	0.0920524	0	0.151198	0	0.0910576	0	0.0129559	0.0333496	0	0.0147312	0	0.0530016	0.137151	0.107313	0.0122687	0.0581956	0.0143133	0.029817	0.0284695	0	0.484585	0.879496
GSE39582_GSM1681360	0	0	0.126176	0.177562	0	0.14994	0	0.0563835	0	0	0	0.0185971	0	0.0113054	0.0503255	0.183426	0.131117	0	0.0945	0	0	0.000666993	0	0.442113	0.896949
GSE39582_GSM1681361	0.00592968	0	0.100889	0.209777	0	0.0820892	0	0.0281784	0.0622565	0.022932	0	0.0059385	0	0	0.0300398	0.119235	0.198167	0	0.0533523	0.0164626	0.0647534	0	0	0.381053	0.923953
GSE39582_GSM1681362	0.150119	0	0.0393446	0.138777	0	0.144838	0	0.0410129	0.0354246	0	0	0.0314762	0	0.0089215	0.0398095	0.121235	0.140702	0.0188872	0.0894518	0	0	0	0	0.460034	0.888848
GSE39582_GSM1681363	0.0882769	0.0560729	0.0622639	0.0530903	0	0.240778	0	0.0623661	0.00236833	0	0.034774	0	0.00773283	0	0.0724484	0.173472	0.0781582	0.0185396	0.0123155	0.0210974	0	0.0162451	0	0.375497	0.926695
GSE39582_GSM1681364	0	0.0796903	0.0854545	0.172803	0	0.137654	0	0.0611943	0.0431777	0	0.0295418	0	0	0	0.0252279	0.152316	0.125769	0	0.0512263	0.0359452	0	0	0	0.29532	0.961822
GSE39582_GSM1681365	0	0.00893551	0.14183	0.330012	0	0.0128019	0	0.0464473	0.0762276	0	0	0.0359493	0	0	0.0149385	0.161409	0.0733785	0	0.0615782	0.0143519	0.0221403	0	0	0.273136	0.977959
GSE39582_GSM1681366	0.0453051	0.0548958	0.0339182	0.0544376	0	0.200138	0	0.0360799	0	0.0256735	0.0176378	0	0	0	0.0542603	0.247586	0.105596	0.000898936	0.0840547	0.0395185	0	0	0	0.302192	0.956059
GSE39582_GSM1681367	0	0.0265288	0.112375	0.244874	0	0.0912559	0	0.0255239	0.0392987	0.00541703	0.00422123	0	0	0	0.0616608	0.152514	0.113917	0	0.0710635	0.0147248	0.0366249	0	0	0.402005	0.914802
GSE39582_GSM1681368	0.0340493	0.0335682	0.0449908	0.164157	0	0.133815	0	0.0429542	0.0190551	0.0207782	0	0.0129589	0	0	0.0693799	0.100007	0.142653	0	0.150711	0	0.0276585	0.00326485	0	0.367685	0.929383
GSE39582_GSM1681369	0.089988	0	0.0790584	0.110915	0	0.123874	0	0.0466039	0	0	0.0324059	0	0	0.0209688	0.0250615	0.106361	0.0791161	0.0127096	0	0.100803	0.0750786	0.0970557	0	0.442586	0.896884
GSE39582_GSM1681370	0.160264	0	0.025811	0.0860217	0	0.270895	0	0.0441305	0.00131558	0.0920518	0	0.00811003	0	0	0.0760696	0.108657	0.0411896	0.0265648	0.0272626	0.0135789	0.0180767	0	0	0.491643	0.870841
GSE39582_GSM1681371	0	0.0369386	0.132274	0.0850439	0	0.147837	0	0.0512989	0.00736639	0.0028771	0.0397828	0	0	0	0.0365068	0.152699	0.135567	0.0138771	0.0835393	0.0302663	0.0440131	0.000112368	0	0.367733	0.929401
GSE38832_GSM950411	0.0843823	0.0052436	0.0580958	0.147326	0	0.115764	0.0272343	0.0349292	0.0584036	0	0.0122639	0	0	0.095688	0.0523339	0.124683	0.0305214	0.0318421	0	0.047347	0.0370066	0.0369362	0	0.538262	0.85259
GSE38832_GSM950412	0.0512661	0	0.0344269	0.181809	0	0.0591967	0.0399239	0.0331676	0.0590535	0	0.00174363	0	0.0125928	0.131582	0.0601831	0.153188	0.0623296	0.0172862	0.013889	0.0481082	0	0.0402538	0	0.503162	0.869246
GSE38832_GSM950413	0.0304258	0.0199965	0.0734717	0.135394	0	0.114131	0.0157328	0.045317	0.0353775	0	0.00963832	0	0	0.112087	0.0683016	0.136759	0.0331922	0.00825619	0	0.116185	0.00910731	0.0366275	0	0.496199	0.871395
GSE38832_GSM950414	0.0324353	0.0216128	0.0621833	0.105846	0	0.207054	0	0.00118676	0.0602307	0	0.0347507	0.00465721	0.00360094	0.0274977	0.0465188	0.0469653	0.128613	0.0389231	0.0584751	0.024849	0.044778	0.0498231	0	0.395719	0.91749
GSE38832_GSM950415	0	0.0692814	0.0729781	0.0990883	0	0.171188	0.0264417	0.0510215	0.0678815	0.00319778	0.0291907	0	0	0.0742618	0.0619794	0.0738269	0.102055	0.0119225	0	0.06104	0.0183625	0.00628344	0	0.496319	0.871852
GSE38832_GSM950416	0.0455953	0	0.0885958	0.136925	0	0.171061	0.0424781	0.023209	0.0637754	0	0.0198958	0	0.0193858	0.0354452	0.0501036	0.0942371	0.0544707	0.0189106	0	0.0397492	0.0785501	0.0176126	0	0.445334	0.895426
GSE38832_GSM950417	0.0136228	0.0290619	0.109416	0.116364	0	0.115505	0.0714781	0.020645	0.0708258	0	0.0384654	0	0	0.0913103	0.0398221	0.109532	0.0457938	0.0245614	0.0386777	0.0473595	0.00749366	0.0100652	0	0.410025	0.911363
GSE38832_GSM950418	0.0951942	0	0.0596215	0.173814	0	0.230394	0.0107881	0.0161286	0.0465653	0	0.0599111	0	0.0096697	0.0499863	0.0552968	0.0463718	0.0846775	0	0.00147872	0.0554163	0	0.00468698	0	0.346062	0.942768
GSE38832_GSM950419	0.0586576	0.0389718	0	0.163648	0	0.204175	0	0.00912568	0.0626961	0	0.088549	0	0	0.0674198	0.0793883	0	0.024268	0	0	0.124757	0.0783441	0	0	0.299966	0.967252
GSE38832_GSM950420	0.0702698	0	0.0471206	0.175176	0	0.0503168	0.0496206	0.0699533	0.0452761	0	0.00780094	0.0326766	0.0136285	0.0489466	0.0893008	0.119458	0.0620808	0.00213579	0.0380678	0	0.0563521	0.0218189	0	0.508402	0.867225
GSE38832_GSM950421	0	0.0684243	0	0.072781	0	0.109328	0.041034	0.0333201	0.0431011	0.0462786	0.0483886	0	0	0.0604271	0.0658463	0.0849254	0.100218	0.0374539	0	0.102782	0	0.0856914	0	0.516113	0.863122
GSE38832_GSM950422	0.0283686	0.00288131	0.0678974	0.0661903	0	0.162792	0.00248913	0.00182141	0.0169444	0.00920061	0.0514886	0	0.00936505	0.0821041	0.0439002	0.154938	0.00580829	0.0301638	0	0.156221	0.0429045	0.0645215	0	0.601553	0.819948
GSE38832_GSM950423	0.0471185	0	0.0731162	0.00362425	0	0.23321	0	0	0.0603947	0	0	0.0305031	0	0.152919	0.110032	0.200254	0.0569117	0	0.0126277	0.0192891	0	0	0	0.34329	0.942162
GSE38832_GSM950424	0.0208216	0	0.0947144	0.123182	0	0.0445485	0.018611	0.0734597	0.00217375	0	0.00948389	0.017628	0.0245432	0.216773	0.040675	0.124298	0.0271233	0.00671808	0	0.133091	0	0.0221553	0	0.415903	0.908801
GSE38832_GSM950425	0.0730843	0	0.0835899	0.12303	0	0.170423	0.00863468	0.052332	0.003224	0	0	0.0147922	0	0.056262	0.0874244	0.136125	0.110736	0	0.080343	0	0	0	0	0.539821	0.852564
GSE38832_GSM950426	0	0	0.0658279	0.185138	0	0.0872319	0.0438586	0.01312	0.0386311	0	0	0.080068	0.0207507	0.0739437	0.0383268	0.225417	0.0394743	0.0188617	0.0693498	0	0	0	0	0.248399	0.980942
GSE38832_GSM950427	0	0.0712322	0.0176745	0	0.0111412	0.134856	0	0.152858	0	0	0	0.207763	0	0.103776	0	0.185007	0	0.0467611	0	0.019095	0	0.0498351	0.525	0.0524732	1.08363
GSE38832_GSM950428	0.150566	0	0.0573157	0.0035334	0.0386396	0.118345	0.100637	0.0431934	0	0	0.187625	0	0.0289715	0.06983	0.0371527	0.0980658	0.0392279	0	0	0	0.0268977	0	0.008	0.174457	1.01416
GSE38832_GSM950429	0.0297442	0.019723	0.0467751	0.205135	0	0.1024	0.0811074	0.016836	0.0157473	0	0.0658751	0	0	0.107832	0.0856635	0.0988455	0.0187735	0.0303646	0	0.0304707	0	0.044707	0	0.460688	0.887377
GSE38832_GSM950430	0.0594713	0	0.0546223	0.152728	0	0.128593	0.0277497	0.0611599	0	0	0.0120509	0.0284429	0.0207514	0.157789	0.0618937	0.082258	0	0.0328897	0	0.0258915	0.00700906	0.0867	0	0.554919	0.841244
GSE38832_GSM950431	0.0588388	0	0.10683	0.142153	0	0.243031	0.0330061	0	0.0915256	0	0	0.021928	0	0.0509689	0.0322207	0.0743314	0.0714991	0.023127	0.0246339	0.0104125	0	0.0154932	0	0.326462	0.95159
GSE38832_GSM950432	0.103743	0	0.0451598	0.190283	0	0.199312	0	0	0.0418611	0	0.0562319	0.00479581	0.021281	0.0934319	0.077338	0.0307038	0.0145828	0	0	0.121276	0	0	0	0.333731	0.950005
GSE38832_GSM950433	0.0276366	0.044686	0.0235475	0.133282	0	0.107258	0.039121	0.0246868	0	0	0.0826731	0	0.0189211	0.140115	0.0614328	0.100774	0.0502999	0.00854213	0.0118967	0.0590433	0	0.066084	0	0.467032	0.885602
GSE38832_GSM950434	0.0987227	0	0.0595806	0.035776	0	0.28831	0.103031	0	0.0497269	0	0.0748559	0	0	0.0588882	0.0376472	0.0475841	0.06605	0.0060691	0	0.0672582	0.00649994	0	0	0.329657	0.947867
GSE38832_GSM950435	0.0168101	0.0349879	0.0497568	0.0268573	0	0.159928	0.0401959	0.0539183	0	0	0.0565316	0.0010351	0.00633808	0.0933549	0.0717257	0.0975444	0.0448332	0.0117745	0	0.180945	0	0.0534633	0	0.50602	0.866089
GSE38832_GSM950436	0.00625027	0.0225749	0.0159244	0.0206031	0	0.271249	0.100347	0.00507153	0.0055698	0	0.028378	0.00133662	0.00502622	0.116056	0.0900883	0.08833	0.0122171	0.0128391	0	0.0665345	0	0.131603	0	0.494314	0.871126
GSE38832_GSM950437	0.063695	0	0.0562879	0.145417	0	0.144354	0.0515371	0	0.0881036	0	0.0700589	0	0.0117358	0.0865222	0.0452284	0.0527076	0.0372879	0.0014662	0.0262454	0.0476268	0	0.0717264	0	0.340385	0.942426
GSE38832_GSM950438	0.0667621	0.0132238	0.0713401	0.122922	0	0.280792	0	0	0.076427	0	0.0157445	0	0.027763	0.0469485	0.0582204	0.0674262	0.0771192	0	0	0.075311	0	0	0	0.348458	0.940592
GSE38832_GSM950439	0.0887096	0	0.0893665	0.0223046	0	0.208115	0.0952939	0	0.0686686	0	0.0110716	0	0	0.102861	0.0830434	0.0826805	0.0211677	0.0111225	0.0942245	0	0	0.0213715	0	0.431295	0.902144
GSE38832_GSM950440	0.0771206	0.047089	0.0165381	0.129447	0	0.217715	0	0	0.0906742	0	0	0.00194551	0	0.10105	0.0647584	0.129659	0	0.0282582	0.00370353	0.081327	0	0.0107149	0	0.371014	0.929975
GSE38832_GSM950441	0.0522821	0.0568594	0.0452912	0.169795	0	0.189538	0	0	0.0826875	0	0.0524701	0	0	0	0.0463622	0.110223	0.109671	0	0.0362181	0.0385454	0.0100576	0	0.955	-0.0202552	1.0939
GSE38832_GSM950442	0.0304146	0.00424887	0.0475883	0.127162	0	0.157661	0.0207461	0.0417362	0.0747228	0	0.0193415	0	0	0.14286	0.0917451	0.125977	0	0.0101842	0.0241835	0.0488687	0	0.0325592	0	0.51227	0.862176
GSE38832_GSM950443	0.115506	0	0.0619696	0.111061	0	0.18043	0.0477411	0	0.0778817	0	0.0772434	0	0	0.0533972	0.0624547	0.0563685	0.0224841	0	0	0.100236	0	0.0332276	0	0.343861	0.942591
GSE38832_GSM950444	0.0362354	0	0.0373143	0.0745224	0	0.194693	0.0169979	0.0605746	0	0	0.0434212	0	0.033152	0.0832716	0.0455813	0.160716	0.00511023	0.032619	0	0.063594	0.012933	0.0992639	0	0.525475	0.858351
GSE38832_GSM950445	0	0.0461113	0.0612564	0.108582	0	0.027479	0.0236857	0.10894	0.00529899	0.0188246	0	0.021537	0.0111477	0.173931	0.0906865	0.11987	0.0871678	0.0382159	0.0271722	0	0	0.0300942	0	0.479658	0.879404
GSE38832_GSM950446	0	0.0416508	0.0698568	0.162939	0	0	0.0382485	0.0881507	0	0	0.022703	0	0.00990496	0.0963425	0.088906	0.154803	0.0906132	0.0295252	0.048905	0	0.0354318	0.0220192	0	0.573645	0.839588
GSE38832_GSM950447	0	0.0173268	0.0611581	0.16427	0	0.0263917	0.0651722	0.0824732	0	0.0191345	0.026311	0.0137049	0.00245902	0.204385	0.100658	0.150951	0.0123298	0.0361836	0	0	0	0.0170905	0	0.531924	0.851037
GSE38832_GSM950448	0	0	0.0367859	0.121851	0	0.147203	0.000547905	0.049182	0.00237148	0	0.0327436	0.0552914	0.0155209	0.209308	0.0740044	0.165056	0.0117804	0.0327877	0.0306379	0	0.00133604	0.0135923	0	0.2692	0.977377
GSE38832_GSM950449	0	0.0851165	0.0324253	0.0614747	0	0.0269189	0.0700471	0.107456	0	0.0250331	0.000247902	0.0330702	0	0.161387	0.100647	0.141836	0.0539553	0.0569141	0	0.0101746	0	0.033296	0	0.394617	0.918197
GSE38832_GSM950450	0.0355611	0	0.0834746	0.168456	0	0.0651231	0.0509797	0.0911082	0	0	0.010261	0.00674892	0	0.0346311	0.0914255	0.157265	0.124934	0.0234879	0.0184782	0	0	0.0380648	0	0.469181	0.884878
GSE38832_GSM950451	0	0.0769833	0.0416336	0.168079	0	0.0561643	0.0752817	0.0783022	0	0	0.0141942	0	0	0.125882	0.076128	0.136587	0	0.0911819	0.0234841	0	0.0120143	0.024084	0	0.422408	0.905615
GSE38832_GSM950452	0.0262041	0	0.0545338	0.190852	0	0.0385466	0	0.121432	0.00617628	0	0	0.042761	0.0267304	0.00701179	0.0763321	0.202544	0.0621098	0.115152	0.0270134	0	0	0.00260044	0	0.361212	0.933522
GSE38832_GSM950453	0.0481262	0	0.133196	0.166593	0	0.191778	0.0595269	0.0280982	0	0	0.0105222	0.0223956	0	0.0643035	0.050375	0.135099	0.0118427	0.0563153	0	0	0	0.0218279	0	0.438103	0.89805
GSE38832_GSM950454	0	0.0810499	0.0970785	0.0994142	0	0.107917	0.0511755	0.0517022	0	0.0242715	0.0189598	0	0	0.0705138	0.0637399	0.151289	0.0527572	0.0568294	0.0620637	0	0	0.0112388	0	0.428387	0.903606
GSE38832_GSM950455	0.00664172	0.0216624	0.0695343	0.154057	0	0.0341765	0.09154	0.0241419	0	0.000132485	0	0.0332901	0	0.0972481	0.096771	0.136908	0.0414356	0.0225634	0.0499678	0	0.082046	0.0378835	0	0.55024	0.849801
GSE38832_GSM950456	0.00246139	0	0.0815924	0.14354	0	0.143516	0	0.00743626	0	0	0	0.0527277	0	0	0.0499029	0.229537	0.109158	0	0	0.043516	0.0292593	0.107353	0	0.386672	0.921557
GSE38832_GSM950457	0	0.046795	0.0332194	0.0962542	0	0.0221783	0.0220404	0.0621979	0.00742306	0.024625	0	0.00533934	0.012772	0.121943	0.0780181	0.139221	0.0314722	0.0511405	0	0.133582	0.0648062	0.0469722	0	0.578088	0.831242
GSE38832_GSM950458	0	0.0848547	0.103999	0.184645	0	0.0497812	0.0586286	0.0684721	0	0.0472972	0	0	0	0.0319791	0.0755003	0.101355	0.0791471	0.0174423	0.0364156	0	0.0499274	0.0105557	0	0.513096	0.864083
GSE38832_GSM950459	0	0.0164988	0.0447812	0.127978	0	0.00953132	0.0766071	0.0787681	0	0.00894381	0	0.0481496	0.0115715	0.183349	0.0873627	0.167058	0.0134146	0.0384445	0	0.056128	0	0.0314139	0	0.473085	0.881262
GSE38832_GSM950460	0.047584	0	0.0292241	0.24813	0	0.0440233	0.0635477	0.0730703	0.0503116	0	0	0.0653623	0.0298344	0.0535058	0.0555924	0.139122	0.100692	0	0	0	0	0	0.001	0.215406	1.00027
GSE38832_GSM950461	0	0	0.0325368	0.0794368	0	0.0965505	0.0454465	0.0465982	0.0271869	0	0.0212777	0.00655951	0.00831302	0.107548	0.0752754	0.22063	0.119736	0.0576272	0.0202598	0	0	0.0350181	0	0.382874	0.923288
GSE38832_GSM950462	0.0230446	0.000553976	0.068453	0.0593344	0	0.165045	0.0313936	0.0959245	0	0.0514361	0.00460829	0	0.00591775	0.0686466	0.101063	0.145639	0.142229	0.0344669	0	0	0	0.00224398	0	0.547031	0.846955
GSE38832_GSM950463	0	0	0.144906	0.125936	0	0.132961	0.00959779	0.109048	0	0.0363526	0	0.0112457	0	0.0636941	0.069869	0.173961	0.0779102	0.00159271	0.00643099	0.0124442	0	0.0240503	0	0.453139	0.890918
GSE38832_GSM950464	0	0.0294198	0.0650217	0.228445	0	0.024448	0.076921	0.0939397	0	0.00242139	0	0.0420284	0.0108272	0.0843787	0.082244	0.200509	0.00192635	0.0115865	0.0118779	0	0	0.0340052	0	0.472202	0.881912
GSE38832_GSM950465	0.0206044	0	0.0805262	0.105925	0	0.0901656	0.0526096	0.0498293	0.0245827	0.0106666	0.0323114	0	0	0.124962	0.0751919	0.157797	0.0108847	0.0401392	0	0.0630284	0.00738005	0.0533962	0	0.524872	0.858552
GSE38832_GSM950466	0	0.0422375	0.0641957	0.053619	0	0.184801	0.0658984	0	0.0101558	0.0126189	0.0226313	0	0	0.157984	0.0921257	0.163512	0.0131862	0.00501958	0.0197049	0	0.0545594	0.0377503	0	0.431224	0.901879
GSE38832_GSM950467	0	0.0740484	0.0393459	0.109215	0	0.069638	0.0318179	0.0562896	0.0206663	0.0202604	0	0.00658415	0	0.18077	0.0831752	0.140845	0.0620158	0.0587201	0	0	0.00883053	0.0377778	0	0.488055	0.874694
GSE38832_GSM950468	0.0120827	0.0295896	0.0637403	0.127661	0	0.143139	0.0842143	0.0325127	0.0147619	0	0.0348099	0	0	0.171955	0.0815878	0.100596	0.00630263	0.024265	0.0159973	0.009127	0.0191529	0.0285044	0	0.446535	0.894571
GSE38832_GSM950469	0.00558101	0.054905	0.0558091	0.0810781	0	0.189752	0.0466588	0.0704279	0	0.00757218	0	0.0592093	0	0.0734086	0.0708276	0.143071	0.010165	0.0394363	0.0697437	0	0.00716204	0.0151918	0	0.439893	0.897924
GSE38832_GSM950470	0.0295771	0	0.0669488	0.173776	0	0.10054	0.114035	0	0.0236094	0	0.00993781	0	0	0.0621145	0.0652974	0.152571	0.173142	0.024298	0	0.00141595	0	0.00273698	0	0.440686	0.898116
GSE38832_GSM950471	0	0	0.215629	0.262115	0	0.0223137	0	0.0290688	0.0454682	0	0.0172085	0	0	0.119193	0.0421361	0.116816	0.0708713	0.0477691	0	0.0114114	0	0	0	0.374809	0.931547
GSE38832_GSM950472	0	0.0683639	0.0874446	0.178827	0	0.0367691	0.0423805	0.0591253	0.0465068	0	0.0359438	0.00364855	0	0.0692374	0.101939	0.116973	0.103154	0.0361057	0	0.00467491	0	0.00890541	0	0.449739	0.892774
GSE38832_GSM950473	0	0.0035815	0.0279253	0.143227	0	0.121617	0	0.0468459	0	0	0.0152681	0.0151835	0	0.162967	0.0518021	0.174697	0.0407181	0.0688687	0.00723681	0.0361457	0	0.0839158	0	0.415868	0.908618
GSE38832_GSM950474	0.113769	0.00396315	0.043472	0.0157924	0	0.25317	0	0.200957	0	0.0251422	0	0	0	0.0534138	0.0500629	0.0630908	0.0531799	0.0196932	0	0.0795086	0.0247841	0	0	0.413713	0.910078
GSE38832_GSM950475	0	0.0259318	0.080631	0.110259	0	0.105088	0.0484405	0.0940697	0.00580202	0.0142355	0.0368861	0.021611	0	0.105163	0.092101	0.16796	0.0427136	0.0278021	0.0138263	0	0	0.00747915	0	0.450729	0.892457
GSE38832_GSM950476	0.0378429	0.0150368	0.0580477	0.0685968	0	0.140618	0.051834	0.0417881	0.00627089	0	0.0659008	0	0	0.117057	0.0783145	0.122099	0	0.0465	0	0.0670759	0.00622562	0.0767917	0	0.535815	0.853358
GSE38832_GSM950477	0.0920652	0	0.0931317	0.124856	0	0.119741	0.032015	0.0761006	0	0	0.0308883	0	0	0.102407	0.0172984	0.110233	0.14272	0.0210327	0	0.0363549	0.00115596	0	0	0.38079	0.924256
GSE38832_GSM950478	0.0213713	0	0.0560042	0.0537367	0	0.155139	0.0311463	0.0714121	0.0127787	0	0.0149615	0	0.000245294	0.108146	0.0401458	0.187712	0.0490807	0.0682018	0.11092	0	0.00153386	0.0174637	0	0.39219	0.91931
GSE38832_GSM950479	0	0.0504634	0.095225	0.0911406	0	0.267888	0.0354216	0.0157683	0.0215612	0.00471762	0.0202698	0	0	0.048674	0.0735581	0.131255	0.0688656	0.0228617	0	0.0499807	0	0.00234927	0	0.397314	0.917071
GSE38832_GSM950480	0	0.0327354	0.0990164	0.161341	0	0.119956	0.0327447	0.116265	0	0	0	0.0499377	0	0.127376	0.0702733	0.113566	0.0242141	0.0323331	0.0202418	0	0	0	0	0.327912	0.949954
GSE38832_GSM950481	0	0.0113377	0.0566828	0.211837	0	0.0229072	0.126779	0.0732167	0	0.00432389	0.0166484	0	0	0.114048	0.110204	0.144809	0.0404889	0.0314572	0	0.0222757	0.00236809	0.0106164	0	0.468391	0.883876
GSE38832_GSM950482	0	0.120958	0.0320732	0.125723	0	0.0106988	0	0.158751	0	0	0	0.0707278	0	0.0117488	0.0654597	0.173753	0.0562912	0	0	0.0908092	0.064188	0.0188199	0.1	0.116937	1.03509
GSE38832_GSM950483	0.123385	0	0.0502768	0.101134	0	0.0975209	0.0130802	0.0996074	0.0300423	0.0165846	0.0020545	0	0	0.070254	0.0754469	0.109553	0.0707378	0.0282201	0.0416455	0	0.0351588	0.0352979	0	0.498816	0.8717
GSE38832_GSM950484	0	0.0411652	0.0909121	0.105072	0	0.0236273	0.0903504	0.0638129	0	0.037617	0	0.00218043	0	0.160623	0.108755	0.189429	0.0190198	0.015843	0.0237323	0	0	0.0278601	0	0.574955	0.832409
GSE38832_GSM950485	0	0	0.0905743	0.135694	0	0.131537	0.0828154	0.067292	0	0	0	0.0289649	0	0.0527129	0.0724197	0.134704	0.124234	0.0306767	0.0469831	0	0	0.00139127	0	0.429787	0.902853
GSE38832_GSM950486	0	0.107382	0.0857059	0.0417827	0	0.163946	0.0181052	0.0580615	0	0	0	0.0508017	0	0	0	0.223765	0.0453074	0.0620433	0.0518938	0	0.0604431	0.0307623	0	0.242664	0.979721
GSE38832_GSM950487	0	0.0224595	0.0275313	0	0.0554815	0.108191	0.0610184	0	0	0.0397733	0	0.0177293	0	0.187451	0.05426	0.146257	0.131862	0.0466794	0.0344367	0.0357115	0	0.0311586	0	0.326896	0.947892
GSE38832_GSM950488	0.0827706	0	0.0732702	0	0	0.23602	0	0.00696596	0.055538	0	0	0.0289977	0	0.192439	0.0256083	0.167354	0.00948517	0.0392127	0.0403964	0.0419421	0	0	0	0.235922	0.988065
GSE38832_GSM950489	0.0054833	0.0138049	0.0782263	0.0871763	0	0.186696	0	0.0564079	0	0.0150471	0.0237175	0	0	0	0.0449822	0.225656	0.132735	0	0.0704637	0.0146641	0.0449389	0	0	0.369576	0.92857
GSE38832_GSM950490	0	0.0492352	0.0743182	0	0	0.24164	0.0681276	0	0	0.0206634	0.0377524	0	0	0.0160129	0.11271	0.205451	0.0480412	0	0.0381425	0.030506	0.0573991	0	0	0.447865	0.895157
GSE38832_GSM950491	0.0240187	0	0.074765	0.0373739	0	0.188237	0.0045597	0.0578462	0	0.0361705	0	0	0	0.0172886	0.0553799	0.169677	0.143448	0.00662743	0	0.0922129	0.0762362	0.0161594	0	0.400238	0.915695
GSE38832_GSM950492	0.0966039	0	0.063169	0.108239	0	0.0844716	0.0456908	0.0675373	0.00312176	0.0377992	0	0	0.0134748	0.0185781	0.0794786	0.161293	0.0935927	0.0162714	0.0050919	0.0362553	0.0435835	0.0257476	0	0.619331	0.817843
GSE38832_GSM950493	0	0	0.0278031	0	0.00873153	0.124644	0.0995903	0.0257303	0	0.0184784	0	0.0583116	0	0.0830076	0.0872431	0.15962	0.113965	0.0126507	0	0.0536004	0.0458641	0.0807606	0	0.47076	0.883859
GSE38832_GSM950494	0	0.0744614	0.0761014	0.0915056	0	0.127883	0.0288774	0.0162138	0	0.0406612	0.0189257	0	0.0125131	0	0.0737748	0.202682	0.0882515	0.000287433	0.073448	0	0.0531326	0.0212806	0.956	-0.0205466	1.07376
GSE38832_GSM950495	0	0.00461236	0.0742021	0.0669062	0	0.117493	0.0652874	0.0461222	0	0.00883386	0.0571483	0	0	0.160882	0.0820575	0.22489	0	0	0.00593994	0.00202753	0.0298202	0.0537771	0	0.560793	0.839669
GSE38832_GSM950496	0.0201769	0	0.081383	0.118099	0	0.0478495	0.111255	0.0612933	0	0.0213135	0.0227279	0.0070329	0	0.111162	0.10518	0.151964	0.039718	0.0143348	0.0717073	0	0	0.0148029	0	0.553732	0.847359
GSE38832_GSM950497	0.0836	0	0.0361191	0.0993189	0	0.033168	0.0821656	0.0817039	0	0	0.084752	0	0	0.152638	0.0036929	0.0628567	0.0926508	0	0	0.0727772	0.114557	0	0.065	0.13015	1.02516
GSE38832_GSM950498	0.029369	0	0.0501835	0	0	0.383487	0.0996435	0.0212729	0	0	0.131835	0.0368826	0	0.154991	0	0	0.044808	0.0040023	0	0.0366698	0.00685544	0	0.5	0.0550927	1.08236
GSE38832_GSM950499	0	0	0.0846031	0.119199	0	0.11977	0.0413887	0.0628468	0.0198406	0	0	0.0381578	0	0.0557962	0.0954924	0.25035	0.022141	0.0221284	0.0449162	0	0	0.0233698	0	0.325814	0.948271
GSE38832_GSM950500	0	0.0345593	0.0570933	0.112851	0	0.0661538	0.0834652	0.0885032	0	0	0.0140203	0.0298407	0	0.10688	0.0840738	0.137815	0.0429764	0.0481811	0.0178537	0	0.0401851	0.0355474	0	0.606804	0.821688
GSE38832_GSM950501	0	0.0231054	0.0544882	0	0	0.237215	0	0.00938375	0	0	0	0.0126479	0.000878069	0.125045	0.0420254	0.107156	0.0509932	0.0477376	0	0.144013	0.0784893	0.0668236	0	0.443293	0.895989
GSE38832_GSM950502	0	0.00432291	0.116028	0.120212	0	0.216475	0.0178556	0.0177999	0.0137061	0.0324192	0	0.0289288	0	0.128455	0.028434	0.154642	0.0647607	0.0328641	0	0.0170517	0.00387834	0.00216628	0	0.308634	0.95769
GSE38832_GSM950503	0.106503	0.00507564	0.028603	0.0765112	0	0.137464	0.0239942	0.0440662	0.008016	0.0416765	0	0	0	0.0792411	0.0571473	0.142995	0.0524665	0.0320428	0.0333639	0.0149674	0.0736738	0.0421924	0	0.567068	0.843194
GSE38832_GSM950504	0.0405044	0	0.0619447	0.0804678	0	0.282899	0.0630068	0.00560235	0.0383607	0.0179019	0	0	0	0.0541402	0.0468257	0.0872283	0.100539	0.022829	0	0.0384806	0.055267	0.00400229	0.885	-0.00154929	1.07857
GSE38832_GSM950505	0.0168514	0	0.0540887	0.147113	0	0.0104496	0.027426	0.0413323	0	0	0	0.0552626	0.0375271	0.197107	0.0767058	0.128563	0	0.0217892	0	0.023485	0.0407543	0.121545	0	0.472261	0.881104
GSE38832_GSM950506	0	0	0.0909048	0.138178	0	0.183929	0	0	0.0317454	0	0	0.0340636	0	0.108894	0.0503228	0.191825	0.0795203	0.0051821	0	0.0328538	0.0389151	0.0136659	0.005	0.190991	1.00533
GSE38832_GSM950507	0	0.0132885	0.0617026	0.180494	0	0.115044	0.00514172	0.0115564	0.0428785	0.00320194	0	0.00805067	0	0.118368	0.0989386	0.0953868	0.130687	0.0227443	0	0.0543113	0	0.0382052	0	0.459897	0.888061
GSE38832_GSM950508	0	0.0649111	0.0582273	0.187215	0	0.0617141	0.125859	0.0230425	0.0211904	0	0.0959545	0	0.0105987	0	0.0523477	0.100026	0.143668	0.00885938	0.0027035	0.035522	0.00816048	0	0	0.306724	0.956007
GSE38832_GSM950509	0.0542996	0.0301041	0.0272571	0.215034	0	0.136067	0.0342738	0.0520055	0.0644182	0	0	0.0179955	0.0331739	0.0827859	0.0855531	0.0251167	0.0500451	0.0279733	0.000104497	0.0338767	0.0265668	0.00334964	0	0.336711	0.946759
GSE38832_GSM950510	0.0265765	0.0726305	0.00779932	0.17297	0	0.0839948	0.00665335	0.038494	0.0752162	0	0.0564724	0	0	0.0779762	0.0720299	0.116025	0.0895694	0.0164771	0	0.0610523	0.022024	0.00403954	0	0.385754	0.92206
GSE38832_GSM950511	0.0646526	0	0	0.15583	0	0.147587	0	0	0.158206	0	0	0.0606616	0.0422369	0.143403	0.0760499	0	0.118958	0	0	0.00683422	0.0255816	0	0.001	0.20858	1.00676
GSE38832_GSM950512	0.00172331	0.0648485	0.054459	0.228639	0	0.0877265	0.0683263	0	0.0734297	0	0.0769244	0	0	0.060671	0.0504466	0.0798227	0.0726545	0.0207965	0	0.0570717	0.00246069	0	0	0.334331	0.946395
GSE38832_GSM950513	0.127875	0	0.052135	0.184647	0	0.12699	0.0408239	0.0410049	0.0312752	0	0.0793202	0	0.00622341	0.0528981	0.066366	0.0938922	0.0500852	0.00219028	0.0329989	0.0112746	0	0	0	0.397617	0.917307
GSE38832_GSM950514	0.0514709	0	0.0462394	0.16267	0	0.104553	0.0544642	0.0524497	0.08684	0	0.0723532	0	0	0.03914	0.0809266	0.102606	0.0804477	0.0185971	0	0.0472408	0	0	0	0.353698	0.937443
GSE38832_GSM950515	0.0221382	0.0330312	0.0515215	0.155732	0	0.0902504	0.0260903	0.0261049	0.073946	0	0.110324	0	0	0.0582913	0.0331706	0.0874128	0.0284243	0.0547598	0	0.148803	0	0	0.001	0.199969	1.00726
GSE38832_GSM950516	0.0831525	0	0	0.217455	0	0.141916	0.0274934	0.0603357	0.0799094	0	0.028485	0	0	0.0343946	0.0819689	0.0708594	0.0808938	0.0402277	0	0.0529085	0	0	0	0.452372	0.89097
GSE38832_GSM950517	0.00224157	0.0407142	0.0127825	0.140651	0	0.0754225	0.0782303	0.093687	0.0418096	0	0.0494772	0.00841431	0.0104571	0.0906627	0.117307	0.091444	0.0649449	0.0213262	0.019598	0	0.0319663	0.00886404	0	0.522329	0.857834
GSE38832_GSM950518	0.0886126	0.0480025	0	0.142435	0	0.117587	0.0267999	0.0647222	0.0879647	0	0.0373515	0	0.00841596	0.0703474	0.0887712	0.0768839	0.105264	0.011746	0.00329842	0.0217985	0	0	0	0.459078	0.888046
GSE38832_GSM950519	0.0261518	0.021852	0.0366036	0.221047	0	0.122992	0.0692655	0.0207463	0.0813643	0	0.0349755	0.00208366	0	0.014302	0.0413005	0.105526	0.0497003	0	0	0.10887	0.0340101	0.00920823	0.001	0.217511	0.999254
GSE38832_GSM950520	0.0864298	0	0.0356532	0.204471	0	0.0876425	0.0682368	0.0487284	0.0310841	0	0.0374862	0	0.00200919	0.0440748	0.0821303	0.0982727	0.107793	0.0046367	0.0613504	0	0	0	0	0.38253	0.923329
GSE38832_GSM950521	0.0426141	0	0.0498128	0.180891	0	0.0851262	0.0495204	0.055483	0.0713473	0	0.0639556	0	0	0.0241031	0.0775707	0.133167	0.0551697	0.0363494	0	0.0184008	0.0257536	0.0307353	0	0.608236	0.814903
GSE38832_GSM950522	0	0.0857938	0.0160905	0.214441	0	0.0688951	0.18452	0	0.0517124	0	0.00467358	0	0.0469629	0.0392108	0.062315	0.0821605	0.0518058	0.0177169	0.0288026	0.044899	0	0	0	0.246482	0.980255
GSE38832_GSM950523	0	0.0317276	0.0905917	0.186298	0	0.0928964	0.0655082	0.0255461	0.0497407	0	0.0452895	0	0.00915346	0.0502423	0.0734383	0.114838	0.0530783	0.00984047	0.00958804	0.00547395	0.0625376	0.0242117	0	0.513923	0.863808
GSE38832_GSM950524	0	0.0738869	0	0.130279	0	0.166294	0	0.0215564	0.0465402	0	0.0446219	0	0.050609	0.138216	0.0237027	0.149221	0.0420413	0.00236971	0	0.0621108	0.00793159	0.0406198	0	0.34226	0.941562
GSE38832_GSM950525	0.0467763	0.0238497	0.0673645	0.097405	0	0.166567	0.0143168	0.0538968	0.0296313	0	0.0529985	0	0.0200639	0.119409	0.0950623	0.0297737	0.123765	0	0	0.0591198	0	0	0	0.423593	0.90503
GSE38832_GSM950526	0.0287642	0.0527284	0.0702551	0.0772895	0	0.147625	0	0.0150882	0.0375078	0	0.0895842	0	0.0438792	0.0921008	0.0820006	0.122863	0.0552808	0.0124024	0.00205198	0.0454351	0	0.0251431	0	0.512163	0.865249
GSE38832_GSM950527	0.0487668	0	0.0360271	0.132157	0	0.0969236	0.0679822	0.0244421	0.0444846	0	0.0439711	0	0.00915961	0.0879332	0.0595409	0.0571657	0.0615547	0.019921	0	0.13658	0.029123	0.0442678	0	0.435696	0.899723
GSE38832_GSM950528	0.0717946	0.0194198	0.0784022	0.190407	0	0.0568662	0.0565464	0.0393164	0.0373917	0	0.0517815	0.00377357	0	0.0409685	0.0873702	0.116013	0.0685161	0.0266305	0.0508531	0	0.00394936	0	0	0.562035	0.839953
GSE38832_GSM950529	0.00767346	0.0852457	0.0714626	0.0645828	0	0.214411	0.00816632	0.0139873	0.1002	0	0.0734902	0	0	0.0644014	0.0400236	0.0422804	0.03553	0.0381251	0	0.14042	0	0	0	0.382703	0.924568
GSE38832_GSM950530	0.0996315	0	0.0771317	0.0791014	0	0.121574	0.100558	0	0.0214166	0	0.0656228	0	0	0.0700336	0.0289079	0.140266	0.0665576	0.0115163	0	0.0784411	0	0.0392425	0	0.489258	0.877029
GSE38832_GSM950531	0.0668578	0	0.0772899	0.0747436	0	0.168665	0	0.0701788	0.00190891	0	0.0104038	0.00751755	0	0.0776051	0.052115	0.15084	0	0.0550357	0.00841201	0.0430377	0.0224092	0.112979	0	0.582401	0.830254
GSE38832_GSM950532	0.0404623	0	0.0552746	0.183003	0	0.00246541	0.0355449	0.161428	0.0522379	0	0	0.0384018	0	0.00650645	0.098561	0.170321	0.062144	0.0262554	0.0325398	0	0.0064133	0.0284407	0	0.600031	0.818178
GSE17536_GSM437093	0.0433988	0.00178356	0.068125	0.16199	0	0.0959498	0.0439576	0.0919266	0.034126	0.0162507	0	0.0298318	0	0.0496379	0.107429	0.160804	0.0430416	0.0265389	0.0252087	0	0	0	0	0.529115	0.853457
GSE17536_GSM437094	0.128957	0	0.094399	0.159884	0	0.24133	0	0.0412836	0.0375191	0	0.0204636	0.00270419	0	0.0420345	0.0199662	0.0976088	0.0539655	0	0	0.0458619	0.0140233	0	0	0.346932	0.944073
GSE17536_GSM437095	0	0.09806	0.0980963	0.162112	0	0.174818	0.0376955	0.00961496	0.0425963	0	0.0865127	0	0	0.0325685	0.0144467	0.0315527	0.0759234	0.00422093	0	0.0563068	0	0.0754746	0	0.303758	0.961816
GSE17536_GSM437096	0	0.0287384	0.0655833	0.172229	0	0.128816	0	0.0586322	0.0212388	0	0.0537929	0.0346415	0.0343207	0.106662	0.0652852	0.102334	0	0.0434617	0.0842646	0	0	0	0.005	0.189966	1.00723
GSE17536_GSM437097	0	0.0682206	0.0645463	0.182907	0	0.104846	0.0324805	0.094209	0	0	0	0.0461974	0	0.0813503	0.0630924	0.195075	0.0271011	0.0258809	0	0.00197445	0	0.0121195	0	0.362794	0.933198
GSE17536_GSM437098	0.0136194	0.0328838	0.06824	0.227867	0	0.0152382	0.069149	0.0541925	0.0238434	0	0.0175527	0	0	0.124186	0.105279	0.106976	0.0276674	0.0230495	0.0902562	0	0	0	0	0.539545	0.851144
GSE17536_GSM437099	0	0.139721	0.102343	0.166863	0	0.228557	0	0.0315474	0.00547577	0.0104891	0.00915194	0	0.00343654	0.0106935	0.0659353	0.104703	0.0122787	0.0410073	0	0.0442792	0.0235176	0	0	0.468392	0.882687
GSE17536_GSM437100	0	0.0185775	0.0949634	0.155522	0	0.137602	0.0561705	0.0677206	0	0	0.0528149	0	0	0.0401717	0.0640376	0.125043	0.0764354	0.052278	0.0124361	0.00427651	0	0.0419501	0	0.550787	0.845782
GSE17536_GSM437101	0	0.0761248	0.055882	0.117781	0	0.166436	0.116607	0.000573304	0.0205919	0	0.0412272	0	0.0344927	0.0738477	0.0569877	0.0635037	0.0962032	0	0	0.079741	0	0	0	0.323954	0.947733
GSE17536_GSM437102	0	0.00654993	0.0955655	0.0124879	0	0.191347	0.000749156	0.00880466	0.00861329	0.0178045	0.0037957	0	0.0386791	0.178235	0.0295729	0.205469	0	0.0467898	0	0.114625	0	0.0409118	0	0.519237	0.85859
GSE17536_GSM437103	0	0.0203862	0.0873932	0.160935	0	0.0957878	0.0366644	0.0914706	0	0	0.000779144	0.027267	0	0.146653	0.0951555	0.149288	0.0445609	0.00673796	0.0161037	0	0.000889873	0.0199279	0	0.51954	0.858915
GSE17536_GSM437104	0.0255866	0	0.0288292	0.351416	0	0	0	0.131616	0.0775793	0	0.0736533	0	0.00572674	0.0304657	0.0383107	0.0567393	0.0487444	0.0589874	0	0.0723447	0	0	0	0.300527	0.97307
GSE17536_GSM437105	0.108362	0.0168008	0.0612006	0.0764114	0	0.188624	0.0485864	0.10659	0.00823633	0	0.0453585	0	0	0.0278507	0.093921	0.102319	0.0431965	0.00259727	0	0.0426255	0.00634628	0.0209738	0	0.519578	0.858454
GSE17536_GSM437106	0	0.0675954	0.114344	0.0699147	0	0.16252	0.054519	0.0727304	0.00337371	0.0034979	0.0802992	0	0	0.0797951	0.0621186	0.0803504	0.0627269	0.0207142	0	0.0119779	0.0213679	0.0321553	0	0.48284	0.8778
GSE17536_GSM437107	0	0.0840224	0.13613	0	0	0.320442	0	0.0174835	0.0183124	0.00923338	0	0.0314302	0	0.033792	0.0854629	0.148078	0.0522839	0	0.0563496	0.0069799	0	0	0	0.347937	0.940282
GSE17536_GSM437108	0.00458902	0.0021072	0.0664402	0.0978664	0	0.180289	0	0.0708975	0.055468	0	0.126176	0	0	0.0274744	0.0887741	0.0690953	0.0844452	0.00397753	0	0.0768372	0	0.045563	0	0.36343	0.933728
GSE17536_GSM437109	0.052911	0.00997947	0.0583659	0.114483	0	0.161636	0.0478116	0.0605545	0.0205841	0	0.0121645	0	0	0.00609745	0.0936978	0.15041	0.110545	0.0514615	0.0115498	0.00754715	0	0.0302013	0	0.617315	0.813623
GSE17536_GSM437110	0.0677653	0.00981557	0.0859024	0.120359	0	0.185204	0.0477583	0.0338906	0.0697564	0	0	0.0113124	0.00592675	0.0450868	0.0692392	0.0679462	0.0935162	0.0171072	0.069414	0	0	0	0	0.523423	0.858395
GSE17536_GSM437111	0.0770163	0	0.0370969	0.127623	0	0.0554265	0.0135618	0.0831806	0.0205648	0	0.00551541	0.0214456	0	0.14215	0.068137	0.176062	0.0152045	0.0542445	0	0.0476466	0	0.0551255	0	0.4206	0.906367
GSE17536_GSM437112	0.0511998	0	0.024223	0.0836823	0	0.1589	0.0311974	0.0987051	0	0	0.0073123	0.0214871	0	0.0827815	0.0921301	0.0816479	0.028631	0.0195237	0	0.112251	0.0422728	0.0640549	0	0.464505	0.885886
GSE17536_GSM437113	0	0.0475926	0.0127199	0.151149	0	0.0974428	0.126645	0.00415803	0.0297084	0	0	0	0.00375075	0.141712	0.0396296	0.158199	0.0792231	0.0151922	0.0636783	0	0.0290917	0.000107932	0	0.413798	0.910596
GSE17536_GSM437114	0.0449944	0.0132579	0.0833085	0.119381	0	0.225419	0.0451208	0.0162799	0.0377275	0	0.0347402	0	0	0.0332	0.0686207	0.104499	0.0814858	0.0259874	0.00435572	0.052458	0.00916406	0	0	0.422132	0.905679
GSE17536_GSM437115	0.0571667	0	0.106694	0.16668	0	0.0777002	0.165624	0	0.0264236	0	0.0193916	0.00963452	0	0.0448358	0.0112213	0.15196	0.0759672	0.0117939	0.0426244	0	0.0322827	0	0	0.361288	0.932304
GSE17536_GSM437116	0.0340649	0	0.0872995	0.139219	0	0.0740398	0.0692203	0.0590101	0.00674326	0.0393683	0	0.00522937	0.00223883	0.11353	0.0878952	0.141944	0.0194158	0.00653068	0.0633436	0	0.0354458	0.0154613	0	0.554395	0.846598
GSE17536_GSM437117	0	0.0251068	0.0108896	0.153175	0	0.106124	0.0483951	0.0989729	0.00036474	0	0.00554893	0.0397921	0	0.171823	0.112241	0.131828	0.0170898	0.00328628	0.0556525	0	0	0.0197112	0	0.371834	0.929575
GSE17536_GSM437118	0	0.0134976	0.0143561	0.176565	0	0	0.096105	0.0943811	0	0	0.0298653	0.00553655	0	0.0548649	0.100361	0.152574	0.0520624	0.0632276	0	0.0252668	0.013521	0.107815	0	0.630874	0.803441
GSE17536_GSM437119	0	0.0627679	0.0192062	0.0379759	0	0.167982	0	0	0.0339426	0.00246366	0	0.0289785	0	0.251621	0.030079	0.173323	0.078626	0.0246362	0.0883982	0	0	0	0	0.382353	0.924604
GSE17536_GSM437120	0.00355816	0	0.157571	0.0954888	0	0.149665	0.0984102	0.0234903	0	0	0.0730108	0	0.0142976	0.0349977	0.0298457	0.134167	0.00509368	0.0252531	0.0241291	0.0313919	0.0958612	0.00376811	0	0.411093	0.910854
GSE17536_GSM437121	0.04476	0	0.0638175	0.181999	0	0.066707	0.0812758	0.0293948	0.040759	0	0.0433754	0	0	0.135529	0.0948529	0.119254	0.0499522	0.0147559	0.0274361	0	0	0.00613115	0	0.478687	0.879641
GSE17536_GSM437122	0.0385683	0	0.0659634	0.152865	0	0.181407	0.101098	0.0277034	0	0	0.0225259	0	0.0285371	0.0776753	0.0546148	0.0517632	0.0581357	0.0267637	0	0.11238	0	0	0	0.234501	0.98736
GSE17536_GSM437123	0.0332974	0	0.0532764	0.111356	0	0.116238	0.0322827	0.0814874	0	0	0.00227646	0.0351508	0	0.100964	0.079442	0.153665	0.0417644	0.0106597	0.0597706	0	0.0852625	0.00310648	0	0.468655	0.886116
GSE17536_GSM437124	0	0.0554025	0	0.0959907	0	0.0700091	0	0.0972591	0.0629832	0	0.00862178	0.0485403	0	0.20002	0.107021	0.13614	0.0208905	0.0461236	0	0.0104626	0	0.0405353	0	0.306986	0.961672
GSE17536_GSM437125	0	0.00211847	0.060226	0.0517014	0	0.140427	0	0.0114073	0.0424529	0	0	0.0229755	0.00354461	0.163253	0.036783	0.13348	0.0386518	0.0129027	0	0.134613	0.0678457	0.0776181	0	0.462683	0.886423
GSE17536_GSM437126	0.032418	0	0.0417753	0.171135	0	0	0.105612	0.111362	0.0155341	0.0570003	0.0168911	0.0430535	0	0.0561429	0.0872024	0.108326	0.0369281	0.0720619	0.00182853	0	0	0.0427287	0	0.549201	0.842657
GSE17536_GSM437127	0.0157493	0.070366	0.0469406	0.0542402	0	0.158318	0.030359	0.0630926	0.0405493	0.00333123	0.0296536	0	0	0.151018	0.0464431	0.110326	0.0548317	0.0438638	0.0233619	0.0357516	0	0.0218042	0	0.401782	0.914951
GSE17536_GSM437128	0	0.0584891	0.0845816	0.121148	0	0.180439	0.030076	0.0743252	0.0300246	0	0	0.00947191	0.0205609	0.0875086	0.0603102	0.101987	0.0573988	0.0326734	0.0228373	0.0281679	0	0	0	0.303827	0.957978
GSE17536_GSM437129	0.10031	0	0.0786143	0.224648	0	0.123805	0.0632315	0.0239755	0	0	0	0.0191051	0.013571	0.0283168	0.089024	0.124973	0.0704769	0.0399499	0	0	0	0	0	0.366022	0.93226
GSE17536_GSM437130	0	0.0565972	0.014706	0.109924	0	0.127918	0.0417689	0.0741832	0.0282875	0	0.0118822	0.0210534	0	0.0792052	0.0938929	0.0937522	0.0960101	0.0140623	0	0.107744	0	0.0290129	0	0.372933	0.927842
GSE17536_GSM437131	0.0109668	0.0725786	0.0956025	0.140414	0	0.196707	0	0.0424926	0.0254339	0	0	0	0	0.00297989	0.0779955	0.144667	0.0480312	0.020588	0.104788	0.016755	0	0	0	0.371562	0.928694
GSE17536_GSM437132	0.0417117	0.0132695	0.0466666	0.0978937	0	0.249127	0.00993508	0	0.0514235	0	0.0834456	0	0	0.0982052	0.0934017	0.0971215	0.0790127	0	0	0.0387864	0	0	0	0.229166	0.992891
GSE17536_GSM437133	0.0259954	0	0.0641055	0.200424	0	0.092055	0.0709616	0.0380514	0.0239299	0	0.0377395	0.0100025	0	0.0559789	0.0993609	0.174265	0.0386437	0.0460488	0.0066194	0.00227028	0	0.0135482	0	0.578394	0.829004
GSE17536_GSM437134	0.0175535	0.0590567	0.0459754	0.20608	0	0.00644465	0.00413584	0.0813615	0	0	0.0595393	0.0020816	0	0.0665256	0.0669463	0.101645	0.0788233	0.0375228	0.0321106	0.0301433	0	0.104054	0	0.372595	0.927618
GSE17536_GSM437135	0	0.0467372	0.0481817	0.127972	0	0.149649	0.0221572	0.0138678	0.00842831	0	0.0448007	0	0.00883429	0.149087	0.0536502	0.111858	0.0476012	0.0421015	0	0.11158	0	0.0134937	0	0.495332	0.871835
GSE17536_GSM437136	0.0124896	0.0494943	0.0392453	0.0977625	0.0106485	0.0332506	0.0485131	0.0639909	0.0306279	0.0548373	0.00704871	0	0	0.106532	0.060102	0.169869	0.131937	0.0406009	0.0326838	0.0103669	0	0	0	0.395566	0.917696
GSE17536_GSM437137	0	0.0782441	0.0313533	0.0828483	0	0.09573	0.0464134	0.0568361	0.0460701	0	0.0654283	0	0	0.0799872	0.0725677	0.172721	0.0470854	0.0621125	0	0.0407171	0	0.0218855	0	0.402104	0.914701
GSE17536_GSM437138	0	0.0376402	0.0721921	0	0	0.382319	0	0	0.0176874	0	0.0873723	0.0284802	0.0356547	0.0706636	0.0257468	0.0830501	0	0.0260911	0	0.0306673	0	0.102435	0	0.227411	0.995339
GSE17536_GSM437139	0	0.00514632	0.0050061	0.100013	0	0.23487	0.0311794	0	0.0353076	0	0.0419279	0	0.0162588	0.159263	0.0612924	0.237128	0	0.0304137	0.0113793	0	0	0.0308144	0	0.378659	0.926887
GSE17536_GSM437140	0.0617327	0	0.0879951	0.238985	0	0.104905	0.0411337	0.0493735	0.0182323	0	0.0495622	0	0	0.0186	0.08775	0.0916446	0.0172977	0	0	0.0842883	0	0.0484994	0	0.310125	0.959741
GSE17536_GSM437141	0	0	0.0468587	0.213617	0	0.0859993	0.0723034	0.0984352	0	0	0.00756637	0.0266868	0	0.13024	0.126786	0.137058	0.0249398	0.00128396	0.0236318	0	0	0.00459434	0	0.503514	0.864877
GSE17536_GSM437142	0	0.0658873	0.0391516	0.127599	0	0.0508449	0	0.0563129	0.0118873	0	0.0495247	0	0	0.107626	0.051397	0.14618	0.0109289	0.0347924	0	0.118974	0.0184055	0.110489	0	0.445279	0.895055
GSE17536_GSM437143	0.0282141	0	0.0653109	0.24595	0	0	0.0637245	0.0460898	0.0587465	0	0.00911153	0.032803	0	0.0759501	0.100566	0.140714	0.0837171	0.00756139	0	0	0	0.0415414	0	0.525573	0.855811
GSE17536_GSM437144	0	0.0812425	0.114508	0.0550816	0	0.100406	0.0376883	0.0779187	0.022286	0	0.0490664	0	0	0.193318	0.0645287	0.129501	0	0.0134626	0	0.0429946	0	0.0179975	0	0.395374	0.918201
GSE17536_GSM437145	0.0133705	0.0166496	0.100402	0.144825	0	0.0859584	0.0475032	0.0707057	0.00638668	0	0.0354909	1.28e-05	0	0.121664	0.09896	0.116578	0	0.00680065	0.0725553	0	0	0.0621369	0	0.58407	0.82954
GSE17536_GSM437146	0.0551033	0.0204809	0.0733406	0.0147645	0	0.205804	0.0922026	0.0478857	0.0255226	0.107152	0	0	0	0.0474187	0.0681696	0.0553138	0.0762495	0.0426404	0	0.0368606	0	0.0310908	0	0.485212	0.876973
GSE17536_GSM437147	0.0299461	0	0.0822708	0.107895	0	0.139139	0.0499322	0.0345075	0.0258051	0	0.0228175	0.0414418	0	0.0970721	0.122745	0.173887	0.040673	0	0.00912802	0	0	0.0227395	0	0.520566	0.858093
GSE17536_GSM437148	0.00231583	0	0.0541207	0.119232	0	0.121219	0.0941248	0.0644544	0.00879793	0	0.0861936	0	0	0.104717	0.080671	0.0902501	0.0313823	0	0	0.0893655	0	0.0531566	0	0.465731	0.885281
GSE17536_GSM437149	0.0109375	0.00821808	0.108964	0.111178	0	0.123217	0	0.0607069	0.0157163	0	0.00423485	0.0205065	0	0.159072	0.0703356	0.102478	0.029136	0	0	0.126597	0.0131832	0.0355194	0	0.462128	0.886518
GSE17536_GSM437150	0	0.0262916	0.0479091	0.14207	0	0.0977443	0	0.0418009	0.0828912	0	0.099588	0	0.020972	0.0282279	0.0139663	0.079078	0.0704976	0.03572	0	0.119936	0	0.0933062	0	0.345793	0.940397
GSE17536_GSM437151	0	0.0470888	0.107652	0.074482	0	0.220915	0.0612898	0.0778844	0.0255255	0	0.0119789	0	0	0.0434037	0.0483175	0.102512	0.0798079	0.0289072	0.0215648	0.0211891	0	0.0274813	0	0.42366	0.90514
GSE17536_GSM437152	0.0462808	0	0.0403237	0.220695	0	0.0554033	0.0425647	0.0647117	6.04e-05	0	0	0.0539111	0	0.0147012	0.10192	0.222527	0.0691805	0	0.0318748	0	0	0.0358456	0	0.558422	0.840405
GSE17536_GSM437153	0.109088	0	0.0543699	0.311303	0	0	0	0	0.122893	0	0.0939494	0	0	0.0164734	0.00154146	0	0.106196	0.00890106	0	0.174279	0	0.00100509	0	0.253345	0.995282
GSE17536_GSM437154	0.072282	0	0.0844797	0.154479	0	0.176351	0.0380554	0.0155127	0.0398339	0	0.0396686	0	0.00850123	0.0327941	0.0501102	0.126937	0.07568	0.0193385	0	0.0640956	0.00188018	0	0	0.390051	0.920235
GSE17536_GSM437155	0.100685	0	0.0594556	0.130875	0	0.0602452	0.0747097	0.0867072	0	0	0.000607175	0.0223054	0	0.0914797	0.0793918	0.129889	0.0550278	0.0340816	0.0349602	0	0.00690378	0.0326758	0	0.631838	0.809927
GSE17536_GSM437156	0	0.00142588	0.0456573	0.149939	0	0.0545865	0.0640429	0.0471613	0.0254093	0	0.0763327	0.00862394	0	0.0766924	0.0933461	0.172648	0.0198367	0.0450371	0.0372091	0	0	0.0820519	0	0.510682	0.864499
GSE17536_GSM437157	0.0802188	0	0.038472	0.106463	0	0.112333	0.0183126	0.0657419	0.00591328	0	0.0433334	0	0.0325737	0.193633	0.062091	0.119357	0.0487568	0.00902631	0.000939562	0.0107027	0.02913	0.023001	0	0.545421	0.848405
GSE17536_GSM437158	0	0.0200413	0.0308938	0.00933135	0	0.322644	0	0	0.0572246	0	0.117893	0	0.0225026	0.00626836	0.0075863	0.143595	0.100105	0.0136939	0	0.137793	0.0104283	0	0.006	0.184808	1.01112
GSE17536_GSM437159	0.0917673	0	0.0680603	0.12913	0	0.0939116	0.0539064	0.0534735	0.00280729	0	0.0135167	0	0	0.144686	0.0749139	0.110264	0.0530555	0	0	0.0660649	0.00460647	0.0398365	0	0.484479	0.877445
GSE17536_GSM437160	0	0.0461048	0.0496405	0.164966	0	0.19776	0.0277744	0.0347826	0.0295953	0	0	0.0341149	0	0.0562312	0.0840683	0.0687916	0.0642288	0.0310612	0	0.0320404	0.00280992	0.0760294	0	0.346776	0.940928
GSE17536_GSM437161	0.0434054	0	0.0638714	0.0568165	0	0.0914488	0.0620201	0.08471	0	0.0223006	0	0	0	0.144636	0.0815139	0.167402	0.00216335	0.0330067	0	0.0284069	0.0660708	0.0522275	0	0.60227	0.821823
GSE17536_GSM437162	0.0349791	0.0269218	0.0955471	0.0723422	0	0.148049	0.0595914	0.0663674	0	0.022677	0.0187185	0	0	0.0163162	0.0849571	0.154464	0.0406555	0.0276753	0.0304159	0.0565548	0.0297673	0.014	0	0.47416	0.883047
GSE17536_GSM437163	0	0.026865	0.0427075	0.145017	0	0.143952	0.0525547	0	0	0.001786	0	0	0	0.0267229	0.0666459	0.177176	0.120965	0.021177	0.0655343	0.0175353	0.0780599	0.0133012	0	0.559231	0.849216
GSE17536_GSM437164	0.0324058	0	0.0658418	0.0818186	0	0.215211	0.00575133	0	0.0610937	0	0	0.0486568	0.0190122	0.100175	0.0911808	0.121939	0.113859	0	0.0357988	0.00725633	0	0	0	0.324294	0.948745
GSE17536_GSM437165	0.133573	0	0.0717305	0.201804	0	0.100074	0.0733226	0.0201376	0.0132112	0	0.0548857	0	0	0	0.0626927	0.136322	0.0840562	0	0.0355949	0.00718284	0.00541174	0	0	0.372188	0.928491
GSE17536_GSM437166	0.00913861	0	0.0963257	0.105814	0	0.10083	0.0345	0.0646528	0	0	0.0127544	0	0.0509368	0.102499	0.0467556	0.0969988	0.0676155	0.0120747	0	0.0725819	0.0667723	0.0597499	0	0.499951	0.872534
GSE17536_GSM437167	0.0535041	0	0.0426802	0.218598	0	0.0202063	0.048028	0.00466387	0.0596512	0	0.032527	0	0	0.109245	0.0805453	0.142641	0.0242552	0.0189111	0.0182112	0	0.0373274	0.0890054	0	0.488212	0.875375
GSE17536_GSM437168	0	0.0524267	0.0210777	0.240877	0	0	0.0354252	0.0427664	0.0255474	0	0.0687458	0	0.0316003	0.139759	0.0664759	0.114206	0.00857372	0.0293205	0	0.10197	0	0.0212275	0	0.283361	0.968712
GSE17536_GSM437169	0	0.0720247	0	0.0896076	0	0.190358	0.037518	0.00939882	0.0526256	0	0.0796815	0	0.0297219	0.121112	0.0124858	0.113993	0.0337747	0.0549298	0	0.0841914	0	0.0185774	0	0.27865	0.968502
GSE17536_GSM437170	0.0190604	0	0.0670409	0.0585411	0	0.213913	0.0383864	0	0.0535478	0	0.0518064	0	0.0444482	0.0716821	0.0330209	0.10516	0.110855	0	0	0.0641518	0.0683861	0	0	0.373427	0.926987
GSE17536_GSM437171	0	0	0.0488959	0.114073	0	0.0884115	0.0252665	0.0150763	0.0652665	0.0151101	0	0.0616449	0.0321792	0.119783	0.0847857	0.147438	0.0338373	0.00199885	0.0691529	0	0.0615556	0.0155243	0	0.595593	0.826493
GSE17536_GSM437172	0.0548273	0	0.0327037	0.0940557	0	0.107421	0.0684389	0.0507525	0.0244886	0	0.0479105	0	0.013947	0.0378953	0.0390105	0.11792	0.121055	0.0345699	0	0.0625039	0.0632602	0.0292406	0	0.358957	0.932565
GSE17536_GSM437173	0	0.0568883	0.0362645	0.0267868	0	0.157161	0	0.119918	0	0	0.0138389	0.00690208	0	0.0365064	0.0447221	0.198851	0.116604	0.0487373	0	0.103368	0.00741154	0.0260394	0	0.319775	0.949348
GSE17536_GSM437174	0	0.147921	0.0489206	0.021617	0	0.0783473	0.0325384	0.0824868	0.0381624	0	0.0285587	0.0266342	0.0019973	0.0734494	0.0956004	0.183708	0.0441818	0.0260945	0.0573612	0	0	0.0124215	0	0.325722	0.947101
GSE17536_GSM437175	0.0107979	0	0.0562957	0.166967	0	0.0907805	0.0432187	0.0707268	0.00546432	0	0.0487784	0.000350056	0	0.0827351	0.101961	0.166473	0.0205228	0.0180288	0.0210832	0.0136742	0	0.0821426	0	0.593746	0.822826
GSE17536_GSM437176	0.176171	0	0	0	0	0.215988	0	0.111505	0	0	0.0628604	0.0155132	0.0165523	0.075562	0.0705166	0.0181508	0.0253933	0.0384852	0	0.0803692	0.0141196	0.0788136	0	0.403584	0.914476
GSE17536_GSM437177	0.0684939	0.016214	0.049861	0.138619	0	0.106817	0.0550491	0.0776121	0.0136852	0	0.0286599	0	0	0.112815	0.0569381	0.120602	0.0424408	0.0263457	0.0434217	0.0222812	0	0.0201432	0	0.309875	0.953706
GSE17536_GSM437178	0.00107917	0.0464019	0.0411682	0.121532	0	0.0989986	0.0576238	0.0884755	0.0265736	0	0.0258594	0	0	0.101253	0.0830924	0.13757	0.0507132	0.017355	0.0335592	0.00648073	0.0379096	0.0243548	0	0.536826	0.854982
GSE17536_GSM437179	0	0.118264	0.0109074	0.19615	0	0.0157477	0.143661	0.0358082	0.0384084	0	0.0261845	0.00652101	0	0.0802412	0.0705004	0.100349	0.115352	0.034577	0	0.000235661	0	0.00709229	0	0.316375	0.951529
GSE17536_GSM437180	0	0.00361039	0.0258299	0.00107965	0	0.160499	0	0.0530194	0	0	0.0856904	0	0.0488673	0.13133	0.0200795	0.100756	0.0465023	0.0520231	0	0.213364	0	0.0573482	0	0.389067	0.921869
GSE17536_GSM437181	0.072806	0	0.0604902	0.0616614	0	0.179603	0.00177167	0.0490041	0.0257513	0	0	0	0.033872	0.0821412	0.0513886	0.101448	0.0934588	0.0496912	0.0335842	0.0549828	0.0118623	0.0364834	0	0.593675	0.830828
GSE17536_GSM437182	0.022216	0	0.0300622	0.168201	0	0.0146814	0.0931532	0.0695955	0.0167025	0	0.0078857	0.0211163	0	0.126153	0.133355	0.168806	0.0477522	0	0.0461247	0	0.0341961	0	0	0.381776	0.923999
GSE17536_GSM437183	0.0153517	0	0.0848138	0.157791	0	0.105983	0.115867	0.0174091	0.037863	0	0.0424643	0	0	0.108765	0.0772372	0.120224	0.0713258	0.0150329	0	0.00111841	0.0134866	0.0152668	0	0.430513	0.902095
GSE17536_GSM437184	0.0645257	0.000133914	0.0383514	0.224368	0	0.0174887	0.0663397	0.0955013	0	0	0	0.0340372	0	0.0768077	0.105312	0.128424	0.0176466	0.0518683	0.0236901	0	0	0.0555053	0	0.473212	0.881389
GSE17536_GSM437185	0	0.0928919	0.0578276	0.175554	0	0.0461131	0.13655	0.0363192	0.0302259	0	0.0303527	0	0	0.0697735	0.0167808	0.0685216	0.117013	0.060984	0.0610915	0	0	0	0	0.342808	0.93951
GSE17536_GSM437186	0	0.00819178	0.0117376	0.194301	0	0.0993353	0.101405	0.0259059	0.0178638	0	0	0.0406648	0.00759393	0.13828	0.0963667	0.173641	0.00012456	0.0204532	0.0641353	0	0	0	0	0.253339	0.982346
GSE17536_GSM437187	0.0216915	0	0.118206	0.126901	0	0.103271	0.00167999	0.0340744	0	0	0.00832542	0	0	0.0967183	0.0518364	0.117612	0.0161319	0	0	0.154066	0.0741715	0.0753152	0	0.518006	0.859479
GSE17536_GSM437188	0	0.0610568	0.0686021	0.174804	0	0	0.0864536	0.096336	0.00523674	0	0.0165545	0.01057	0	0.0833405	0.0960512	0.138553	0.0742712	0.0322606	0.0551515	0	0	0.000759125	0	0.427865	0.90359
GSE17536_GSM437189	0	0.0414214	0	0.0433067	0	0.084759	0.00764415	0.0202952	0.0785513	0	0.0268511	0	0	0.368528	0.0457598	0.169346	0	0.0152181	0	0.0236162	0	0.074703	0	0.449412	0.894317
GSE17536_GSM437190	0	0	0.0513711	0.117544	0	0.0878626	0.110729	0.0274266	0	0	0.0425836	0	0.0210561	0.15952	0.0257785	0.0907119	0.0181964	0.0438213	0	0.0656304	0.024932	0.112836	0	0.458327	0.88943
GSE17536_GSM437191	0.017407	0.0226201	0.079747	0.137477	0	0.155451	0.0550464	0.0699298	0.00409308	0	0.0296914	0	0.0015948	0.00594821	0.0710788	0.143964	0.11356	0.0205912	0	0.0544704	0.0142508	0.00307856	0	0.433035	0.901038
GSE17536_GSM437192	0	0.0554482	0.0615569	0.110801	0	0.0858494	0.0243665	0.0323997	0.0501436	0	0.00488614	0.0191377	0	0.193151	0.0567354	0.140744	0.0445479	0.027173	0.0358447	0.0110932	0	0.0461222	0	0.291902	0.962538
GSE17536_GSM437193	0	0	0.00273729	0.126567	0	0.202027	0.0352292	0.0603571	0.0123999	0	0	0.0706674	0	0.151065	0.11223	0.123691	0.0127229	0.0339727	0	0	0.00976321	0.046571	0	0.492261	0.869909
GSE17536_GSM437194	0	0.0809984	0.138823	0.0815135	0	0.183643	0	0.0418559	0.0312602	0	0.0465645	0	0.0327311	0.106695	0.0468487	0.108859	0.0396403	0.00814141	0.00117641	0.0512501	0	0	0	0.287485	0.966992
GSE17536_GSM437195	0.0234445	0.0255372	0.0598732	0.126704	0	0.165382	0	0.0694403	0.0224443	0	0.0112952	0	0	0.0682262	0.0790586	0.113234	0.116107	0.00510832	0	0.0965975	0	0.0175469	0	0.429051	0.902613
GSE17536_GSM437196	0	0.0686679	0.0533683	0.144285	0	0.0943052	0.0795169	0.0913222	0	0	0.0289917	0.0123583	0	0.0952294	0.0817921	0.127345	0.030201	0.0369302	0.0192186	0	0.0296812	0.00678703	0	0.48523	0.877209
GSE17536_GSM437197	0	0.0291129	0.0257067	0.082978	0	0.156563	0	0.0580759	0	0	0.131093	0	0.053179	0.126564	0.040882	0.0800983	0.0351681	0.0527532	0	0.127825	0	0	0	0.268252	0.974836
GSE17536_GSM437198	0	0.0156384	0.0495236	0.0585717	0	0.0856164	0.0428441	0.0520871	0	0.0115448	0.00905283	0.00435449	0	0.173711	0.0962296	0.178014	0.00582987	0	0	0.0771522	0.0688715	0.0709586	0	0.523454	0.856724
GSE17536_GSM437199	0.0268306	0	0.0349246	0.175153	0	0.14763	0.00745739	0.0556278	0	0	0.0213697	0.00245288	0.0253828	0.032164	0.0760495	0.162184	0.119857	0.008409	0.0628486	0	0.0289551	0.0127027	0	0.531212	0.85775
GSE17536_GSM437200	0.00812786	0.00966173	0.0164753	0.0594167	0	0.192882	0	0.00368703	0.0305875	0	0.0571433	0	0.0269864	0.150228	0.0417335	0.12236	0.0639564	0.022335	0	0.158927	0	0.035492	0	0.376348	0.927005
GSE17536_GSM437201	0.0419092	0.0177221	0.051931	0.00917988	0	0.212665	0	0.0238335	0.0352984	0	0.0374973	0	0.0307294	0.189304	0.0266207	0.173221	0.00235876	0.0314189	0.0159407	0.0345812	0	0.0657887	0	0.488898	0.874784
GSE17536_GSM437202	0.0185224	0	0.0579025	0.122788	0	0.132077	0	0.0539223	0.0150838	0	0	0.0353474	0	0.0715822	0.0627004	0.151354	0.0792312	0.0920271	0.0821143	0	0	0.0253477	0	0.416101	0.908715
GSE17536_GSM437203	0.0112151	0	0.0565877	0.164414	0	0.0481961	0.0702102	0.0386731	0.0374486	0.0224403	0.000929562	0.00882091	0.0247575	0.191542	0.104962	0.147998	0	0.00106164	0	0	0.0435594	0.027184	0	0.599853	0.81749
GSE17536_GSM437204	0	0	0.0686776	0	0	0.180374	0	0.0144171	0	0.0204339	0	0.0278643	0.0946395	0	0.0467815	0.225884	0.0380404	0.0112769	0.160517	0	0.111093	0	0	0.46353	0.890292
GSE17536_GSM437205	0	0.0416116	0.0702379	0.104802	0	0.122696	0.0317756	0.0368017	0.0210554	0	0.0465019	0	0	0.0218707	0.0455496	0.159424	0.0902303	0.038355	0.0681381	0.0452388	0.0360654	0.0196457	0	0.490309	0.878853
GSE17536_GSM437206	0	0.0561687	0.126883	0.129637	0	0.166866	0.0199614	0.013276	0.0491874	0	0.0377035	0	0	0.148526	0.0851735	0.0955916	0.0449106	0.0129407	0	0.0131758	0	0	0	0.340588	0.944461
GSE17536_GSM437207	0	0.0218555	0.0236885	0.0373088	0	0.129957	0.0155454	0.0624733	0.0568549	0	0.0174553	0	0	0.157457	0.0859677	0.109861	0.00868518	0.0072342	0	0.178826	0.0313679	0.0554614	0	0.357144	0.937151
GSE17536_GSM437208	0	0.141118	0.0831429	0.119708	0	0.160408	0.00337743	0.00992534	0.0437295	0	0	0.0802344	0	0.0947973	0.057993	0.152239	0.0310759	0.006714	0.0155359	0	0	0	0.001	0.214776	1.00092
GSE17536_GSM437209	0.00966083	0	0.0478729	0.254067	0	0.0230894	0.0688444	0.086537	0.0134482	0	0.0622781	0.0194163	0	0.0463377	0.0841578	0.139132	0.0205182	0.0225753	0.0430692	0	0	0.0589953	0	0.594283	0.819742
GSE17536_GSM437210	0	0.0158025	0.06166	0.0463013	0	0.198372	0	0.0511911	0	0	0.0550627	0.0235383	0.00881695	0.194284	0.0672487	0.0917115	0	0	0	0.1262	0	0.0598116	0	0.406802	0.913165
GSE17536_GSM437211	0.044174	0	0.0527389	0.144722	0	0.0580096	0.0597304	0.0940415	0	0	0.0468046	0.0247656	0	0.0838531	0.105766	0.141697	0.0310523	0.0281326	0.0365619	0	0.00767007	0.0402796	0	0.568987	0.836797
GSE17536_GSM437212	0	0.0499738	0.0337904	0.173164	0	0.0126212	0.0818326	0.0804986	0	0	0.0405546	0.036646	0	0.0886107	0.113357	0.141177	0.0185214	0.0443903	0.00656889	0	0	0.0782936	0	0.548697	0.84383
GSE17536_GSM437213	0.0333593	0	0.143407	0.0688215	0	0.108671	0.0038481	0.0490225	0.0571814	0	0.0472822	0.0103523	0	0.0125975	0.0630438	0.153566	0.0779574	0.0545201	0.0277686	0	0.0524585	0.036143	0	0.406957	0.912544
GSE17536_GSM437214	0.0168034	0.0249374	0.0736196	0.00779931	0	0.230216	0	0.0345746	0.0354141	0	0.0323024	0	0	0.0123613	0.0518757	0.158197	0.164205	0.0181836	0.034637	0.0596437	0.0447701	0.000459763	0	0.518474	0.865713
GSE17536_GSM437215	0.0469504	0	0.0775821	0.247601	0	0.0290219	0.0135439	0.00895161	0.0293459	0	0.0203241	0	0	0.0768259	0.0310746	0.13475	0.0549992	0.0257829	0	0.0856504	0.0634382	0.0541582	0	0.500318	0.87061
GSE17536_GSM437216	0.103537	0	0.124381	0.0921063	0	0.178386	0.0731979	0.066897	0	0	0.022963	0	0	0	0.0563405	0.137139	0.0652736	0.010112	0.0675132	0	0.00215253	0	0	0.328377	0.947948
GSE17536_GSM437217	0.241856	0	0.0678301	0	0	0.196003	0.184859	0.059053	0	0	0.0796811	0	0	0.0967492	0.0330239	0.00190629	0	0.0313337	0.00483035	0.00287377	0	0	0	0.472058	0.88081
GSE17536_GSM437218	0.00949782	0.0355496	0.102902	0.105291	0	0.218289	0	0.0414762	0.00686871	0	0.00376142	0.0207582	0.00573956	0.0604794	0.0385871	0.110806	0.0329377	0.0237989	0.0469697	0.0292332	0.107054	0	0	0.280775	0.96656
GSE17536_GSM437219	0.0578723	0	0.0873516	0.0654227	0	0.220357	0.0301593	0.0228027	0.0327294	0	0.0568911	0.00047079	0	0.0486725	0.0067092	0.111393	0.100398	0.0554391	0	0.0330095	0.0245756	0.0457461	0	0.422795	0.905842
GSE17536_GSM437220	0	0.0275917	0.0554033	0.0667569	0	0.156373	0.0167787	0.0408223	0.0494221	0.0675532	0	0	0	0.0794173	0.0896205	0.137962	0.10726	0.0394159	0.0191398	0.0104334	0	0.0360491	0	0.544817	0.849554
GSE17536_GSM437221	0.0332583	0	0.0570134	0.0762351	0	0.191466	0	0.0545796	0.0116327	0	0.0373893	0	0	0.19955	0.0751142	0.120132	0.000241683	0.0123841	0	0.062151	0.0279215	0.0409313	0	0.438829	0.897773
GSE17536_GSM437222	0	0.0277588	0.0368867	0.0608157	0	0.139203	0	0.0234914	0.0284723	0.0271145	0	0	0	0.218695	0.0597012	0.21638	0	0	0	0.0313596	0.0981947	0.0319276	0	0.500281	0.867525
GSE17536_GSM437223	0.0708469	0	0.0659372	0.0372672	0	0.122613	0.0432036	0.0586632	0.0245453	0	0	0	0.00542755	0.0984034	0.070178	0.15117	0.0625452	0.031138	0.0556745	0.0101361	0.0386354	0.0536154	0	0.537089	0.857477
GSE17536_GSM437224	0	0.0491449	0.0773733	0.0639301	0	0.0993618	4.07e-05	0.135792	0	0	0.000589427	0.0257755	0.00262186	0.113692	0.124439	0.134397	0.0829671	0.0103548	0	0.0420912	0.0233788	0.0140508	0	0.387461	0.921525
GSE17536_GSM437225	0.0248556	0	0.0420531	0.120896	0	0.113521	0.063251	0.0412763	0.0248897	0	0	0.0180204	0.0262291	0.0176031	0.0760084	0.129307	0.117294	0.0391572	0.0858781	0	0.0466234	0.0131361	0	0.609972	0.827443
GSE17536_GSM437226	0.236377	0	0.0501629	0.0873034	0	0.0983245	0.0263938	0.0229907	0.018227	0.0461961	0	0	0.0460031	0.0188869	0.0546964	0.100308	0.126785	0	0.0260923	0	0.0359577	0.00529456	0	0.648213	0.793948
GSE17536_GSM437227	0.0269645	0	0.06473	0.163337	0	0.112382	0.00683435	0.0166348	0.0434984	0	0.00477928	0.0150417	0.0197788	0.139218	0.0824293	0.146978	0.04298	0	0	0.0154629	0.0532132	0.0457371	0	0.422059	0.905714
GSE17536_GSM437228	0	0	0.0111003	0.152727	0	0.0987223	0	0	0.0984201	0	0	0.0582367	0	0.143845	0.0571428	0.222444	0.132048	0.0218805	0.000307346	0	0	0.00312587	0	0.371708	0.930302
GSE17536_GSM437229	0.035196	0	0.0609318	0.174065	0	0	0.0904469	0.0916741	0	0.0410109	0	0	0.0296906	0.0895169	0.0654884	0.103723	0.0294224	0.0504431	0.00676379	0	0.050211	0.0814163	0	0.556205	0.845504
GSE17536_GSM437230	0.0481006	0.0151798	0.0921475	0.207058	0	0.0582582	0.120988	0.103941	0	0	0	0.0138271	0	0.0227643	0.0346879	0.111497	0.0886149	0.0124294	0.0705069	0	0	0	0	0.261826	0.974961
GSE17536_GSM437231	0	0.0509493	0.0403917	0.151076	0	0.0862587	0.0942233	0.0348218	0.0163076	0	0	0.0413148	0	0.0960729	0.127805	0.0978605	0.0468534	0	0.100424	0	0	0.0156415	0	0.306475	0.956201
GSE17536_GSM437232	0	0.0726658	0.106451	0.210524	0	0.137385	0.0492502	0	0.0363769	0	0	0.00241958	0	0.0745753	0.0695613	0.131933	0.0709901	0.0206772	0	0.0171901	0	0	0	0.315206	0.954794
GSE17536_GSM437233	0.0503949	0	0.116273	0.13867	0	0.139146	0	0.0433445	0.0056267	0	0	0.0369231	0	0.0250912	0.0367639	0.198503	0.0291765	0.028559	0.0533004	0.0245348	0.0736936	0	0	0.406465	0.912811
GSE17536_GSM437234	0	0.0400044	0.0246509	0.0715549	0	0.12958	0	0.0216841	0.00581608	0	0	0	0.0488094	0.228043	0.0352136	0.144258	0.0311607	0.00990921	0	0.172787	0.000964936	0.0355646	0	0.465021	0.884638
GSE17536_GSM437235	0.0349729	0	0.0924142	0.0571476	0	0.216854	0.0267632	0.0540193	0	0	0.0453019	0.00729252	0.00502524	0.0681349	0.0780591	0.155472	0.0401447	0.0300533	0	0.0758481	0	0.012497	0	0.414351	0.909244
GSE17536_GSM437236	0	0.117372	0.046195	0.134535	0	0.126052	0.0455966	0.0464705	0.0271919	0	0.0855719	0	0.0011517	0.0632109	0.0696568	0.0926842	0.0526943	0.031309	0.0113968	0.0408192	0	0.00809162	0	0.325438	0.948713
GSE17536_GSM437237	0	0.041315	0.0855571	0.0720729	0	0.187753	0.0166134	0.0778653	0.0326084	0	0.00376729	0.0241907	0	0.0601398	0.0960756	0.121424	0.0500754	0.0175387	0.0821242	0	0.026429	0.00445093	0	0.311154	0.953849
GSE17536_GSM437238	0	0.052682	0.0503257	0.158802	0	0.175399	0.0189644	0.0050584	0.074646	0	0	0.017483	0.0158835	0.01959	0.119217	0.157685	0.0993339	0	0.00984596	0.0250845	0	0	0	0.400453	0.915825
GSE17536_GSM437239	0	0.064919	0.0435954	0.0293963	0	0.182801	0.076413	0	0.00549407	0	0.0278455	0	0.0312453	0.0881292	0.0208084	0.0990186	0.0116788	0.0472831	0	0.137846	0.0724792	0.0610471	0	0.325715	0.946885
GSE17536_GSM437240	0.098231	0	0.076916	0.160347	0	0.171981	0.140862	0.00824918	0	0	0.0163576	0	0.0112985	0.0501031	0.0424141	0.0860115	0.0403303	0	0.0799713	0.0169261	0	0	0	0.36875	0.929487
GSE17536_GSM437241	0	0.0363341	0.0818111	0.256173	0	0	0.0754172	0.0396379	0.03019	0	0	0.0322553	0.0116038	0.0984685	0.0592907	0.136061	0.0387078	0.0106121	0.0934371	0	0	0	0	0.352896	0.935988
GSE17536_GSM437242	0	0.0688918	0.00733064	0.0980869	0	0.0957584	0	0.0755143	0.0402193	0	0	0.12844	0	0.183633	0.0433483	0.148578	0	0.0362927	0.0257482	0.00106629	0	0.047092	0	0.23814	0.99224
GSE17536_GSM437243	0	0.0631323	0.0256449	0.0840959	0	0.100286	0	0	0.0551296	0	0.0546648	0	0	0.20902	0.0543277	0.215283	0	0	0	0.0695414	0	0.0688741	0	0.376835	0.927383
GSE17536_GSM437244	0	0.0656541	0	0.138366	0	0.156118	0.0675429	0.0554524	0.0328618	0	0.0100157	0.0420973	0	0.140165	0.0806291	0.11399	0.00601805	0.0352998	0.05579	0	0	0	0	0.236685	0.989496
GSE17536_GSM437245	0	0.0375806	0.057478	0.112229	0	0.0472494	0	0.0808484	0	0	0.0101547	0	0	0.160266	0.0718352	0.16242	0.0365471	0.0281614	0	0.113744	0.00946769	0.072018	0	0.424179	0.904677
GSE17536_GSM437246	0	0.0705419	0.0985876	0.246977	0	0	0.0191633	0.109546	0.0328961	0.0296584	0	0	0	0.0202659	0.123344	0.179024	0.0310546	0	0	0.0389417	0	0	0	0.397546	0.918376
GSE17536_GSM437247	0.0236805	0	0.0519011	0.0696618	0	0.135053	0.0708762	0.0050987	0.058596	0	0.0688684	0	0	0.145391	0.0537087	0.17255	0	0.034311	0	0.0758251	0	0.0344785	0	0.279357	0.967876
GSE17536_GSM437248	0.00640584	0.0516775	0.0851483	0.0631708	0	0.148041	0.0419187	0.00761063	0.0707288	0	0.0537445	0	0	0.0653091	0.0380421	0.136344	0.0453432	0.0376428	0	0.125498	0.0233749	0	0.002	0.197832	0.999938
GSE17536_GSM437249	0.0687092	0	0.0715445	0.134087	0	0.102772	0.0490095	0.0919033	0	0	0.0548155	0	0	0.0675482	0.0439482	0.121854	0.0408328	0.0261122	0.0402417	0.0413254	0	0.0452969	0	0.374597	0.92648
GSE17536_GSM437250	0.0865451	0	0.077778	0.180645	0	0.138273	0	0.0523957	0.0288532	0.00600372	0	0.0293232	0.0115242	0.121488	0.08541	0.123312	0.0205262	0	0.0133339	0.0191664	0.000381179	0.00504032	0	0.489507	0.872681
GSE17536_GSM437251	0.0798997	0	0.0836588	0.0593836	0	0.199799	0	0.0220973	0.0186721	0	0.0286189	0.00364345	0	0.0512699	0.0701882	0.211121	0.0787548	0	0.0806373	0.00999599	0	0.00226062	0	0.468493	0.886016
GSE17536_GSM437252	0.0271917	0.0658012	0.0733985	0.161522	0	0.158347	0	0.0652888	0.0513762	0	0.065436	0	0	0.0296113	0.0412997	0.0974626	0.0378658	0.0477826	0	0.077616	0	0	0	0.381071	0.925473
GSE17536_GSM437253	0	0.11339	0.0330562	0.127509	0	0.0250261	0	0.0385214	0.08959	0	0.0897658	0	0	0.153804	0.0259588	0.147262	0	0.0598521	0	0.0962649	0	0	0.024	0.152521	1.02286
GSE17536_GSM437254	0.0339556	0	0.11028	0.142953	0	0.077602	0.0560907	0.0665203	0.00683876	0	0.0167266	0.00177527	0.0223037	0.0717517	0.0929789	0.110452	0.0712552	0.00135374	0.0690047	0	0.0142211	0.0339372	0	0.582286	0.834654
GSE17536_GSM437255	0.089477	0	0.0683373	0.137809	0	0.218902	0	0.0190328	0.0383132	0	0.0117687	0	0	0	0.0812699	0.13269	0.0710931	0.00309879	0.0521097	0.0102854	0.0491365	0.0166772	0	0.456007	0.890139
GSE17536_GSM437256	0.0803997	0	0.114307	0.155129	0	0.137988	0	0.0493558	0.020969	0	0	0.036521	0.0384468	0.0705168	0.0786463	0.123177	0.074737	0.0161807	0.00205554	0.00157004	0	0	0	0.53147	0.852235
GSE17536_GSM437257	0.0152111	0	0.0829435	0.0320405	0	0.167241	0.0287908	0.0545862	0	0.000356843	0	0.0138711	0.00383607	0.189894	0.0395436	0.153861	0.0268967	0.103328	0.0773337	0	0.000574116	0.0096914	0	0.445399	0.895637
GSE17536_GSM437258	0.0536241	0	0.0848117	0.154431	0	0.194078	0.0167461	0.0758939	0	0.00339836	0.022494	0	0	0.0525787	0.0692358	0.0629192	0.0747578	0.012902	0	0.0527287	0.00750551	0.0618953	0	0.416618	0.908217
GSE17536_GSM437259	0	0.0284408	0.0599158	0.102955	0	0.192254	0	0.00138237	0.0652291	0	0.047627	0	0.0172002	0	0.0306026	0.133674	0.141706	0.0321197	0.031661	0.0600883	0.0380654	0.0170775	0	0.389718	0.920113
GSE17536_GSM437260	0.0537948	0.0170457	0.0630075	0	0	0.218969	0.0328365	0.0820969	0.0213305	0.0142777	0.0155249	0	0	0.00508028	0.0857498	0.0721749	0.159355	0.0127772	0.0334679	0.0248148	0.0553118	0.0323842	0	0.540139	0.854923
GSE17536_GSM437261	0	0.0286368	0.110788	0.126393	0	0.201918	0.126014	0.0398261	0	0	0	0.00703393	0	0.0693279	0.0650164	0.112228	0.0696234	0.022809	0.0044307	0	0.00101066	0.0149447	0	0.412118	0.910409
GSE17536_GSM437262	0	0.0868165	0.0557452	0.146294	0	0.0666794	0.104903	0	0	0.0154569	0	0	0	0.11847	0.0437291	0.119925	0.0789524	0.000607961	0	0.0836908	0.0428178	0.0359118	0	0.367031	0.929612
GSE17536_GSM437263	0	0.031734	0.0672939	0.0822891	0	0.145331	0.0128397	0.00561978	0.023445	0	0.0150591	0	0	0.116523	0.0392606	0.158817	0.0412759	0.000794435	0	0.155074	0.0518731	0.0527698	0	0.435595	0.899555
GSE17536_GSM437264	0.0139201	0	0.102459	0.165646	0	0.109939	0	0	0.122573	0	0.0327721	0	0	0.0880305	0.0492827	0.126448	0.0313457	0.0311213	0	0.0940256	0	0.0324364	0	0.29001	0.96524
GSE17536_GSM437265	0	0.0341276	0.0691551	0.130408	0	0.121039	0	0.0450604	0.0179054	0	0.0211111	0	0.035858	0.152676	0.0658122	0.121566	0.0613041	0.0466098	0.0200284	0.0166709	0.00398227	0.0366848	0	0.490752	0.87484
GSE17536_GSM437266	0.0745757	0	0.0797406	0.274565	0	0.0256221	0.0307269	0.0429592	0.0120926	0	0.0173207	0	0.0187693	0.0439895	0.0997523	0.136161	0.0485955	0	0.0530017	0	0.042128	0	0	0.588297	0.826285
GSE17536_GSM437267	0.0273137	0	0.0629901	0.0111627	0	0.182993	0	0.0706864	0.0207575	0	0.125194	0.0106103	0.0333489	0.0292582	0.0798678	0.0846843	0.0982472	0.00803701	0	0.107631	0.0472177	0	0	0.403194	0.914204
GSE17536_GSM437268	0.0392879	0	0.0485167	0.24498	0	0	0.224668	0.014586	0	0	0	0	0.0223821	0	0.0248274	0.0882211	0.00592706	0.0604996	0.086525	0	0.0712768	0.0683027	0	0.276847	0.965386
GSE17536_GSM437269	0.0549704	0	0.133676	0.136339	0	0.150776	0.158618	0.0215201	0	0	0.0589636	0.00129783	0	0.0700893	0.0117788	0.0755156	0.0758341	0	0	0.0506208	0	0	0	0.236318	0.989249

## Sheet: S4
Table S4: Functional annotation of the differentially expressed genes between the two risk groups.
Go terms													KEGG pathways
ID	Description	setSize	enrichmentScore	NES	pvalue	p.adjust	qvalues	rank	leading_edge	core_enrichment			ID	Description	setSize	enrichmentScore	NES	pvalue	p.adjust	qvalues	rank	leading_edge	core_enrichment
GOBP_ACTIVATION_OF_IMMUNE_RESPONSE	GOBP_ACTIVATION_OF_IMMUNE_RESPONSE	464	-0.627521	-2.5984	1e-10	1.44857e-08	1.23258e-08	1610	tags=30%, list=9%, signal=28%	PIK3CD/FCGR2B/GBP1/WAS/PRAM1/ADA/CGAS/CARD11/IGKC/THEMIS2/IGHG2/PTPN22/IGHV3-72/TRBC2/KLHL6/IGKV3-20/IGLV2-14/CD3E/IGLC2/IGHV3-15/THEMIS/IGLV1-40/IGKV1-5/IGHV3-23/IGKV4-1/PLCG2/IGHM/WIPF3/IGLC3/IGLV2-23/IGLV2-11/IGHV5-51/TESPA1/IGHV3-74/FOXP3/CD3D/IGKV1-17/SH2B2/IGLV2-8/IGLV1-51/CCR7/IGKV1-16/IGKV3-15/IGHV4-39/IGLV3-19/IGHV3-11/CD3G/TRAV19/GRAP2/PRKCB/IGHG1/IGLV7-43/IGHV4-59/IGLV3-25/IGHV3-30/MYO…			KEGG_PRIMARY_IMMUNODEFICIENCY	KEGG_PRIMARY_IMMUNODEFICIENCY	29	-0.783144	-2.20189	5.31973e-07	9.57551e-05	7.6716e-05	2969	tags=72%, list=17%, signal=60%	IL7R/TAP1/DCLRE1C/CD40/BTK/ADA/TAP2/CIITA/CD8A/CD3E/IL2RG/CD3D/CD40LG/JAK3/LCK/CD8B/CD79A/ZAP70/ICOS/TNFRSF13C/CD19
GOBP_ADAPTIVE_IMMUNE_RESPONSE	GOBP_ADAPTIVE_IMMUNE_RESPONSE	485	-0.741745	-3.0805	1e-10	1.44857e-08	1.23258e-08	1783	tags=50%, list=10%, signal=46%	PDCD1LG2/LILRB4/HLA-F/PIK3CD/IL18R1/FCGR2B/CD1E/IL27RA/CD48/SLC11A1/WAS/EBI3/ADA/LILRB1/IL18BP/IGKC/TAP2/LILRA6/IGHG2/TLR8/IGHV3-72/TRBC2/KLHL6/IGKV3-20/CD8A/IGLV2-14/CD3E/CD274/IGLC2/IGHV3-15/THEMIS/LILRB2/IGLV1-40/IGKV1-5/IGHV3-23/IGKV4-1/LILRB3/IGHM/IGLV10-54/HLA-G/CD80/IL23A/IGLC3/IGLV2-23/IGLV8-61/IGLV2-11/IGHV5-51/TRAV13-2/EXO1/IGHV3-74/TRBV29-1/IGKV1-9/FOXP3/CD3D/IGKV1-17/IGLV7-46/CCR2/IGL…			KEGG_CELL_CYCLE	KEGG_CELL_CYCLE	118	-0.535625	-1.92347	1.03956e-05	0.000935604	0.000749577	2718	tags=33%, list=15%, signal=28%	MCM7/E2F3/CDK6/MAD1L1/CDK1/MCM2/MAD2L2/CDKN2C/DBF4/RBL1/CDKN2D/E2F5/CDC7/CDC25B/MAD2L1/CDC6/BUB1B/SKP2/MCM5/CDC25C/CCNA2/ESPL1/CCNB2/CHEK2/PTTG1/E2F1/BUB1/CHEK1/CDC20/PLK1/TTK/PKMYT1/CDC25A/ORC1/CDC45/E2F2/ORC6/CDKN2A/CCNE1
GOBP_ADAPTIVE_IMMUNE_RESPONSE_BASED_ON_SOMATIC_RECOMBINATION_OF_IMMUNE_RECEPTORS_BUILT_FROM_IMMUNOGLOBULIN_SUPERFAMILY_DOMAINS	GOBP_ADAPTIVE_IMMUNE_RESPONSE_BASED_ON_SOMATIC_RECOMBINATION_OF_IMMUNE_RECEPTORS_BUILT_FROM_IMMUNOGLOBULIN_SUPERFAMILY_DOMAINS	298	-0.692928	-2.76606	1e-10	1.44857e-08	1.23258e-08	1782	tags=43%, list=10%, signal=39%	LILRB4/HLA-F/IL18R1/FCGR2B/CD1E/IL27RA/SLC11A1/WAS/EBI3/ADA/LILRB1/IL18BP/IGKC/IGHG2/TLR8/IGHV3-72/TRBC2/KLHL6/IGKV3-20/CD8A/IGLV2-14/CD274/IGLC2/IGHV3-15/IGLV1-40/IGKV1-5/IGHV3-23/IGKV4-1/IGHM/HLA-G/CD80/IL23A/IGLC3/IGLV2-23/IGLV2-11/IGHV5-51/EXO1/IGHV3-74/FOXP3/IGKV1-17/CCR2/IGLV2-8/IGLV1-51/CD40LG/CXCL13/IGKV1-16/IGKV3-15/JAK3/CD1A/IGHV4-39/IGLV3-19/IGHV3-11/IGHG1/IGLV7-43/IGHV4-59/IGLV3-25/IG…			KEGG_CYTOKINE_CYTOKINE_RECEPTOR_INTERACTION	KEGG_CYTOKINE_CYTOKINE_RECEPTOR_INTERACTION	175	-0.4776	-1.80683	1.59258e-05	0.000955546	0.000765555	2539	tags=38%, list=14%, signal=33%	CD40/IL18/CSF2RB/IL10RA/AMH/CCR4/CCL11/TNFSF13B/CCL19/CCL4L2/LIF/TNFRSF11A/CCL3/IL15RA/CSF2RA/CXCL8/CCL5/BMP2/IL18R1/TNFSF15/CCR5/CXCL9/TNFSF9/CXCL10/IL15/CCR8/CCL4/OSM/FLT3LG/IL2RB/IL7/BMP7/IL2RG/RELT/IL23A/TNFRSF25/CCR2/CCR7/CD40LG/CXCL13/TNFRSF4/CCL8/CXCL11/CCL17/CXCR6/CD27/IL12RB1/CXCR3/TNF/CD70/IL21R/LTB/XCL1/IL20RB/XCL2/IL2RA/CCL18/FASLG/TNFRSF9/CCL13/CXCL1/CCL20/LTA/TNFRSF17/TNFRSF13C/CCL7
GOBP_ANTIGEN_RECEPTOR_MEDIATED_SIGNALING_PATHWAY	GOBP_ANTIGEN_RECEPTOR_MEDIATED_SIGNALING_PATHWAY	278	-0.657286	-2.61452	1e-10	1.44857e-08	1.23258e-08	1782	tags=35%, list=10%, signal=32%	LILRB4/PIK3CD/FCGR2B/GBP1/WAS/PRAM1/ADA/CARD11/IGKC/THEMIS2/IGHG2/PTPN22/IGHV3-72/TRBC2/KLHL6/CD3E/IGLC2/IGHV3-15/THEMIS/IGHV3-23/PLCG2/IGHM/IGLC3/IGHV5-51/TESPA1/IGHV3-74/FOXP3/CD3D/SH2B2/CCR7/IGHV4-39/IGHV3-11/CD3G/TRAV19/GRAP2/PRKCB/IGHG1/IGHV4-59/IGHV3-30/IGHV3-49/IGHV1-45/IGHV3-21/LIME1/IGHV1-18/TRBV7-9/IGHG3/ITK/IGHV4-34/IGHD/LCK/TRAT1/SLA2/TRAV8-4/IGHV3-33/SH2D1A/IGHV3-53/IGHV4-31/CD247/KC…			KEGG_ECM_RECEPTOR_INTERACTION	KEGG_ECM_RECEPTOR_INTERACTION	69	0.511098	1.88359	5.12597e-05	0.00167806	0.00134441	4705	tags=61%, list=27%, signal=45%	COL4A6/CHAD/ITGB3/TNXB/LAMA2/LAMA3/CD36/TNN/THBS4/ITGA8/ITGA2/ITGA1/ITGA11/HSPG2/IBSP/SV2A/COL11A1/COL6A3/ITGA3/ITGAV/COL5A2/LAMA4/VWF/THBS1/THBS2/LAMB2/COL3A1/COL5A1/COL5A3/COL1A2/ITGB5/ITGB1/FN1/LAMC1/COMP/ITGB6/ITGA5/COL4A1/LAMB1/ITGA7/ITGA4/COL1A1
GOBP_B_CELL_ACTIVATION	GOBP_B_CELL_ACTIVATION	258	-0.643464	-2.54	1e-10	1.44857e-08	1.23258e-08	1740	tags=34%, list=10%, signal=31%	LYL1/PIK3CD/FCGR2B/IL27RA/ADA/CARD11/IGKC/MZB1/IGHG2/SLAMF8/IGHV3-72/TRBC2/IL7/EZH2/SFRP1/CD180/IGLC2/IGHV3-15/IGHV3-23/PLCG2/IGHM/IGLC3/IGHV5-51/EXO1/IGHV3-74/CMTM7/FOXP3/CD40LG/JAK3/TNFRSF4/IGHV4-39/IGHV3-11/PRKCB/IGHG1/IGHV4-59/IGHV3-30/IGHV3-49/IGHV1-45/IGHV3-21/IGHV1-18/IGHG3/TBC1D10C/IGHV4-34/CD27/IGHD/IKZF3/IGHV3-33/CD70/IGHV3-53/IGHV4-31/IGHV3-13/IGHV1-24/TRDC/IGHV2-26/IGLL5/IGHV2-5/IGHV4…			KEGG_CARDIAC_MUSCLE_CONTRACTION	KEGG_CARDIAC_MUSCLE_CONTRACTION	54	0.553923	1.92945	5.22319e-05	0.00167806	0.00134441	1522	tags=20%, list=9%, signal=19%	ATP1A2/ATP1A4/CACNB2/CACNA2D2/CACNA1D/CACNA2D1/CACNA1C/CACNG1/ATP1B2/CACNG4/ATP1A3
GOBP_B_CELL_MEDIATED_IMMUNITY	GOBP_B_CELL_MEDIATED_IMMUNITY	183	-0.781298	-2.98286	1e-10	1.44857e-08	1.23258e-08	1443	tags=53%, list=8%, signal=49%	IGKC/IGHG2/TLR8/IGHV3-72/TRBC2/IGKV3-20/IGLV2-14/IGLC2/IGHV3-15/IGLV1-40/IGKV1-5/IGHV3-23/IGKV4-1/IGHM/HLA-G/IGLC3/IGLV2-23/IGLV2-11/IGHV5-51/EXO1/IGHV3-74/FOXP3/IGKV1-17/IGLV2-8/IGLV1-51/CD40LG/IGKV1-16/IGKV3-15/IGHV4-39/IGLV3-19/IGHV3-11/IGHG1/IGLV7-43/IGHV4-59/IGLV3-25/IGHV3-30/IGHV3-49/IGHV1-45/IGLV1-44/IGHV3-21/IGLV3-21/IGHV1-18/IGHG3/IGHV4-34/IGLV3-1/CD27/IGLV1-47/IGHD/TNF/SLA2/IGHV3-33/CD7…			KEGG_NATURAL_KILLER_CELL_MEDIATED_CYTOTOXICITY	KEGG_NATURAL_KILLER_CELL_MEDIATED_CYTOTOXICITY	92	-0.54298	-1.88934	6.23763e-05	0.00167806	0.00134441	1178	tags=35%, list=7%, signal=33%	ICAM2/PIK3R5/LCP2/SYK/ICAM1/RAC2/IFNAR2/ITGAL/RAC3/PRKCA/ITGB2/BID/VAV1/PIK3CD/CD48/HCST/PLCG2/HLA-G/PRKCB/ULBP2/LCK/PRF1/TNF/SH2D1A/CD247/FASLG/ULBP3/ULBP1/ZAP70/NCR3/GZMB/SHC4
GOBP_B_CELL_RECEPTOR_SIGNALING_PATHWAY	GOBP_B_CELL_RECEPTOR_SIGNALING_PATHWAY	109	-0.788355	-2.82374	1e-10	1.44857e-08	1.23258e-08	1443	tags=61%, list=8%, signal=57%	IGKC/IGHG2/PTPN22/IGHV3-72/TRBC2/KLHL6/IGLC2/IGHV3-15/IGHV3-23/PLCG2/IGHM/IGLC3/IGHV5-51/IGHV3-74/SH2B2/IGHV4-39/IGHV3-11/PRKCB/IGHG1/IGHV4-59/IGHV3-30/IGHV3-49/IGHV1-45/IGHV3-21/LIME1/IGHV1-18/IGHG3/ITK/IGHV4-34/IGHD/LCK/IGHV3-33/IGHV3-53/IGHV4-31/IGHV3-13/IGHV1-24/TRDC/IGHV2-26/IGLL5/IGHV2-5/IGHV4-4/IGHV1-69D/IGHV3-7/IGHV1-58/CD79B/IGHV3-73/IGHV3-48/IGHV2-70/IGHV4-61/IGHV2-70D/IGHV3-66/IGHV4-28…			KEGG_T_CELL_RECEPTOR_SIGNALING_PATHWAY	KEGG_T_CELL_RECEPTOR_SIGNALING_PATHWAY	96	-0.530154	-1.85114	6.52578e-05	0.00167806	0.00134441	2195	tags=24%, list=12%, signal=21%	CD28/VAV1/NFKBIB/NFKBIE/PIK3CD/MAPK12/CARD11/CD8A/CD3E/CD3D/CD40LG/CD3G/GRAP2/ITK/LCK/TNF/CD247/CD8B/PRKCQ/ZAP70/CTLA4/ICOS/PDCD1
GOBP_CELL_RECOGNITION	GOBP_CELL_RECOGNITION	160	-0.624585	-2.33881	1e-10	1.44857e-08	1.23258e-08	1443	tags=41%, list=8%, signal=38%	IGKC/IGHG2/IGHV3-72/TRBC2/IGLC2/IGHV3-15/IGHV3-23/CLEC7A/IGHM/IGLC3/IGHV5-51/IGHV3-74/CD5/CCR7/CRTAM/LY6K/IGHV4-39/IGHV3-11/IGHG1/IGHV4-59/IGHV3-30/IGHV3-49/IGHV1-45/IGHV3-21/FCN1/IGHV1-18/IGHG3/IGHV4-34/IGHD/PRF1/IGHV3-33/LBP/IGHV3-53/IGHV4-31/CD6/IGHV3-13/IGHV1-24/FUT3/TRDC/IGHV2-26/IGLL5/IGHV2-5/IGHV4-4/IGHV1-69D/IGHV3-7/IGHV1-58/IGHV3-73/IGHV3-48/IGHV2-70/IGHV4-61/IGHV2-70D/IGHV3-66/IGHV4-28/…			KEGG_ALLOGRAFT_REJECTION	KEGG_ALLOGRAFT_REJECTION	29	-0.709238	-1.9941	7.75801e-05	0.00174555	0.00139848	2892	tags=48%, list=16%, signal=40%	IL10/CD86/CD40/HLA-DQA2/CD28/HLA-F/HLA-G/CD80/CD40LG/PRF1/TNF/FASLG/HLA-DOB/GZMB
GOBP_CIRCULATORY_SYSTEM_PROCESS	GOBP_CIRCULATORY_SYSTEM_PROCESS	425	0.418754	1.94886	1e-10	1.44857e-08	1.23258e-08	3361	tags=35%, list=19%, signal=29%	CARTPT/KCNJ3/AGTR1/ATP1A2/KCND3/ATP1A4/CASQ2/SLC7A2/CACNB2/CACNA2D2/ABCG2/PDE3A/SPTBN4/SCN4B/LEPR/CACNA1D/SGCD/KCND2/ADIPOQ/KCNE4/LEP/PLN/KCNMA1/NOS1AP/HTR2B/KCNK3/AR/PDE2A/ABCC9/CORIN/CACNA2D1/SLC4A8/EDNRB/PRKG1/LRP2/TEK/AVPR1A/SLC1A2/FGF12/CMA1/PCSK5/CACNA1C/AKAP12/SLC1A1/SLIT2/HRC/ITPR1/CACNA1H/GNAO1/CPA3/CORO2B/CD36/OXTR/KCNK15/ABCB1/MEOX2/THRB/CASQ1/HSPB7/NPY1R/RGS4/CACNG1/SLC7A8/KCNJ11/KCNI…			KEGG_FOCAL_ADHESION	KEGG_FOCAL_ADHESION	172	0.390819	1.63044	9.7026e-05	0.00188419	0.00150956	4572	tags=42%, list=26%, signal=31%	COL4A6/CHAD/ITGB3/HGF/TNXB/LAMA2/LAMA3/PDGFD/TNN/THBS4/IGF1R/BCL2/EGF/ITGA8/ITGA2/ITGA1/VAV3/FLT1/KDR/ITGA11/IBSP/FLNC/PDPK1/FLT4/PDGFC/PDGFRB/COL11A1/CCND1/COL6A3/ITGA3/ITGAV/COL5A2/LAMA4/VWF/CAV1/DOCK1/PTEN/ARHGAP5/MYLK/THBS1/PIK3R1/THBS2/LAMB2/TLN2/COL3A1/COL5A1/PDGFRA/SOS2/RAP1B/COL5A3/ARHGAP35/ROCK1/COL1A2/XIAP/PARVA/VEGFC/ITGB5/PPP1R12A/ITGB1/FLNB/FN1/LAMC1/MAPK9/COMP/BRAF/ITGB6/ITGA5/COL4A…
GOBP_COMPLEMENT_ACTIVATION	GOBP_COMPLEMENT_ACTIVATION	126	-0.831103	-3.00726	1e-10	1.44857e-08	1.23258e-08	1443	tags=68%, list=8%, signal=63%	IGKC/IGHG2/IGHV3-72/TRBC2/IGKV3-20/IGLV2-14/IGLC2/IGHV3-15/IGLV1-40/IGKV1-5/IGHV3-23/IGKV4-1/IGHM/IGLC3/IGLV2-23/IGLV2-11/IGHV5-51/IGHV3-74/IGKV1-17/IGLV2-8/IGLV1-51/IGKV1-16/IGKV3-15/IGHV4-39/IGLV3-19/IGHV3-11/IGHG1/IGLV7-43/IGHV4-59/IGLV3-25/IGHV3-30/IGHV3-49/IGHV1-45/IGLV1-44/IGHV3-21/FCN1/IGLV3-21/IGHV1-18/IGHG3/IGHV4-34/IGLV3-1/IGLV1-47/IGHD/IGHV3-33/IGHV3-53/IGHV4-31/IGHV3-13/IGHV1-24/TRDC/…			KEGG_CHEMOKINE_SIGNALING_PATHWAY	KEGG_CHEMOKINE_SIGNALING_PATHWAY	157	-0.470991	-1.75441	0.000104677	0.00188419	0.00150956	3123	tags=34%, list=18%, signal=28%	CCR1/DOCK2/ADCY7/TIAM2/GRK6/CCL26/HCK/CX3CL1/FGR/PLCB4/LYN/CCR4/CCL11/GNGT2/VAV1/CCL19/CCL4L2/NFKBIB/CCL3/CXCL8/CCL5/PLCB2/GNG4/PIK3CD/CCR5/WAS/CXCL9/CXCL10/CCR8/CCL4/ADCY2/PRKX/CCR2/CCR7/CXCL13/JAK3/PRKCB/CCL8/CXCL11/ITK/CCL17/CXCR6/RASGRP2/CXCR3/NCF1/XCL1/XCL2/CCL18/CCL13/CXCL1/CCL20/SHC4/CCL7
GOBP_DEFENSE_RESPONSE_TO_BACTERIUM	GOBP_DEFENSE_RESPONSE_TO_BACTERIUM	187	-0.686082	-2.6263	1e-10	1.44857e-08	1.23258e-08	2018	tags=45%, list=11%, signal=41%	HAMP/IGHG4/SLPI/SPN/ANXA3/GSDMB/TLR6/IL27RA/SLC11A1/IGKC/IGHG2/SLAMF8/IGHV3-72/TRBC2/IGKV3-20/IGLC2/IGHV3-15/IGHV3-23/S100A9/IGHM/IL23A/IGLC3/IGHV5-51/TF/IGHV3-74/DEFB1/CXCL13/IGHV4-39/IGHV3-11/IGHG1/IGHV4-59/IGHV3-30/IGHV3-49/IGHV1-45/IGHV3-21/IGHV1-18/IGHG3/IGHV4-34/S100A7/IGHD/LCN2/TNF/IGHV3-33/LBP/IGHV3-53/IGHV4-31/LYG1/IGHV3-13/IGHV1-24/CARD9/TRDC/IGHV2-26/IGLL5/IGHV2-5/IGHV4-4/KLK5/IGHV1-69…			KEGG_DILATED_CARDIOMYOPATHY	KEGG_DILATED_CARDIOMYOPATHY	63	0.511763	1.82253	0.000192236	0.00314568	0.00252022	3039	tags=41%, list=17%, signal=34%	CACNB2/ADCY1/CACNA2D2/ITGB3/CACNA1D/SGCD/PLN/CACNA2D1/LAMA2/ADCY5/CACNA1C/CACNG1/ITGA8/ADCY9/ITGA2/CACNG4/ITGA1/ITGA11/PRKACB/TGFB3/ITGA3/ITGAV/ADCY6/ADCY4/SLC8A1/CACNA2D4
GOBP_FC_EPSILON_RECEPTOR_SIGNALING_PATHWAY	GOBP_FC_EPSILON_RECEPTOR_SIGNALING_PATHWAY	158	-0.7075	-2.64147	1e-10	1.44857e-08	1.23258e-08	1463	tags=35%, list=8%, signal=32%	CARD11/IGKC/IGKV3-20/IGLV2-14/IGLC2/IGLV1-40/IGKV1-5/IGHV3-23/IGKV4-1/PLCG2/IGLC3/IGLV2-23/IGLV2-11/IGKV1-17/IGLV2-8/IGLV1-51/IGKV1-16/IGKV3-15/IGHV4-39/IGLV3-19/IGHV3-11/GRAP2/IGLV7-43/IGHV4-59/IGLV3-25/IGHV3-30/IGLV1-44/IGLV3-21/ITK/IGHV4-34/IGLV3-1/IGLV1-47/IGHV3-33/IGHV3-53/IGHV3-13/IGHV2-5/IGLV6-57/IGHV3-7/IGKV5-2/IGKV1-12/IGHV3-48/IGHV2-70/IGKV3D-20/PRKCQ/IGKV2-30/IGHV1-69/IGLC7/IGKV3D-11/I…			KEGG_NEUROACTIVE_LIGAND_RECEPTOR_INTERACTION	KEGG_NEUROACTIVE_LIGAND_RECEPTOR_INTERACTION	95	0.450884	1.72892	0.000387875	0.00581812	0.0046613	2784	tags=43%, list=16%, signal=37%	GRIA2/AGTR1/GRPR/VIPR2/CGA/GRIK3/LEPR/GLRB/LEP/PTGER3/HTR2B/EDNRB/AVPR1A/GHR/OXTR/CALCRL/THRB/F2RL2/NPY1R/SSTR2/CTSG/ADRA2A/HRH2/PRLR/EDNRA/GRID1/BDKRB2/VIPR1/ADRB2/PTGER2/P2RY1/P2RY2/GIPR/S1PR1/AVPR2/F2R/CYSLTR1/NR3C1/PTH1R/S1PR3/LPAR1
GOBP_FC_RECEPTOR_MEDIATED_STIMULATORY_SIGNALING_PATHWAY	GOBP_FC_RECEPTOR_MEDIATED_STIMULATORY_SIGNALING_PATHWAY	134	-0.756835	-2.76855	1e-10	1.44857e-08	1.23258e-08	1443	tags=43%, list=8%, signal=40%	IGKC/IGHG2/IGKV3-20/IGLV2-14/IGLC2/IGLV1-40/IGKV1-5/IGHV3-23/IGKV4-1/PLCG2/WIPF3/IGLC3/IGLV2-23/IGLV2-11/IGKV1-17/IGLV2-8/IGLV1-51/IGKV1-16/IGKV3-15/IGHV4-39/IGLV3-19/IGHV3-11/CD3G/IGHG1/IGLV7-43/IGHV4-59/IGLV3-25/IGHV3-30/MYO1G/IGLV1-44/IGLV3-21/IGHG3/IGHV4-34/IGLV3-1/IGLV1-47/IGHV3-33/IGHV3-53/CD247/IGHV3-13/IGHV2-5/IGLV6-57/IGHV3-7/IGKV5-2/IGKV1-12/IGHV3-48/IGHV2-70/IGKV3D-20/IGKV2-30/IGHV1-69…			KEGG_ABC_TRANSPORTERS	KEGG_ABC_TRANSPORTERS	32	0.611123	1.93054	0.00051206	0.00709006	0.00568034	3238	tags=50%, list=18%, signal=41%	ABCC8/ABCA8/ABCA9/ABCC11/ABCG2/ABCA6/ABCC9/ABCA12/ABCB1/ABCC6/ABCG1/ABCA3/ABCA5/ABCD3/ABCA1/ABCA2
GOBP_FC_RECEPTOR_SIGNALING_PATHWAY	GOBP_FC_RECEPTOR_SIGNALING_PATHWAY	226	-0.643471	-2.51432	1e-10	1.44857e-08	1.23258e-08	1709	tags=29%, list=10%, signal=26%	FCGR2B/LILRA4/WAS/CARD11/IGKC/IGHG2/IGKV3-20/IGLV2-14/IGLC2/IGLV1-40/IGKV1-5/IGHV3-23/IGKV4-1/PLCG2/WIPF3/IGLC3/IGLV2-23/IGLV2-11/IGKV1-17/IGLV2-8/IGLV1-51/IGKV1-16/IGKV3-15/IGHV4-39/IGLV3-19/IGHV3-11/CD3G/GRAP2/IGHG1/IGLV7-43/IGHV4-59/IGLV3-25/IGHV3-30/MYO1G/IGLV1-44/IGLV3-21/IGHG3/ITK/IGHV4-34/IGLV3-1/IGLV1-47/IGHV3-33/IGHV3-53/CD247/IGHV3-13/IGHV2-5/IGLV6-57/IGHV3-7/IGKV5-2/IGKV1-12/IGHV3-48/I…			KEGG_NOD_LIKE_RECEPTOR_SIGNALING_PATHWAY	KEGG_NOD_LIKE_RECEPTOR_SIGNALING_PATHWAY	58	-0.561572	-1.79631	0.000591035	0.00759902	0.00608811	3193	tags=33%, list=18%, signal=27%	TRIP6/CCL2/NOD2/CASP1/BIRC3/RIPK2/IL18/CCL11/NFKBIB/CXCL8/CCL5/MAPK12/CCL8/TNF/CARD9/PSTPIP1/CCL13/CXCL1/CCL7
GOBP_HUMORAL_IMMUNE_RESPONSE	GOBP_HUMORAL_IMMUNE_RESPONSE	227	-0.737409	-2.88332	1e-10	1.44857e-08	1.23258e-08	1612	tags=51%, list=9%, signal=47%	SLC11A1/EBI3/GATA6/CXCL9/CXCL10/IGKC/IGHG2/IGHV3-72/TRBC2/IL7/IGKV3-20/IGLV2-14/IGLC2/IGHV3-15/IGLV1-40/IGKV1-5/IGHV3-23/S100A9/IGKV4-1/IGHM/IGLC3/IGLV2-23/IGLV2-11/IGHV5-51/TF/EXO1/IGHV3-74/DEFB1/IGKV1-17/IGLV2-8/IGLV1-51/CCR7/CXCL13/IGKV1-16/IGKV3-15/IGHV4-39/IGLV3-19/POU2F2/IGHV3-11/IGHG1/IGLV7-43/IGHV4-59/IGLV3-25/IGHV3-30/IGHV3-49/IGHV1-45/IGLV1-44/CXCL11/IGHV3-21/FCN1/IGLV3-21/IGHV1-18/IGHG…			KEGG_GRAFT_VERSUS_HOST_DISEASE	KEGG_GRAFT_VERSUS_HOST_DISEASE	28	-0.67837	-1.89404	0.000718704	0.00862444	0.00690964	2832	tags=39%, list=16%, signal=33%	CD86/HLA-DQA2/CD28/HLA-F/HLA-G/CD80/PRF1/TNF/FASLG/HLA-DOB/GZMB
GOBP_HUMORAL_IMMUNE_RESPONSE_MEDIATED_BY_CIRCULATING_IMMUNOGLOBULIN	GOBP_HUMORAL_IMMUNE_RESPONSE_MEDIATED_BY_CIRCULATING_IMMUNOGLOBULIN	121	-0.839518	-3.03654	1e-10	1.44857e-08	1.23258e-08	1443	tags=72%, list=8%, signal=66%	IGKC/IGHG2/IGHV3-72/TRBC2/IGKV3-20/IGLV2-14/IGLC2/IGHV3-15/IGLV1-40/IGKV1-5/IGHV3-23/IGKV4-1/IGHM/IGLC3/IGLV2-23/IGLV2-11/IGHV5-51/EXO1/IGHV3-74/IGKV1-17/IGLV2-8/IGLV1-51/IGKV1-16/IGKV3-15/IGHV4-39/IGLV3-19/IGHV3-11/IGHG1/IGLV7-43/IGHV4-59/IGLV3-25/IGHV3-30/IGHV3-49/IGHV1-45/IGLV1-44/IGHV3-21/IGLV3-21/IGHV1-18/IGHG3/IGHV4-34/IGLV3-1/IGLV1-47/IGHD/TNF/IGHV3-33/IGHV3-53/IGHV4-31/IGHV3-13/IGHV1-24/T…			KEGG_HEMATOPOIETIC_CELL_LINEAGE	KEGG_HEMATOPOIETIC_CELL_LINEAGE	64	-0.537735	-1.73384	0.00101292	0.0113954	0.00912962	1952	tags=31%, list=11%, signal=28%	CSF2RA/CD37/CD1E/CD2/FLT3LG/IL7/CD8A/CD3E/CD3D/CD5/CD1A/GP1BA/CD3G/TNF/CD8B/IL2RA/CD7/MS4A1/CD38/CD19
GOBP_IMMUNE_RESPONSE_REGULATING_SIGNALING_PATHWAY	GOBP_IMMUNE_RESPONSE_REGULATING_SIGNALING_PATHWAY	437	-0.638607	-2.62511	1e-10	1.44857e-08	1.23258e-08	1737	tags=32%, list=10%, signal=30%	PIK3CD/FCGR2B/GBP1/LILRA4/WAS/PRAM1/ADA/LILRB1/CARD11/IGKC/THEMIS2/IGHG2/PTPN22/IGHV3-72/TRBC2/KLHL6/IGKV3-20/IGLV2-14/CD3E/IGLC2/IGHV3-15/THEMIS/LILRB2/IGLV1-40/IGKV1-5/IGHV3-23/IGKV4-1/PLCG2/IGHM/HLA-G/WIPF3/IGLC3/IGLV2-23/IGLV2-11/IGHV5-51/TESPA1/IGHV3-74/FOXP3/CD3D/IGKV1-17/SH2B2/IGLV2-8/IGLV1-51/CCR7/IGKV1-16/IGKV3-15/IGHV4-39/IGLV3-19/IGHV3-11/CD3G/TRAV19/GRAP2/PRKCB/IGHG1/IGLV7-43/IGHV4-59…			KEGG_INTESTINAL_IMMUNE_NETWORK_FOR_IGA_PRODUCTION	KEGG_INTESTINAL_IMMUNE_NETWORK_FOR_IGA_PRODUCTION	34	-0.646227	-1.89142	0.00116611	0.0115518	0.00925493	3126	tags=47%, list=18%, signal=39%	MAP3K14/IL10/CD86/CD40/HLA-DQA2/TNFSF13B/CD28/IL15RA/IL15/CD80/CD40LG/ITGB7/ICOS/HLA-DOB/TNFRSF17/TNFRSF13C
GOBP_IMMUNOGLOBULIN_PRODUCTION	GOBP_IMMUNOGLOBULIN_PRODUCTION	153	-0.784164	-2.91853	1e-10	1.44857e-08	1.23258e-08	1524	tags=50%, list=9%, signal=46%	CGAS/IGKC/MZB1/IGKV3-20/IGLV2-14/IGLV1-40/IGKV1-5/IGKV4-1/IGLV10-54/IGLV2-23/IGLV8-61/IGLV2-11/EXO1/POLQ/IGKV1-9/FOXP3/IGKV1-17/IGLV7-46/IGLV2-8/IGLV1-51/CD40LG/IGKV1-16/IGKV3-15/IGKV2-24/TNFRSF4/IGLV3-19/TRAV19/IGLV7-43/IGLV3-25/IGKV1-27/IGLV1-44/IGLV3-10/IGLV3-21/IGKV1-6/IGLV3-1/IGLV1-47/TRAV9-2/TNF/IGLV5-45/IGLV4-69/IGLV2-18/XCL1/IGLV6-57/IGLV1-36/IGKV5-2/IGKV1-12/IGKV6D-21/IGKV6-21/IGKV3D-20/…			KEGG_RETINOL_METABOLISM	KEGG_RETINOL_METABOLISM	20	0.674595	1.89867	0.00122584	0.0115518	0.00925493	909	tags=30%, list=5%, signal=28%	CYP2A6/UGT2B11/UGT2B15/ADH1B/CYP26A1/ADH1C
GOBP_LEUKOCYTE_MIGRATION	GOBP_LEUKOCYTE_MIGRATION	415	-0.489652	-2.00289	1e-10	1.44857e-08	1.23258e-08	2218	tags=28%, list=13%, signal=25%	TREM1/CXCL17/ADGRE2/SELL/VAV1/RIN3/CCL19/TNFRSF11A/CCL3/SPN/CXCL8/CCL5/ARTN/PIK3CD/IL27RA/CD48/TRPM2/CCR5/CORO1A/ADA/RIPOR2/CXCL9/CD2/SLC7A5/CXCL10/IGKC/CCL4/SLAMF8/PLA2G7/IGKV3-20/SLC16A8/IGLV2-14/IGLC2/IGLV1-40/IGKV1-5/IGHV3-23/S100A9/IGKV4-1/IGHM/JAML/IL23A/IGLC3/IGLV2-23/IGLV2-11/DOK2/MMP1/IGKV1-17/CCR2/IGLV2-8/IGLV1-51/CCR7/CXCL13/IGKV1-16/IGKV3-15/CRTAM/ADTRP/IGHV4-39/IGLV3-19/IGHV3-11/PADI…			KEGG_HYPERTROPHIC_CARDIOMYOPATHY_HCM	KEGG_HYPERTROPHIC_CARDIOMYOPATHY_HCM	58	0.487142	1.69875	0.00124126	0.0115518	0.00925493	3039	tags=34%, list=17%, signal=29%	CACNB2/CACNA2D2/ITGB3/CACNA1D/SGCD/CACNA2D1/LAMA2/PRKAA2/CACNA1C/CACNG1/ITGA8/ITGA2/CACNG4/ITGA1/ITGA11/TGFB3/ITGA3/ITGAV/SLC8A1/CACNA2D4
GOBP_LYMPHOCYTE_MEDIATED_IMMUNITY	GOBP_LYMPHOCYTE_MEDIATED_IMMUNITY	282	-0.717543	-2.85562	1e-10	1.44857e-08	1.23258e-08	1782	tags=45%, list=10%, signal=41%	LILRB4/HLA-F/IL18R1/FCGR2B/CD1E/IL27RA/WAS/CORO1A/LILRB1/IGKC/IGHG2/TLR8/IGHV3-72/TRBC2/IGKV3-20/CD8A/IGLV2-14/IGLC2/IGHV3-15/IGLV1-40/IGKV1-5/IGHV3-23/IGKV4-1/IGHM/HLA-G/IL23A/IGLC3/IGLV2-23/IGLV2-11/IGHV5-51/EXO1/IGHV3-74/FOXP3/IGKV1-17/CCR2/IGLV2-8/IGLV1-51/CD40LG/CD96/IGKV1-16/IGKV3-15/CRTAM/CD1A/IGHV4-39/IGLV3-19/IGHV3-11/IGHG1/IGLV7-43/IGHV4-59/IGLV3-25/IGHV3-30/MYO1G/AGER/IGHV3-49/IGHV1-45…			KEGG_RENIN_ANGIOTENSIN_SYSTEM	KEGG_RENIN_ANGIOTENSIN_SYSTEM	13	0.759394	1.83627	0.00128353	0.0115518	0.00925493	1744	tags=54%, list=10%, signal=49%	AGTR1/CMA1/CPA3/ENPEP/CTSG/LNPEP/MME
GOBP_MEMBRANE_INVAGINATION	GOBP_MEMBRANE_INVAGINATION	118	-0.724518	-2.61405	1e-10	1.44857e-08	1.23258e-08	1443	tags=48%, list=8%, signal=45%	IGKC/IGHG2/IGHV3-72/TRBC2/BIN2/IGLC2/IGHV3-15/IGHV3-23/SH3BP1/IGHM/IGLC3/IGHV5-51/IGHV3-74/IGHV4-39/IGHV3-11/IGHG1/IGHV4-59/IGHV3-30/IGHV3-49/IGHV1-45/IGHV3-21/IGHV1-18/IGHG3/IGHV4-34/IGHD/AURKB/IGHV3-33/IGHV3-53/IGHV4-31/IGHV3-13/IGHV1-24/TRDC/IGHV2-26/IGLL5/IGHV2-5/IGHV4-4/IGHV1-69D/IGHV3-7/IGHV1-58/IGHV3-73/IGHV3-48/IGHV2-70/IGHV4-61/IGHV2-70D/IGHV3-66/IGHV4-28/IGHV1-69/STAP1/IGHV3-43/IGLC7/IG…			KEGG_DNA_REPLICATION	KEGG_DNA_REPLICATION	35	-0.605269	-1.78596	0.00154131	0.0132112	0.0105844	5654	tags=71%, list=32%, signal=49%	PCNA/RNASEH2B/POLD2/SSBP1/POLE4/MCM3/POLE/RFC3/RFC2/MCM6/MCM4/RNASEH1/RNASEH2C/LIG1/PRIM2/FEN1/POLE2/RNASEH2A/POLA2/MCM7/MCM2/DNA2/MCM5/RFC4/POLD1
GOBP_PHAGOCYTOSIS	GOBP_PHAGOCYTOSIS	320	-0.628871	-2.528	1e-10	1.44857e-08	1.23258e-08	1612	tags=34%, list=9%, signal=32%	SLC11A1/WAS/CORO1A/IL15/IGKC/RAB7B/IGHG2/IGHV3-72/IL2RB/TRBC2/BIN2/IGKV3-20/IGLV2-14/IL2RG/IGLC2/IGHV3-15/IGLV1-40/IGKV1-5/IGHV3-23/CLEC7A/SH3BP1/IGKV4-1/PLCG2/IGHM/WIPF3/P2RY6/IGLC3/IGLV2-23/IGLV2-11/IGHV5-51/IGHV3-74/IGKV1-17/IGLV2-8/IGLV1-51/IGKV1-16/IGKV3-15/IGHV4-39/IGLV3-19/IGHV3-11/CD3G/IGHG1/IGLV7-43/IGHV4-59/IGLV3-25/IGHV3-30/MYO1G/IGHV3-49/IGHV1-45/IGLV1-44/UNC13D/IGHV3-21/FCN1/IGLV3-21…			KEGG_ARRHYTHMOGENIC_RIGHT_VENTRICULAR_CARDIOMYOPATHY_ARVC	KEGG_ARRHYTHMOGENIC_RIGHT_VENTRICULAR_CARDIOMYOPATHY_ARVC	56	0.467789	1.63883	0.00245849	0.020101	0.0161043	3039	tags=34%, list=17%, signal=28%	CACNB2/CACNA2D2/ITGB3/CACNA1D/SGCD/CACNA2D1/LAMA2/CACNA1C/CACNG1/ITGA8/ITGA2/CACNG4/ITGA1/GJA1/ITGA11/ITGA3/ITGAV/SLC8A1/CACNA2D4
GOBP_PHAGOCYTOSIS_RECOGNITION	GOBP_PHAGOCYTOSIS_RECOGNITION	72	-0.826643	-2.77812	1e-10	1.44857e-08	1.23258e-08	1443	tags=78%, list=8%, signal=72%	IGKC/IGHG2/IGHV3-72/TRBC2/IGLC2/IGHV3-15/IGHV3-23/CLEC7A/IGHM/IGLC3/IGHV5-51/IGHV3-74/IGHV4-39/IGHV3-11/IGHG1/IGHV4-59/IGHV3-30/IGHV3-49/IGHV1-45/IGHV3-21/FCN1/IGHV1-18/IGHG3/IGHV4-34/IGHD/IGHV3-33/LBP/IGHV3-53/IGHV4-31/IGHV3-13/IGHV1-24/TRDC/IGHV2-26/IGLL5/IGHV2-5/IGHV4-4/IGHV1-69D/IGHV3-7/IGHV1-58/IGHV3-73/IGHV3-48/IGHV2-70/IGHV4-61/IGHV2-70D/IGHV3-66/IGHV4-28/PTX3/IGHV1-69/IGHV3-43/IGLC7/IGHV6…			KEGG_AUTOIMMUNE_THYROID_DISEASE	KEGG_AUTOIMMUNE_THYROID_DISEASE	30	-0.629011	-1.78765	0.00256846	0.020101	0.0161043	2892	tags=47%, list=16%, signal=39%	IL10/CD86/CD40/HLA-DQA2/CD28/HLA-F/HLA-G/CD80/CD40LG/PRF1/FASLG/CTLA4/HLA-DOB/GZMB
GOBP_POSITIVE_REGULATION_OF_B_CELL_ACTIVATION	GOBP_POSITIVE_REGULATION_OF_B_CELL_ACTIVATION	121	-0.745342	-2.6959	1e-10	1.44857e-08	1.23258e-08	1541	tags=50%, list=9%, signal=46%	ADA/CARD11/IGKC/IGHG2/IGHV3-72/TRBC2/IL7/IGLC2/IGHV3-15/IGHV3-23/IGHM/IGLC3/IGHV5-51/IGHV3-74/TNFRSF4/IGHV4-39/IGHV3-11/IGHG1/IGHV4-59/IGHV3-30/IGHV3-49/IGHV1-45/IGHV3-21/IGHV1-18/IGHG3/IGHV4-34/CD27/IGHD/IGHV3-33/IGHV3-53/IGHV4-31/IGHV3-13/IGHV1-24/TRDC/IGHV2-26/IGLL5/IGHV2-5/IGHV4-4/IGHV1-69D/IGHV3-7/IGHV1-58/IGHV3-73/IGHV3-48/IGHV2-70/IGHV4-61/IGHV2-70D/IGHV3-66/IGHV4-28/IGHV1-69/IGHV3-43/IGLC…			KEGG_DRUG_METABOLISM_CYTOCHROME_P450	KEGG_DRUG_METABOLISM_CYTOCHROME_P450	32	0.566713	1.79025	0.00294575	0.0218786	0.0175285	1331	tags=28%, list=8%, signal=26%	CYP2A6/UGT2B11/UGT2B15/MAOA/ADH1B/FMO5/GSTM5/ADH1C/AOX1
GOBP_POSITIVE_REGULATION_OF_CELL_ACTIVATION	GOBP_POSITIVE_REGULATION_OF_CELL_ACTIVATION	333	-0.587117	-2.36218	1e-10	1.44857e-08	1.23258e-08	1815	tags=38%, list=10%, signal=34%	CTSC/PLA2G4A/CD83/SASH3/TNFSF13B/CD28/VAV1/CCL19/CCL3/HAMP/IGHG4/CCL5/PDCD1LG2/LILRB4/TLR6/SOX15/HLA-F/CLECL1/IL27RA/CORO1A/EBI3/ADA/LILRB1/CD2/TNFSF9/CARD11/IL15/IGKC/IGHG2/PTPN22/IGHV3-72/FLT3LG/TRBC2/IL7/CD3E/CD274/VNN1/IGLC2/IGHV3-15/LILRB2/IGHV3-23/CLEC7A/RASAL3/IGHM/HLA-G/CD80/IL23A/IGLC3/IGHV5-51/TESPA1/IGHV3-74/FOXP3/CCR2/RUNX3/CD5/CCR7/CD40LG/JAK3/TNFRSF4/IGHV4-39/IGHV3-11/GRAP2/IGHG1/LI…			KEGG_PEROXISOME	KEGG_PEROXISOME	69	0.433312	1.59692	0.0030387	0.0218786	0.0175285	4911	tags=38%, list=28%, signal=27%	ACOX2/SLC27A2/NUDT12/AMACR/DDO/MPV17L/CROT/PEX11A/PEX12/PXMP4/EPHX2/HSD17B4/AGPS/CRAT/ABCD3/ECI2/PEX7/SCP2/PEX1/FAR2/ACOX3/EHHADH/PEX19/FAR1/PECR/ACSL3
GOBP_PRODUCTION_OF_MOLECULAR_MEDIATOR_OF_IMMUNE_RESPONSE	GOBP_PRODUCTION_OF_MOLECULAR_MEDIATOR_OF_IMMUNE_RESPONSE	221	-0.709996	-2.76321	1e-10	1.44857e-08	1.23258e-08	1782	tags=42%, list=10%, signal=38%	LILRB4/HLA-F/IL18R1/FCGR2B/IL27RA/CGAS/LILRB1/SLC7A5/IGKC/MZB1/PTPN22/IGKV3-20/IGLV2-14/IGLV1-40/IGKV1-5/CLEC7A/IGKV4-1/IGLV10-54/HLA-G/IGLV2-23/IGLV8-61/IGLV2-11/EXO1/POLQ/IGKV1-9/FOXP3/IGKV1-17/IGLV7-46/CCR2/IGLV2-8/IGLV1-51/CD40LG/CD96/IGKV1-16/IGKV3-15/IGKV2-24/JAK3/TNFRSF4/IGLV3-19/TRAV19/IGLV7-43/IGLV3-25/IGKV1-27/IGLV1-44/IGLV3-10/IGLV3-21/IGKV1-6/IGLV3-1/IGLV1-47/TRAV9-2/TNF/IGLV5-45/IGLV…			KEGG_DRUG_METABOLISM_OTHER_ENZYMES	KEGG_DRUG_METABOLISM_OTHER_ENZYMES	25	0.608507	1.81998	0.00393072	0.0272127	0.021802	1236	tags=24%, list=7%, signal=22%	CYP2A6/UGT2B11/UGT2B15/NAT1/NAT2/CES1
GOBP_REGULATION_OF_B_CELL_ACTIVATION	GOBP_REGULATION_OF_B_CELL_ACTIVATION	160	-0.710071	-2.65892	1e-10	1.44857e-08	1.23258e-08	1709	tags=44%, list=10%, signal=40%	FCGR2B/IL27RA/ADA/CARD11/IGKC/MZB1/IGHG2/SLAMF8/IGHV3-72/TRBC2/IL7/SFRP1/IGLC2/IGHV3-15/IGHV3-23/IGHM/IGLC3/IGHV5-51/IGHV3-74/FOXP3/TNFRSF4/IGHV4-39/IGHV3-11/IGHG1/IGHV4-59/IGHV3-30/IGHV3-49/IGHV1-45/IGHV3-21/IGHV1-18/IGHG3/TBC1D10C/IGHV4-34/CD27/IGHD/IKZF3/IGHV3-33/IGHV3-53/IGHV4-31/IGHV3-13/IGHV1-24/TRDC/IGHV2-26/IGLL5/IGHV2-5/IGHV4-4/IGHV1-69D/IGHV3-7/BANK1/IGHV1-58/IGHV3-73/IGHV3-48/IGHV2-70/…			KEGG_ANTIGEN_PROCESSING_AND_PRESENTATION	KEGG_ANTIGEN_PROCESSING_AND_PRESENTATION	56	-0.512838	-1.63287	0.00423861	0.0282574	0.022639	1914	tags=36%, list=11%, signal=32%	HLA-DOA/CD4/HLA-DMA/HLA-DQA1/CTSS/HLA-DMB/RFXANK/HLA-DQB1/TAP1/HLA-DQA2/HSPA6/HLA-F/TAP2/CIITA/CD8A/HLA-G/IFI30/CD8B/HLA-DOB/LTA
GOBP_REGULATION_OF_COMPLEMENT_ACTIVATION	GOBP_REGULATION_OF_COMPLEMENT_ACTIVATION	86	-0.810838	-2.79745	1e-10	1.44857e-08	1.23258e-08	1443	tags=64%, list=8%, signal=59%	IGKC/IGHG2/IGKV3-20/IGLV2-14/IGLC2/IGLV1-40/IGKV1-5/IGHV3-23/IGKV4-1/IGLC3/IGLV2-23/IGLV2-11/IGKV1-17/IGLV2-8/IGLV1-51/IGKV1-16/IGKV3-15/IGHV4-39/IGLV3-19/IGHV3-11/IGHG1/IGLV7-43/IGHV4-59/IGLV3-25/IGHV3-30/IGLV1-44/IGLV3-21/IGHG3/IGHV4-34/IGLV3-1/IGLV1-47/IGHV3-33/IGHV3-53/IGHV3-13/IGHV2-5/IGLV6-57/C8G/IGHV3-7/IGKV5-2/IGKV1-12/IGHV3-48/IGHV2-70/IGKV3D-20/IGKV2-30/IGHV1-69/IGLC7/IGKV3D-11/IGLV3-27…			KEGG_HOMOLOGOUS_RECOMBINATION	KEGG_HOMOLOGOUS_RECOMBINATION	26	-0.643803	-1.78435	0.00515301	0.0331265	0.02654	3507	tags=46%, list=20%, signal=37%	MUS81/BRCA2/RAD51B/SEM1/XRCC3/POLD1/RAD54B/EME1/RAD51/XRCC2/BLM/RAD54L
GOBP_REGULATION_OF_HUMORAL_IMMUNE_RESPONSE	GOBP_REGULATION_OF_HUMORAL_IMMUNE_RESPONSE	101	-0.790233	-2.78603	1e-10	1.44857e-08	1.23258e-08	1552	tags=61%, list=9%, signal=56%	GATA6/IGKC/IGHG2/IGKV3-20/IGLV2-14/IGLC2/IGLV1-40/IGKV1-5/IGHV3-23/IGKV4-1/IGLC3/IGLV2-23/IGLV2-11/IGKV1-17/IGLV2-8/IGLV1-51/CCR7/CXCL13/IGKV1-16/IGKV3-15/IGHV4-39/IGLV3-19/IGHV3-11/IGHG1/IGLV7-43/IGHV4-59/IGLV3-25/IGHV3-30/IGLV1-44/IGLV3-21/IGHG3/IGHV4-34/IGLV3-1/IGLV1-47/TNF/IGHV3-33/IGHV3-53/IGHV3-13/IGHV2-5/IGLV6-57/KLK5/C8G/IGHV3-7/IGKV5-2/IGKV1-12/IGHV3-48/IGHV2-70/IGKV3D-20/KLK7/IGKV2-30/I…			KEGG_TYPE_I_DIABETES_MELLITUS	KEGG_TYPE_I_DIABETES_MELLITUS	32	-0.59651	-1.72304	0.00544635	0.0338049	0.0270835	2832	tags=38%, list=16%, signal=32%	CD86/HLA-DQA2/CD28/HLA-F/HLA-G/CD80/PRF1/TNF/FASLG/HLA-DOB/LTA/GZMB
GOBP_REGULATION_OF_IMMUNE_EFFECTOR_PROCESS	GOBP_REGULATION_OF_IMMUNE_EFFECTOR_PROCESS	364	-0.569458	-2.30471	1e-10	1.44857e-08	1.23258e-08	2206	tags=31%, list=13%, signal=28%	ADGRE2/CD28/VAV1/C2/SEMA7A/CCL19/IGHG4/SCIMP/APOBEC3G/HERC5/LILRB4/HLA-F/IL18R1/FCGR2B/CD1E/IL27RA/WAS/PRAM1/CGAS/LILRB1/SLC7A5/IL15/IGKC/MZB1/IGHG2/SLAMF8/PTPN22/IGKV3-20/IGLV2-14/IGLC2/IGLV1-40/IGKV1-5/IGHV3-23/CLEC7A/IGKV4-1/HLA-G/CD80/IL23A/IGLC3/IGLV2-23/IGLV2-11/FOXP3/IGKV1-17/CCR2/IGLV2-8/IGLV1-51/CD40LG/CD96/IGKV1-16/IGKV3-15/CRTAM/JAK3/TNFRSF4/CD1A/IGHV4-39/IGLV3-19/IGHV3-11/IGHG1/IGLV7-…			KEGG_B_CELL_RECEPTOR_SIGNALING_PATHWAY	KEGG_B_CELL_RECEPTOR_SIGNALING_PATHWAY	71	-0.479207	-1.57525	0.00626271	0.0375763	0.030105	3739	tags=31%, list=21%, signal=24%	PIK3R5/SYK/RAC2/INPP5D/RAC3/PIK3AP1/LYN/BTK/VAV1/NFKBIB/NFKBIE/DAPP1/PIK3CD/FCGR2B/CARD11/LILRB3/PLCG2/PRKCB/CD72/CD79B/CD79A/CD19
[truncated: 1,510 more rows]
